# Supplementary material for: SoPPIs: a highly parallelized protein–protein-interaction screening method in prokaryotic and eukaryotic hosts
Source: Nucleic Acids Res. 2026 Jul 22;54(14):gkag716. doi: 10.1093/nar/gkag716 (PMC13389306; doi:10.1093/nar/gkag716)
Supplement: gkag716_Supplemental_Files [file gkag716_supplemental_files.zip]

Archive with 4 entries (4 files):
- Collani_et_al_Dataset_1_R3.xlsx
- Collani_et_al_Dataset_2_R3.xlsx
- Collani_et_al_Dataset_3_R3.xlsx
- Collani_et_al_Supplementary_R3-1.pdf
