# Supplementary material for: SoPPIs: a highly parallelized protein–protein-interaction screening method in prokaryotic and eukaryotic hosts
Source: Nucleic Acids Res. 2026 Jul 22;54(14):gkag716. doi: 10.1093/nar/gkag716 (PMC13389306; doi:10.1093/nar/gkag716)
Supplement: gkag716_Supplemental_Files [file gkag716_supplemental_files.zip › Collani_et_al_Dataset_1_R3.xlsx]

## Sheet: LSM1-A
	biological replica 1			biological replica 2
ID	FS	FS(0-1)	MS	FS	FS(0-1)	MS
AT1G06680	0.0428653	1.29749e-06	0.0116471	0.0281962	4.36093e-07	0.0112393
AT1G13440	0.098395	2.97832e-06	0.0267352	0.0215742	3.33676e-07	0.00859976
AT1G23310	0.0779078	2.3582e-06	0.0211686	0.0256233	3.963e-07	0.0102138
AT1G29920	0.0117777	3.565e-07	0.00320016	0.00774719	1.19821e-07	0.00308813
AT1G29930	0.052052	1.57557e-06	0.0141432	0.00622528	9.62827e-08	0.00248148
AT1G44575	0.0402995	1.21983e-06	0.0109499	0.0265084	4.0999e-07	0.0105666
AT1G67090	0.0196495	5.94771e-07	0.00533901	0.0134222	2.07594e-07	0.00535027
AT1G68010	0.163043	4.93516e-06	0.044301	0.321742	4.97619e-06	0.12825
AT1G77940	0.129871	3.93108e-06	0.0352877	0.170855	2.64251e-06	0.0681048
AT2G30570	0.00970356	2.93718e-07	0.00263658	0.0191486	2.96159e-07	0.00763286
AT2G39730	0.0481636	1.45787e-06	0.0130867	0.00452589	6.99993e-08	0.00180408
AT3G01500	0.0234778	7.1065e-07	0.00637921	0.0308866	4.77705e-07	0.0123118
AT3G08580	0.0447802	1.35546e-06	0.0121674	0.0294557	4.55575e-07	0.0117414
AT3G21055	0.0345925	1.04708e-06	0.00939923	0.0455088	7.03858e-07	0.0181404
AT3G22120	0.0369339	1.11795e-06	0.0100354	0.0242946	3.7575e-07	0.00968412
AT3G44890	0.112025	3.39088e-06	0.0304386	0.0491254	7.59794e-07	0.019582
AT3G60770	0.374864	1.13468e-05	0.101855	0.24658	3.8137e-06	0.0982898
AT4G24770	0.171733	5.19821e-06	0.0466622	0.0564818	8.7357e-07	0.0225143
AT4G32260	0.0215213	6.51429e-07	0.00584761	0.0141564	2.18948e-07	0.00564291
AT5G13650	0.201378	6.09552e-06	0.054717	0.0331158	5.12183e-07	0.0132004
AT5G38410	0.0177374	5.36895e-07	0.00481949	0.0151676	2.34589e-07	0.00604601
AT5G38420	0.0118592	3.58968e-07	0.00322231	0.00390041	6.03254e-08	0.00155475
AT5G54600	0.084897	2.56975e-06	0.0230676	0.055844	8.63705e-07	0.0222601
AT5G60390	0.0346989	1.0503e-06	0.00942815	0.0456489	7.06024e-07	0.0181962
ATCG00740	0.0255911	7.74619e-07	0.00695344	0.00841672	1.30176e-07	0.00335501
ATCG00800	0.0142239	4.30543e-07	0.00386481	0.00467812	7.23537e-08	0.00186476

## Sheet: LSM1-B
	biological replica 1			biological replica 2
ID	FS	FS(0-1)	MS	FS	FS(0-1)	MS
AT1G02560	0.115727	3.50295e-06	0.0314446	0.228371	3.53207e-06	0.0910314
AT1G06680	0.0514669	1.55785e-06	0.0139842	0.0451388	6.98136e-07	0.0179929
AT1G09310	0.0880656	2.66566e-06	0.0239286	0.0579282	8.95941e-07	0.0230909
AT1G09340	0.281596	8.52365e-06	0.0765133	0.0617432	9.54945e-07	0.0246116
AT1G12900	0.0278746	8.43737e-07	0.00757389	0.0550064	8.50752e-07	0.0219263
AT1G15690	0.164621	4.98292e-06	0.0447297	0.0360951	5.58261e-07	0.0143879
AT1G18540	0.0621105	1.88002e-06	0.0168762	0.204276	3.15942e-06	0.0814272
AT1G20340	0.0332476	1.00637e-06	0.0090338	0.153088	2.36773e-06	0.0610229
AT1G23310	0.280623	8.4942e-06	0.076249	0.0410199	6.34431e-07	0.0163511
AT1G29910	0.0486616	1.47294e-06	0.013222	0.0320088	4.95062e-07	0.0127591
AT1G29920	0.00942738	2.85358e-07	0.00256154	0.0248047	3.8364e-07	0.00988749
AT1G29930	0.0492401	1.49045e-06	0.0133792	0.0747447	1.15603e-06	0.0297942
AT1G30380	0.0754322	2.28326e-06	0.0204959	0.0496181	7.67414e-07	0.0197784
AT1G31330	0.0225386	6.82223e-07	0.00612404	0.0296511	4.58596e-07	0.0118193
AT1G32060	0.0589126	1.78323e-06	0.0160073	0.0258345	3.99567e-07	0.010298
AT1G44575	0.12903	3.90561e-06	0.0350591	0.0212185	3.28174e-07	0.00845795
AT1G51400	0.333636	1.00989e-05	0.0906533	0.146307	2.26285e-06	0.0583199
AT1G52230	0.0612673	1.8545e-06	0.0166471	0.0201503	3.11654e-07	0.00803218
AT1G53240	0.0542689	1.64267e-06	0.0147456	0.107092	1.65632e-06	0.0426881
AT1G55673	0.0154215	4.66794e-07	0.00419022	0.304321	4.70675e-06	0.121306
AT1G56045	0.118254	3.57944e-06	0.0321311	0.0777856	1.20306e-06	0.0310063
AT1G58290	0.0398531	1.20631e-06	0.0108286	0.0262147	4.05448e-07	0.0104495
AT1G59359	0.149821	4.53494e-06	0.0407083	0.049275	7.62107e-07	0.0196416
AT1G60950	0.0586277	1.77461e-06	0.0159299	0.0231387	3.57872e-07	0.00922336
AT1G61520	0.0784364	2.37419e-06	0.0213122	0.154783	2.39393e-06	0.0616983
AT1G63940	0.199119	6.02714e-06	0.0541032	0.130977	2.02575e-06	0.0522092
AT1G67090	0.0574687	1.73952e-06	0.015615	0.0254666	3.93877e-07	0.0101513
AT1G68590	0.101901	3.08444e-06	0.0276878	0.268115	4.14678e-06	0.106874
AT1G70760	0.137813	4.17145e-06	0.0374454	0.0906509	1.40204e-06	0.0361346
AT1G77940	0.415818	1.25864e-05	0.112983	0.205139	3.17276e-06	0.081771
AT1G79040	0.0954367	2.88878e-06	0.0259314	0.0418512	6.47288e-07	0.0166824
AT2G03420	0.165628	5.0134e-06	0.0450032	0.108947	1.68503e-06	0.0434278
AT2G06520	0.0470959	1.42555e-06	0.0127966	0.0464685	7.187e-07	0.0185229
AT2G10940	0.0570559	1.72703e-06	0.0155028	0.0187652	2.90231e-07	0.00748006
AT2G21660	0.128342	3.88479e-06	0.0348722	0.126632	1.95854e-06	0.0504771
AT2G24020	0.552656	1.67284e-05	0.150164	0.363529	5.62248e-06	0.144907
AT2G26500	0.0338714	1.02525e-06	0.00920329	0.0445601	6.89185e-07	0.0177622
AT2G30570	0.0310686	9.40417e-07	0.00844174	0.0613093	9.48235e-07	0.0244387
AT2G31610	0.222882	6.74643e-06	0.0605599	0.146608	2.2675e-06	0.0584399
AT2G34430	0.121709	3.684e-06	0.0330698	0.160116	2.47642e-06	0.0638243
AT2G36830	1.09636	3.31859e-05	0.297896	0.144234	2.23078e-06	0.0574935
AT2G39470	0.112834	3.41538e-06	0.0306585	0.222661	3.44377e-06	0.0887556
AT2G39730	0.181746	5.50128e-06	0.0493828	0.0869452	1.34473e-06	0.0346575
AT2G45810	0.850686	2.57494e-05	0.231142	0.186523	2.88484e-06	0.0743503
AT3G01500	0.0375852	1.13767e-06	0.0102124	0.024723	3.82376e-07	0.00985489
AT3G11940	0.0675316	2.04412e-06	0.0183492	0.0888424	1.37407e-06	0.0354137
AT3G14110	0.342787	1.03758e-05	0.0931396	0.45096	6.97473e-06	0.179758
AT3G16140	0.055549	1.68142e-06	0.0150934	0.0365393	5.65132e-07	0.014565
AT3G17210	0.672799	2.0365e-05	0.182808	0.221278	3.42238e-06	0.0882044
AT3G21055	0.0553786	1.67626e-06	0.0150471	0.0546408	8.45097e-07	0.0217805
AT3G22120	0.0443452	1.34229e-06	0.0120492	0.048616	7.51915e-07	0.019379
AT3G22210	0.121436	3.67574e-06	0.0329957	0.0798785	1.23543e-06	0.0318406
AT3G44890	0.0298898	9.04736e-07	0.00812145	0.019661	3.04086e-07	0.00783714
AT3G52380	0.106405	3.22079e-06	0.0289117	0.0699918	1.08252e-06	0.0278996
AT3G53260	4.2598	0.00012894	1.15744	0.80058	1.23821e-05	0.319121
AT3G53890	0.0877801	2.65702e-06	0.023851	0.0577404	8.93036e-07	0.0230161
AT3G54890	0.083153	2.51696e-06	0.0225937	0.0182322	2.81987e-07	0.00726761
AT3G55440	0.0999268	3.02469e-06	0.0271514	0.0657303	1.01661e-06	0.0262009
AT3G62030	0.119296	3.61097e-06	0.0324142	0.235413	3.64099e-06	0.0938386
AT4G02530	0.298404	9.03241e-06	0.0810802	0.0981427	1.51792e-06	0.0391209
AT4G05180	0.0280333	8.48541e-07	0.00761701	0.0921993	1.42599e-06	0.0367518
AT4G10340	0.146323	4.42905e-06	0.0397578	0.0412495	6.37982e-07	0.0164426
AT4G21280	0.0263554	7.97753e-07	0.0071611	0.0520085	8.04385e-07	0.0207312
AT4G24770	0.0687314	2.08043e-06	0.0186752	0.0904209	1.39849e-06	0.0360429
AT4G27440	0.0224359	6.79114e-07	0.00609613	0.14758	2.28253e-06	0.0588273
AT4G31340	0.181138	5.48288e-06	0.0492176	0.11915	1.84282e-06	0.0474947
AT4G32260	0.0516797	1.5643e-06	0.014042	0.0453255	7.01022e-07	0.0180673
AT5G13650	0.120894	3.65933e-06	0.0328483	0.0795219	1.22992e-06	0.0316984
AT5G14740	0.0331661	1.00391e-06	0.00901167	0.0218162	3.37418e-07	0.00869621
AT5G19760	0.095859	2.90156e-06	0.0260461	0.0630545	9.75227e-07	0.0251343
AT5G20720	0.0749105	2.26747e-06	0.0203542	0.049275	7.62107e-07	0.0196416
AT5G30510	0.0858325	2.59807e-06	0.0233218	0.0564593	8.73223e-07	0.0225054
AT5G38410	0.0553714	1.67604e-06	0.0150451	0.0401581	6.21101e-07	0.0160075
AT5G38420	0.0284779	8.62001e-07	0.00773783	0.0312206	4.8287e-07	0.0124449
AT5G38430	0.110531	3.34568e-06	0.0300328	0.109059	1.68675e-06	0.0434722
AT5G41685	0.30599	9.26204e-06	0.0831416	0.201276	3.11301e-06	0.0802311
AT5G46430	0.229008	6.93185e-06	0.0622244	0.0753188	1.16491e-06	0.0300231
AT5G50920	0.386514	1.16994e-05	0.105021	0.0953412	1.47459e-06	0.0380042
AT5G54270	0.0584569	1.76944e-06	0.0158835	0.019226	2.97358e-07	0.00766374
AT5G54770	0.129881	3.93137e-06	0.0352903	0.0213584	3.30338e-07	0.00851373
AT5G57930	0.547074	1.65594e-05	0.148647	0.359857	5.56569e-06	0.143443
AT5G59690	0.368438	1.11523e-05	0.100109	0.484705	7.49665e-06	0.19321
AT5G64040	0.123513	3.73861e-06	0.03356	0.0406224	6.28282e-07	0.0161926
ATCG00740	0.0102421	3.10019e-07	0.00278292	0.0202113	3.12597e-07	0.00805649
ATCG00800	0.0113854	3.44625e-07	0.00309356	0.00936142	1.44788e-07	0.00373158
ATCG01310	0.0401188	1.21436e-06	0.0109008	0.158337	2.4489e-06	0.0631151

## Sheet: LSM2
	biological replica 1			biological replica 2
ID	FS	FS(0-1)	MS	FS	FS(0-1)	MS
AT1G03600	0.143454	8.14765e-06	0.0731382	0.094362	1.45944e-06	0.0376139
AT1G06680	0.0900622	5.11519e-06	0.045917	0.0296208	4.58127e-07	0.0118072
AT1G12860	0.507726	2.88369e-05	0.258857	0.333974	5.16538e-06	0.133126
AT1G12900	0.0365834	2.0778e-06	0.0186515	0.12032	1.86092e-06	0.0479611
AT1G14320	0.277663	1.57702e-05	0.141562	0.0608807	9.41606e-07	0.0242678
AT1G20340	0.0436351	2.47831e-06	0.0222468	0.0287025	4.43925e-07	0.0114412
AT1G29920	0.0618639	3.51363e-06	0.0315404	0.0244159	3.77626e-07	0.00973248
AT1G29930	0.114335	6.49379e-06	0.0582921	0.127526	1.97237e-06	0.0508336
AT1G30380	0.138599	7.8719e-06	0.0706629	0.0390722	6.04307e-07	0.0155747
AT1G31330	0.0295804	1.68005e-06	0.0150811	0.15566	2.4075e-06	0.0620481
AT1G32060	0.0773187	4.3914e-06	0.0394198	0.067812	1.04881e-06	0.0270307
AT1G32470	0.198552	1.1277e-05	0.101229	0.0653022	1.00999e-06	0.0260303
AT1G41880	0.196358	1.11524e-05	0.10011	1.29161	1.99766e-05	0.514853
AT1G55673	0.0202396	1.14953e-06	0.0103189	0.0665666	1.02955e-06	0.0265343
AT1G60950	0.0307779	1.74807e-06	0.0156917	0.131594	2.03529e-06	0.0524551
AT1G67090	0.0571632	3.24665e-06	0.0291438	0.0699797	1.08234e-06	0.0278948
AT1G68590	0.267476	1.51916e-05	0.136369	0.0439853	6.80295e-07	0.0175331
AT1G79040	0.0104378	5.92828e-07	0.00532158	0.116719	1.80523e-06	0.0465258
AT1G79930	1.01545	5.76737e-05	0.517714	0.667948	1.03308e-05	0.266253
AT2G05380	0.297828	1.69155e-05	0.151843	0.130604	2.01998e-06	0.0520606
AT2G05920	2.09064	0.00011874	1.06588	0.687594	1.06346e-05	0.274084
AT2G06520	0.0309051	1.75529e-06	0.0157565	0.101644	1.57207e-06	0.0405167
AT2G30570	0.183489	1.04215e-05	0.0935493	0.0737588	1.14078e-06	0.0294012
AT2G31360	1.02769	5.83686e-05	0.523951	0.112666	1.74254e-06	0.0449101
AT2G37220	0.132615	7.53202e-06	0.0676119	0.348928	5.39667e-06	0.139087
AT2G39730	0.0939659	5.3369e-06	0.0479072	0.152146	2.35315e-06	0.0606474
AT2G41430	0.179499	1.01949e-05	0.091515	0.118072	1.82615e-06	0.0470649
AT2G42840	0.0658468	3.73984e-06	0.0335711	0.129939	2.00969e-06	0.0517953
AT2G46820	0.03104	1.76295e-06	0.0158253	0.102088	1.57894e-06	0.0406937
AT3G01500	0.049328	2.80164e-06	0.0251492	0.146012	2.25829e-06	0.0582024
AT3G11510	0.0911303	5.17585e-06	0.0464615	0.0599441	9.2712e-07	0.0238945
AT3G11630	0.0251261	1.42706e-06	0.0128102	0.0495826	7.66865e-07	0.0197643
AT3G22120	0.0582	3.30554e-06	0.0296725	0.12761	1.97367e-06	0.0508671
AT3G22210	0.159376	9.05193e-06	0.0812555	0.314505	4.86426e-06	0.125366
AT3G27830	0.0892985	5.07181e-06	0.0455276	0.234957	3.63394e-06	0.0936567
AT3G44890	0.392283	2.22801e-05	0.2	0.0258037	3.99091e-07	0.0102857
AT3G47470	0.0246554	1.40033e-06	0.0125702	0.016218	2.50834e-07	0.00646469
AT3G47650	0.108274	6.14952e-06	0.0552018	0.142441	2.20306e-06	0.056779
AT3G54500	0.236939	1.34572e-05	0.1208	0.155855	2.41051e-06	0.0621256
AT3G54890	0.14551	8.26441e-06	0.0741862	0.0717857	1.11027e-06	0.0286147
AT3G55800	0.193683	1.10004e-05	0.0987465	0.169869	2.62726e-06	0.0677119
AT3G63160	0.0727798	4.13361e-06	0.0371058	0.0319156	4.9362e-07	0.012722
AT3G63490	0.0722374	4.10281e-06	0.0368292	0.14255	2.20474e-06	0.0568222
AT4G00360	0.756188	4.29485e-05	0.385531	0.497408	7.69312e-06	0.198273
AT4G10340	0.0823022	4.67444e-06	0.0419606	0.108274	1.67461e-06	0.0431595
AT4G12060	0.202512	1.15019e-05	0.103248	0.266418	4.12053e-06	0.106198
AT4G16520	1.23085	6.99076e-05	0.627532	0.202409	3.13054e-06	0.0806827
AT4G16720	0.441501	2.50755e-05	0.225093	0.290412	4.49164e-06	0.115762
AT4G21280	0.0345896	1.96456e-06	0.017635	0.045505	7.03799e-07	0.0181389
AT4G22240	0.629041	3.57271e-05	0.320708	1.65509	2.55984e-05	0.659741
AT4G26710	0.236152	1.34125e-05	0.120399	0.310674	4.80501e-06	0.123838
AT4G27440	0.117782	6.68958e-06	0.0600496	0.0774754	1.19827e-06	0.0308827
AT4G32260	0.0904346	5.13634e-06	0.0461068	0.0148716	2.30011e-07	0.00592802
AT4G33010	0.113549	6.44914e-06	0.0578913	0.0373454	5.77599e-07	0.0148863
AT4G34265	0.199108	1.13086e-05	0.101512	0.13097	2.02564e-06	0.0522064
AT4G37930	0.0655735	3.72432e-06	0.0334317	0.1294	2.00135e-06	0.0515803
AT4G38770	0.0218578	1.24144e-06	0.0111439	0.215666	3.33558e-06	0.0859672
AT4G38970	0.0307048	1.74391e-06	0.0156544	0.444337	6.8723e-06	0.177118
AT4G40030	0.131389	7.46241e-06	0.066987	0.518555	8.02019e-06	0.206703
AT5G01530	0.0837733	4.758e-06	0.0427106	0.0275524	4.26136e-07	0.0109827
AT5G02240	0.470739	2.67362e-05	0.24	0.309645	4.7891e-06	0.123428
AT5G02960	0.13488	7.66065e-06	0.0687665	0.266165	4.11662e-06	0.106097
AT5G07090	0.313135	1.77849e-05	0.159647	0.205975	3.1857e-06	0.0821044
AT5G13650	0.211552	1.20154e-05	0.107857	0.069578	1.07612e-06	0.0277347
AT5G14320	0.0479957	2.72597e-06	0.0244699	0.157854	2.44144e-06	0.0629227
AT5G14740	0.0870565	4.94447e-06	0.0443845	0.0572644	8.85675e-07	0.0228263
AT5G25980	0.271823	1.54385e-05	0.138585	0.178801	2.76541e-06	0.0712722
AT5G38410	0.046584	2.64579e-06	0.0237502	0.0281909	4.36012e-07	0.0112372
AT5G38420	0.0685214	3.89175e-06	0.0349347	0.0778522	1.20409e-06	0.0310329
AT5G38430	0.362661	2.05978e-05	0.184898	0.0477106	7.37912e-07	0.0190181
AT5G50920	0.317046	1.8007e-05	0.161641	0.208548	3.22548e-06	0.0831298
AT5G54600	0.0891865	5.06545e-06	0.0454705	0.0586655	9.07345e-07	0.0233848
AT5G54770	0.0426149	2.42036e-06	0.0217266	0.0280314	4.33545e-07	0.0111737
AT5G61220	1.7337	9.84674e-05	0.883901	0.5702	8.81895e-06	0.227289
AT5G63400	0.236939	1.34572e-05	0.1208	0.311709	4.82102e-06	0.124251
AT5G64040	0.0810509	4.60338e-06	0.0413226	0.0710854	1.09944e-06	0.0283355
AT5G66190	0.190058	1.07946e-05	0.0968983	0.187526	2.90035e-06	0.0747501
ATCG00740	0.0537683	3.05383e-06	0.027413	0.00884198	1.36754e-07	0.00352453
ATCG00750	0.268233	1.52346e-05	0.136755	0.0588131	9.09627e-07	0.0234436
ATCG00800	0.00373563	2.1217e-07	0.00190456	0.00245724	3.80047e-08	0.000979488

## Sheet: LSM3-A
	biological replica 1			biological replica 2
ID	FS	FS(0-1)	MS	FS	FS(0-1)	MS
AT1G09310	0.0858928	0.000111882	1.00432	0.056499	0.000837884	21.5946
AT1G29920	0.00919479	1.19769e-05	0.107512	0.00604819	8.96952e-05	2.3117
AT1G29930	0.00369425	4.81204e-06	0.0431957	0.00486004	7.20748e-05	1.85757
AT1G30380	0.0294285	3.83328e-05	0.344098	0.00967879	0.000143537	3.69936
AT1G32060	0.019153	2.49483e-05	0.22395	0.390556	0.00579197	149.275
AT1G60950	0.0343088	4.46898e-05	0.401162	0.0150452	0.000223121	5.75046
AT1G67090	0.0236004	3.07412e-05	0.275952	0.00543338	8.05775e-05	2.07671
AT1G77940	0.10139	0.000132068	1.18552	0.266771	0.00395623	101.963
AT3G15190	0.0849262	0.000110623	0.993015	0.0558631	0.000828455	21.3516
AT4G05180	0.0273417	3.56146e-05	0.319697	0.0359698	0.000533436	13.7481
AT5G38410	0.0124628	1.62337e-05	0.145723	0.000910867	1.35082e-05	0.348145
AT5G38420	0.00925845	1.20598e-05	0.108256	0.00304503	4.51581e-05	1.16385

## Sheet: LSM3-B
	biological replica 1			biological replica 2
ID	FS	FS(0-1)	MS	FS	FS(0-1)	MS
AT1G02780	0.0998304	0.00166945	14.986	0.0656669	0.000973845	25.0987
AT1G05850	0.0876167	0.0014652	13.1525	0.0288165	0.00042735	11.014
AT1G06680	0.0378831	0.000633513	5.68679	0.112135	0.00166297	42.8594
AT1G12900	0.092329	0.001544	13.8599	0.0607326	0.000900669	23.2128
AT1G15690	0.30293	0.00506586	45.4741	0.0398525	0.000591017	15.2322
AT1G29920	0.0104088	0.000174064	1.56251	0.0410804	0.000609225	15.7014
AT1G29930	0.050184	0.00083922	7.53333	0.019256	0.000285568	7.35988
AT1G31330	0.0248849	0.000416146	3.73558	0.0818445	0.00121376	31.282
AT1G41880	0.165189	0.00276243	24.7972	0.977929	0.0145028	373.777
AT1G52230	0.0338226	0.000565611	5.07726	0.066744	0.000989819	25.5104
AT1G53240	0.0599182	0.001002	8.99458	0.0394133	0.000584502	15.0643
AT1G55670	0.135905	0.00227273	20.4013	0.0893965	0.00132576	34.1685
AT1G60950	0.0129462	0.000216497	1.94341	0.119221	0.00176806	45.5678
AT1G67090	0.0227088	0.000379757	3.40892	0.0303144	0.000449565	11.5865
AT1G68590	0.0562544	0.000940734	8.44458	0.0740065	0.00109752	28.2862
AT1G79040	0.0263429	0.000440529	3.95445	0.0693118	0.0010279	26.4919
AT2G05380	0.167035	0.0027933	25.0743	0.0549364	0.000814711	20.9974
AT2G06520	0.0519986	0.000869565	7.80573	0.0342039	0.000507246	13.0732
AT2G17360	0.718299	0.012012	107.827	0.236243	0.0035035	90.2951
AT2G26500	0.0373974	0.000625391	5.61388	0.0491988	0.000729623	18.8044
AT2G30570	0.0514542	0.000860462	7.72401	0.129742	0.00192409	49.5891
AT2G34420	0.0501244	0.000838223	7.52439	0.0329711	0.000488963	12.602
AT2G39470	0.12458	0.00208333	18.7012	0.163894	0.00243056	62.6422
AT2G39730	0.054727	0.000915192	8.21531	0.075997	0.00112704	29.047
AT3G01500	0.0207489	0.000346981	3.11471	0.0545933	0.000809623	20.8663
AT3G18890	0.133479	0.00223214	20.037	0.1756	0.00260417	67.1167
AT3G22120	0.0652821	0.0010917	9.79977	0.0214708	0.000318413	8.2064
AT3G27850	0.169127	0.00282828	25.3883	0.0158927	0.00023569	6.0744
AT3G53020	0.202363	0.00338409	30.3776	0.0665558	0.000987028	25.4385
AT3G54890	0.0306031	0.000511771	4.59396	2.1338	0.0316445	815.567
AT4G10340	0.0923171	0.00154381	13.8581	0.0303624	0.000450277	11.6049
AT4G16983	0.0531541	0.000888889	7.97919	0.279712	0.00414815	106.909
AT4G24770	0.0758863	0.00126904	11.3916	0.0998337	0.00148054	38.1577
AT4G29410	0.209085	0.0034965	31.3867	0.137533	0.00203963	52.5669
AT4G38770	0.349376	0.00584256	52.4463	0.0604773	0.000896884	23.1152
AT5G14910	0.297875	0.00498132	44.7153	0.0489844	0.000726443	18.7225
AT5G38410	0.0329191	0.000550502	4.94163	0.0226848	0.000336418	8.67043
AT5G38420	0.0366829	0.000613443	5.50663	0.0241295	0.000357842	9.22259
AT5G38430	0.101698	0.00170068	15.2663	0.0401372	0.000595238	15.341
AT5G48300	0.121789	0.00203666	18.2823	0.0801109	0.00118805	30.6194
AT5G60390	0.0306658	0.000512821	4.60338	0.0201715	0.000299145	7.70981
AT5G61410	0.0798377	0.00133511	11.9848	0.105032	0.00155763	40.1445
AT5G63400	0.199328	0.00333333	29.922	0.26223	0.00388889	100.228
AT5G64040	0.0227284	0.000380084	3.41186	0.0149504	0.000221715	5.71423
ATCG00740	0.0113083	0.000189107	1.69754	0.0148769	0.000220625	5.68613
ATCG00800	0.0157133	0.000262771	2.35879	0.00413438	6.13132e-05	1.58021

## Sheet: LSM4
	biological replica 1			biological replica 2
ID	FS	FS(0-1)	MS	FS	FS(0-1)	MS
AT1G01010	12.2044	0.000693161	6.22222	2.67595	4.13873e-05	1.06667
AT1G01050	6.73861	0.000382727	3.43558	1.18201	1.82815e-05	0.471166
AT1G01060	12.3415	0.000700949	6.29213	3.60802	5.58031e-05	1.4382
AT1G01080	0.846546	4.80805e-05	0.431599	2.5058	3.87557e-05	0.998844
AT1G01090	4.18435	0.000237655	2.13333	6.48781	0.000100343	2.58612
AT1G01120	2.61522	0.000148534	1.33333	1.14683	1.77374e-05	0.457143
AT1G01140	21.225	0.0012055	10.8213	0.698073	1.07967e-05	0.278261
AT1G01170	0.542416	3.08071e-05	0.276543	5.70869	8.82929e-05	2.27556
AT1G01320	1.48509	8.43472e-05	0.75715	6.16178	9.53006e-05	2.45616
AT1G01370	77.8028	0.0044189	39.6667	6.02088	9.31214e-05	2.4
AT1G01430	1.74348	9.9023e-05	0.888889	3.4405	5.32122e-05	1.37143
AT1G01470	5.39089	0.000306181	2.74847	6.20557	9.59779e-05	2.47362
AT1G01620	0.744673	4.22946e-05	0.379661	1.79606	2.77786e-05	0.715932
AT1G01630	0.567645	3.224e-05	0.289406	1.12016	1.73249e-05	0.446512
AT1G01730	3.95817	0.000224809	2.01802	7.81087	0.000120806	3.11351
AT1G01790	0.6718	3.81556e-05	0.342508	0.4419	6.8346e-06	0.176147
AT1G01910	1.20043	6.81798e-05	0.612022	3.1585	4.88506e-05	1.25902
AT1G01970	15.7939	0.000897032	8.05229	1.8889	2.92146e-05	0.752941
AT1G02110	1.87759	0.00010664	0.957265	1.23505	1.91018e-05	0.492308
AT1G02130	14.6452	0.000831793	7.46667	1.60557	2.48324e-05	0.64
AT1G02280	0.938797	5.33201e-05	0.478632	2.47011	3.82037e-05	0.984615
AT1G02330	3.85401	0.000218893	1.96491	2.53511	3.9209e-05	1.01053
AT1G02500	178.093	0.010115	90.7984	15.1637	0.000234528	6.04444
AT1G02560	0.469399	2.666e-05	0.239316	2.77887	4.29791e-05	1.10769
AT1G02780	43.1533	0.00245094	22.0011	32.4866	0.000502452	12.9496
AT1G02820	18.696	0.00106186	9.53191	352.2	0.00544727	140.391
AT1G02880	6.10218	0.00034658	3.11111	5.35189	8.27746e-05	2.13333
AT1G02910	0.472427	2.6832e-05	0.24086	3.72906	5.76752e-05	1.48645
AT1G02920	1.66423	9.45219e-05	0.848485	26.2729	0.000406348	10.4727
AT1G02930	0.5332	3.02837e-05	0.271845	5.84552	9.04092e-05	2.3301
AT1G03130	8.7174	0.000495115	4.44444	6.5412	0.000101169	2.60741
AT1G03140	6.86496	0.000389903	3.5	1.50522	2.32804e-05	0.6
AT1G03380	0.893002	5.07191e-05	0.455285	3.52442	5.45101e-05	1.40488
AT1G03600	2.36452	0.000134296	1.20552	2.33302	3.60834e-05	0.92997
AT1G03630	2.32464	0.000132031	1.18519	2.29367	3.54748e-05	0.914286
AT1G03680	1.07912	6.129e-05	0.550175	17.2387	0.000266621	6.87158
AT1G03860	1.24112	7.04909e-05	0.632768	3.67376	5.68199e-05	1.46441
AT1G04230	20.6944	0.00117536	10.5507	2.09422	3.23901e-05	0.834783
AT1G04300	1.42187	8.07566e-05	0.724919	0.467641	7.23273e-06	0.186408
AT1G04350	2.85297	0.000162038	1.45455	1.87664	2.90249e-05	0.748052
AT1G04410	2.50584	0.000142322	1.27757	2.19774	3.39911e-05	0.876046
AT1G04420	0.861485	4.8929e-05	0.439216	8.50007	0.000131466	3.38824
AT1G04440	113.907	0.0064695	58.0741	1.33797	2.06937e-05	0.533333
AT1G04480	1.69418	9.62228e-05	0.863753	3.83851	5.93679e-05	1.53008
AT1G04620	2.87162	0.000163097	1.46405	1.8889	2.92146e-05	0.752941
AT1G04680	0.710934	4.03783e-05	0.36246	4.20877	6.50946e-05	1.67767
AT1G04690	2.0062	0.000113944	1.02283	10.8871	0.000168384	4.33973
AT1G04810	2.52504	0.000143413	1.28736	3.32187	5.13773e-05	1.32414
AT1G04820	1.35604	7.70179e-05	0.691358	2.08129	3.21901e-05	0.82963
AT1G04850	1.18107	6.70801e-05	0.602151	421.073	0.00651249	167.845
AT1G04960	2.81639	0.00015996	1.4359	7.41032	0.000114611	2.95385
AT1G05190	5.20619	0.000295691	2.6543	2.60564	4.02998e-05	1.03864
AT1G05200	5.08515	0.000288817	2.59259	6.02088	9.31214e-05	2.4
AT1G05850	2.4677	0.000140156	1.25812	39.6628	0.000613442	15.8101
AT1G06000	4.88175	0.000277264	2.48889	4.28152	6.62197e-05	1.70667
AT1G06190	0.957205	5.43656e-05	0.488017	2.20372	3.40837e-05	0.878431
AT1G06200	2.66277	0.000151235	1.35758	1.75153	2.70899e-05	0.698182
AT1G06390	13.7299	0.000779806	7	7.31107	0.000113076	2.91429
AT1G06460	0.548922	3.11766e-05	0.27986	1.15543	1.78704e-05	0.46057
AT1G06510	1.97909	0.000112404	1.00901	2.60362	4.02687e-05	1.03784
AT1G06530	29.2905	0.00166359	14.9333	9.63341	0.000148994	3.84
AT1G06550	25.7648	0.00146334	13.1358	0.891982	1.37958e-05	0.355556
AT1G06680	6.05386	0.000343836	3.08647	6.72844	0.000104065	2.68204
AT1G06700	11.4416	0.000649838	5.83333	4.51566	6.98411e-05	1.8
AT1G06820	0.851467	4.83601e-05	0.434109	0.560082	8.66246e-06	0.223256
AT1G06950	1.22044	6.93161e-05	0.622222	2.40835	3.72486e-05	0.96
AT1G07010	0.57208	3.24919e-05	0.291667	0.376305	5.82009e-06	0.15
AT1G07080	83.2948	0.00473082	42.4667	9.63341	0.000148994	3.84
AT1G07210	1.66423	9.45219e-05	0.848485	4.92618	7.61903e-05	1.96364
AT1G07320	1.36616	7.75926e-05	0.696517	20.1295	0.000311331	8.02388
AT1G07590	2.33892	0.000132842	1.19247	1.89355	2.92863e-05	0.754791
AT1G07720	3.05109	0.00017329	1.55556	13.3797	0.000206937	5.33333
AT1G07770	0.955955	5.42946e-05	0.48738	3.0183	4.66823e-05	1.20313
AT1G07790	15.8102	0.000897958	8.06061	5.47353	8.46558e-05	2.18182
AT1G07810	9.55124	0.000542474	4.86957	1.04711	1.6195e-05	0.417391
AT1G07870	87.8714	0.00499076	44.8	9.63341	0.000148994	3.84
AT1G07890	3.32846	0.000189044	1.69697	3.38364	5.23327e-05	1.34876
AT1G07920	14.2689	0.000810419	7.2748	43.1131	0.000666805	17.1854
AT1G07930	23.2304	0.0013194	11.8437	36.2083	0.000560013	14.4331
AT1G07940	5.93726	0.000337213	3.02703	0.650906	1.00672e-05	0.259459
AT1G07980	19.527	0.00110906	9.95556	13.9149	0.000215214	5.54667
AT1G08200	0.686925	3.90147e-05	0.350219	0.451849	6.98848e-06	0.180113
AT1G08360	24.1164	0.00136972	12.2954	3.74953	5.79918e-05	1.49461
AT1G08380	1.13236	6.43139e-05	0.57732	1.24142	1.92003e-05	0.494845
AT1G08450	4.88175	0.000277264	2.48889	1.28445	1.98659e-05	0.512
AT1G08490	7.44673	0.000422946	3.79661	2.44917	3.78799e-05	0.976271
AT1G08560	1.70293	9.67201e-05	0.868217	2.24033	3.46498e-05	0.893023
AT1G08570	13.7299	0.000779806	7	3.01044	4.65607e-05	1.2
AT1G08640	1.01703	5.77634e-05	0.518519	1.33797	2.06937e-05	0.533333
AT1G08830	7.86504	0.000446704	4.00988	26.2243	0.000405596	10.4533
AT1G08880	8.80917	0.000500327	4.49123	3.25942	5.04116e-05	1.29925
AT1G08980	22.7254	0.00129071	11.5862	31.5577	0.000488085	12.5793
AT1G09020	6.10218	0.00034658	3.11111	4.01392	6.2081e-05	1.6
AT1G09070	1.92701	0.000109446	0.982456	1.26755	1.96045e-05	0.505263
AT1G09100	2.87162	0.000163097	1.46405	1.8889	2.92146e-05	0.752941
AT1G09130	3.42761	0.000194675	1.74752	1.43476	2.21906e-05	0.571915
AT1G09150	2.0062	0.000113944	1.02283	1.31965	2.04102e-05	0.526027
AT1G09200	1.65483	9.39879e-05	0.843691	17.1442	0.000265159	6.8339
AT1G09210	2.63878	0.000149873	1.34535	0.867875	1.34229e-05	0.345946
AT1G09310	1.66694	9.46756e-05	0.849864	5.95235	9.20615e-05	2.37268
AT1G09340	27.9199	0.00158574	14.2345	4.00696	6.19734e-05	1.59723
AT1G09560	2.73743	0.000155475	1.39564	5.40191	8.35482e-05	2.15327
AT1G09590	0.684357	3.88688e-05	0.34891	0.900319	1.39247e-05	0.358879
AT1G09620	4.30742	0.000244645	2.19608	1.41668	2.19109e-05	0.564706
AT1G09630	0.717904	4.07742e-05	0.366013	0.472226	7.30364e-06	0.188235
AT1G09640	56.1084	0.00318674	28.6061	2.81496	4.35373e-05	1.12208
AT1G09660	0.770802	4.37786e-05	0.392982	2.53511	3.9209e-05	1.01053
AT1G09690	556.974	0.031634	283.965	0.24957	3.85996e-06	0.0994819
AT1G09750	6.88031	0.000390775	3.50783	2.58615	3.99985e-05	1.03087
AT1G09760	0.989543	5.62022e-05	0.504505	5.20725	8.05375e-05	2.07568
AT1G09770	1.85383	0.00010529	0.945148	11.5845	0.00017917	4.61772
AT1G09780	0.938797	5.33201e-05	0.478632	3.08763	4.77546e-05	1.23077
AT1G09980	1.62725	9.24214e-05	0.82963	1.07038	1.65549e-05	0.426667
AT1G10230	12.2044	0.000693161	6.22222	8.02784	0.000124162	3.2
AT1G10370	1.30761	7.42672e-05	0.666667	0.860126	1.33031e-05	0.342857
AT1G10470	2.21898	0.000126029	1.13131	3.40575	5.26747e-05	1.35758
AT1G10500	1.74348	9.9023e-05	0.888889	1.14683	1.77374e-05	0.457143
AT1G10522	1.07686	6.11612e-05	0.54902	1.41668	2.19109e-05	0.564706
AT1G10590	4.43795	0.000252058	2.26263	7.78457	0.000120399	3.10303
AT1G10630	27.826	0.00158041	14.1867	0.321114	4.96648e-06	0.128
AT1G10670	0.620561	3.52455e-05	0.316384	5.30654	8.20731e-05	2.11525
AT1G10760	2.26807	0.000128817	1.15634	10.8696	0.000168113	4.33274
AT1G10840	1.19553	6.79015e-05	0.609524	0.589801	9.1221e-06	0.235102
AT1G10850	5.35801	0.000304315	2.73171	7.04884	0.00010902	2.80976
AT1G10890	6.97392	0.000396092	3.55556	4.58734	7.09497e-05	1.82857
AT1G10960	6.98977	0.000396992	3.56364	1.97047	3.04761e-05	0.785455
AT1G11390	3.32846	0.000189044	1.69697	13.1365	0.000203174	5.23636
AT1G11475	0.915327	5.19871e-05	0.466667	2.40835	3.72486e-05	0.96
AT1G11650	18.228	0.00103528	9.29328	112.045	0.00173294	44.6627
AT1G11680	2.11229	0.00011997	1.07692	1.38943	2.14896e-05	0.553846
AT1G11720	1.14416	6.49838e-05	0.583333	1.50522	2.32804e-05	0.6
AT1G11750	1.80064	0.00010227	0.918033	5.92218	9.15948e-05	2.36066
AT1G11840	2.78957	0.000158437	1.42222	7.11037	0.000109972	2.83429
AT1G11860	1.57718	8.95777e-05	0.804103	125.234	0.00193693	49.92
AT1G11910	3.24648	0.000184388	1.65517	4.74552	7.33962e-05	1.89163
AT1G12090	0.51811	2.94266e-05	0.264151	1.31778	2.03813e-05	0.525283
AT1G12140	12.2044	0.000693161	6.22222	2.67595	4.13873e-05	1.06667
AT1G12310	0.542416	3.08071e-05	0.276543	2.85434	4.41465e-05	1.13778
AT1G12410	9.53466	0.000541532	4.86111	1.25435	1.94003e-05	0.5
AT1G12640	5.42416	0.000308071	2.76543	5.35189	8.27746e-05	2.13333
AT1G12800	2.56934	0.000145929	1.30994	3.38014	5.22787e-05	1.34737
AT1G12810	1.0031	5.69721e-05	0.511416	34.9706	0.00054087	13.9397
AT1G12840	5.42416	0.000308071	2.76543	1.78396	2.75915e-05	0.711111
AT1G12900	6.06764	0.000344618	3.0935	25.2611	0.000390698	10.0694
AT1G13020	452.671	0.02571	230.788	1.94614	3.00999e-05	0.775758
AT1G13060	1.33139	7.56175e-05	0.678788	3.50306	5.41797e-05	1.39636
AT1G13120	1.35604	7.70179e-05	0.691358	1.78396	2.75915e-05	0.711111
AT1G13270	1.52555	8.66451e-05	0.777778	2.00696	3.10405e-05	0.8
AT1G13440	10.6485	0.000604794	5.42899	5.72028	8.84721e-05	2.28017
AT1G13930	205.295	0.01166	104.667	6.88101	0.000106424	2.74286
AT1G14020	20.7656	0.00117941	10.5871	1.43782	2.2238e-05	0.573134
AT1G14150	12.7591	0.000724668	6.50505	1.82451	2.82186e-05	0.727273
AT1G14320	2.19297	0.000124552	1.11806	9.72122	0.000150352	3.875
AT1G14350	17.4003	0.000988269	8.87129	1.4307	2.21279e-05	0.570297
AT1G14370	48.8175	0.00277264	24.8889	96.3341	0.00148994	38.4
AT1G14450	0.556853	3.16271e-05	0.283904	2.56403	3.96563e-05	1.02205
AT1G14620	1.59187	9.04123e-05	0.811594	6.28266	9.71702e-05	2.50435
AT1G14740	3.48696	0.000198046	1.77778	0.764556	1.18249e-05	0.304762
AT1G14840	6.97392	0.000396092	3.55556	1.72025	2.66061e-05	0.685714
AT1G14850	28.3456	0.00160992	14.4516	1.55378	2.40313e-05	0.619355
AT1G14900	1.12656	6.39841e-05	0.574359	2.22309	3.43833e-05	0.886154
AT1G14910	4.88175	0.000277264	2.48889	9.63341	0.000148994	3.84
AT1G14980	4.18435	0.000237655	2.13333	1.3762	2.12849e-05	0.548571
AT1G15120	12.4346	0.000706239	6.33962	8.17931	0.000126505	3.26038
AT1G15140	1.2571	7.13985e-05	0.640916	8.47575	0.000131089	3.37854
AT1G15180	2.28832	0.000129968	1.16667	9.03132	0.000139682	3.6
AT1G15250	0.989543	5.62022e-05	0.504505	1.95272	3.02015e-05	0.778378
AT1G15270	4.8281	0.000274217	2.46154	2.51421	3.88859e-05	1.0022
AT1G15280	17.86	0.00101438	9.10569	1.17481	1.817e-05	0.468293
AT1G15340	2.44087	0.000138632	1.24444	3.21114	4.96648e-05	1.28
AT1G15350	4.57664	0.000259935	2.33333	3.01044	4.65607e-05	1.2
AT1G15440	7.57512	0.000430238	3.86207	1.66093	2.56887e-05	0.662069
AT1G15500	1.60684	9.12626e-05	0.819227	1.05696	1.63473e-05	0.421317
AT1G15690	286.153	0.0162524	145.891	2.73288	4.22679e-05	1.08936
AT1G15750	2.28832	0.000129968	1.16667	4.51566	6.98411e-05	1.8
AT1G15820	1.28718	7.31068e-05	0.65625	9.45467	0.00014623	3.76875
AT1G15930	0.838468	4.76217e-05	0.427481	3.67687	5.6868e-05	1.46565
AT1G15980	0.87174	4.95115e-05	0.444444	2.86709	4.43435e-05	1.14286
AT1G16080	2.23024	0.000126669	1.13706	2.20053	3.40342e-05	0.877157
AT1G16270	24.4087	0.00138632	12.4444	16.0557	0.000248324	6.4
AT1G16410	1.43581	8.15483e-05	0.732026	28.3336	0.000438218	11.2941
AT1G16470	1.33139	7.56175e-05	0.678788	2.62729	4.06348e-05	1.04727
AT1G16700	14.6452	0.000831793	7.46667	12.0418	0.000186243	4.8
AT1G16740	21.3576	0.00121303	10.8889	0.668987	1.03468e-05	0.266667
AT1G16840	4.06812	0.000231054	2.07407	8.02784	0.000124162	3.2
AT1G16880	2.54258	0.000144409	1.2963	1.00348	1.55202e-05	0.4
AT1G17050	3.92283	0.000222802	2	0.860126	1.33031e-05	0.342857
AT1G17100	2.16966	0.000123229	1.10617	6.77907	0.000104848	2.70222
AT1G17110	32.9518	0.00187153	16.8	2.40835	3.72486e-05	0.96
AT1G17290	3.2442	0.000184258	1.65401	9.14564	0.00014145	3.64557
AT1G17440	2.61522	0.000148534	1.33333	2.58038	3.99092e-05	1.02857
AT1G17620	1.07686	6.11612e-05	0.54902	0.708339	1.09555e-05	0.282353
AT1G17720	1.30761	7.42672e-05	0.666667	0.860126	1.33031e-05	0.342857
AT1G17840	6.75934	0.000383904	3.44615	2.22309	3.43833e-05	0.886154
AT1G17880	20.0781	0.00114036	10.2366	0.97111	1.50196e-05	0.387097
AT1G18000	1.30761	7.42672e-05	0.666667	0.860126	1.33031e-05	0.342857
AT1G18060	0.469399	2.666e-05	0.239316	1.23505	1.91018e-05	0.492308
AT1G18080	2.5544	0.00014508	1.30233	1.30686	2.02124e-05	0.52093
AT1G18370	22.2862	0.00126577	11.3623	6.28266	9.71702e-05	2.50435
AT1G18450	1.01703	5.77634e-05	0.518519	6.02088	9.31214e-05	2.4
AT1G18500	5.07508	0.000288245	2.58746	1.4307	2.21279e-05	0.570297
AT1G18540	4.95452	0.000281398	2.52599	2.09902	3.24644e-05	0.836697
AT1G18650	4.57664	0.000259935	2.33333	9.03132	0.000139682	3.6
AT1G19000	1.39478	7.92184e-05	0.711111	3.66987	5.67597e-05	1.46286
AT1G19180	1.46452	8.31793e-05	0.746667	9.63341	0.000148994	3.84
AT1G19490	10.4609	0.000594138	5.33333	13.762	0.000212849	5.48571
AT1G19570	1.05361	5.98412e-05	0.53717	2.42568	3.75165e-05	0.966906
AT1G19715	4.14488	0.000235413	2.11321	7.2705	0.000112449	2.89811
AT1G19740	0.882243	5.0108e-05	0.449799	6.77047	0.000104715	2.6988
AT1G19835	1.31939	7.49363e-05	0.672673	575.835	0.0089061	229.535
AT1G19860	10.7912	0.0006129	5.50175	1.01404	1.56836e-05	0.404211
AT1G19880	26.4673	0.00150324	13.494	1.74098	2.69267e-05	0.693976
AT1G19910	1796.66	0.102043	916	5.16076	7.98184e-05	2.05714
AT1G19920	6.23202	0.000353954	3.1773	16.3973	0.000253607	6.53617
AT1G20020	2.10723	0.000119682	1.07434	1.47273	2.27779e-05	0.58705
AT1G20070	0.345407	1.96178e-05	0.176101	2.27203	3.51402e-05	0.90566
AT1G20090	0.795937	4.52061e-05	0.405797	3.40311	5.26339e-05	1.35652
AT1G20140	4.50623	0.000255936	2.29744	0.741032	1.14611e-05	0.295385
AT1G20200	2.36214	0.00013416	1.2043	12.4302	0.000192251	4.95484
AT1G20220	3.95817	0.000224809	2.01802	1.30181	2.01344e-05	0.518919
AT1G20260	2.19848	0.000124865	1.12086	2.22481	3.44098e-05	0.886836
AT1G20330	3.18375	0.000180825	1.62319	1.04711	1.6195e-05	0.417391
AT1G20340	11.4177	0.000648482	5.82116	49.4089	0.000764179	19.695
AT1G20460	10.4609	0.000594138	5.33333	20.643	0.000319273	8.22857
AT1G20620	2.63966	0.000149923	1.34579	3.0225	4.67472e-05	1.20481
AT1G20693	2.44087	0.000138632	1.24444	1.87316	2.89711e-05	0.746667
AT1G20696	1.21369	6.89331e-05	0.618785	2.92728	4.52745e-05	1.16685
AT1G20760	4.48324	0.000254631	2.28571	7.86401	0.000121628	3.13469
AT1G20810	6.23202	0.000353954	3.1773	6.4906	0.000100386	2.58723
AT1G21130	0.590534	3.354e-05	0.301075	3.496	5.40705e-05	1.39355
AT1G21500	0.851467	4.83601e-05	0.434109	2.05363	3.17623e-05	0.818605
AT1G21720	2.75582	0.00015652	1.40502	4.40237	6.80888e-05	1.75484
AT1G21750	4.15795	0.000236156	2.11987	7.14149	0.000110453	2.84669
AT1G21770	3.85401	0.000218893	1.96491	10.1404	0.000156836	4.04211
AT1G21780	1.16232	6.60153e-05	0.592593	12.9975	0.000201024	5.18095
AT1G21810	8.13624	0.000462107	4.14815	5.35189	8.27746e-05	2.13333
AT1G22430	0.822766	4.67299e-05	0.419476	0.541203	8.37047e-06	0.21573
AT1G22450	1.01703	5.77634e-05	0.518519	1.78396	2.75915e-05	0.711111
AT1G22620	6.65693	0.000378088	3.39394	4.37882	6.77247e-05	1.74545
AT1G22630	0.32545	1.84843e-05	0.165926	0.642227	9.93295e-06	0.256
AT1G22700	1.10391	6.2698e-05	0.562814	0.484091	7.48715e-06	0.192965
AT1G22770	5.80452	0.000329674	2.95935	16.741	0.000258923	6.67317
AT1G22780	0.2866	1.62777e-05	0.146119	48.7326	0.000753719	19.4254
AT1G22840	3.53506	0.000200778	1.8023	7.3081	0.00011303	2.9131
AT1G22850	2.1225	0.00012055	1.08213	2.09422	3.23901e-05	0.834783
AT1G23130	0.690813	3.92355e-05	0.352201	19.9939	0.000309233	7.96981
AT1G23190	1.32536	7.52754e-05	0.675716	2.61541	4.04509e-05	1.04253
AT1G23220	6.10218	0.00034658	3.11111	5.0174	7.76012e-05	2
AT1G23290	4.94772	0.000281011	2.52252	1.95272	3.02015e-05	0.778378
AT1G23310	19.5607	0.00111097	9.97275	19.0228	0.000294214	7.58273
AT1G23400	3.48696	0.000198046	1.77778	1.14683	1.77374e-05	0.457143
AT1G23820	1.92701	0.000109446	0.982456	15.6332	0.000241789	6.23158
AT1G23860	2.61522	0.000148534	1.33333	1.72025	2.66061e-05	0.685714
AT1G24020	0.963503	5.47232e-05	0.491228	11.408	0.000176441	4.54737
AT1G24160	10.031	0.000569721	5.11416	25.0733	0.000387793	9.99452
AT1G24180	3.41912	0.000194193	1.74319	8.05908	0.000124645	3.21245
AT1G24240	1102.54	0.0626199	562.113	8.17931	0.000126505	3.26038
AT1G24360	3.359	0.000190778	1.71254	1390.66	0.0215085	554.334
AT1G24510	1.58042	8.97618e-05	0.805755	3.81178	5.89546e-05	1.51942
AT1G24610	36.6131	0.00207948	18.6667	6.02088	9.31214e-05	2.4
AT1G24880	1.12332	6.38e-05	0.572707	0.277088	4.28555e-06	0.110451
AT1G25220	1.26252	7.17063e-05	0.643678	0.830466	1.28443e-05	0.331034
AT1G25275	1.30761	7.42672e-05	0.666667	0.860126	1.33031e-05	0.342857
AT1G25490	0.665693	3.78088e-05	0.339394	2.62729	4.06348e-05	1.04727
AT1G26150	0.732262	4.15896e-05	0.373333	3.85336	5.95977e-05	1.536
AT1G26550	8.56902	0.000486687	4.36879	1.02483	1.58505e-05	0.408511
AT1G26630	2.82242	0.000160303	1.43897	1.70183	2.63213e-05	0.678373
AT1G26770	5.05008	0.000286825	2.57471	6.64373	0.000102755	2.64828
AT1G26830	33.7073	0.00191444	17.1852	14.5266	0.000224674	5.79048
AT1G26850	2.02003	0.00011473	1.02989	2.65749	4.11019e-05	1.05931
AT1G26920	4.30742	0.000244645	2.19608	2.06062	3.18704e-05	0.82139
AT1G27000	6.9268	0.000393416	3.53153	12.3672	0.000191276	4.92973
AT1G27100	5.23044	0.000297069	2.66667	1.14683	1.77374e-05	0.457143
AT1G27210	70.2971	0.00399261	35.84	1.92668	2.97989e-05	0.768
AT1G27340	2.09218	0.000118828	1.06667	1.3762	2.12849e-05	0.548571
AT1G27350	1.87759	0.00010664	0.957265	4.94021	7.64073e-05	1.96923
AT1G27400	1.91327	0.000108667	0.975455	3.31792	5.13163e-05	1.32257
AT1G27450	0.550573	3.12704e-05	0.280702	2.53511	3.9209e-05	1.01053
AT1G27520	6.65693	0.000378088	3.39394	4.37882	6.77247e-05	1.74545
AT1G27595	11.7162	0.000665434	5.97333	1.92668	2.97989e-05	0.768
AT1G27900	2.52504	0.000143413	1.28736	0.830466	1.28443e-05	0.331034
AT1G27910	3.18375	0.000180825	1.62319	2.09422	3.23901e-05	0.834783
AT1G27950	6.59383	0.000374504	3.36177	3.88076	6.00214e-05	1.54692
AT1G27970	2.4293	0.000137975	1.23855	2.2828	3.53067e-05	0.909953
AT1G28140	0.697392	3.96092e-05	0.355556	2.29367	3.54748e-05	0.914286
AT1G28290	0.567645	3.224e-05	0.289406	2.61372	4.04248e-05	1.04186
AT1G28330	11.7685	0.000668405	6	34.405	0.000532122	13.7143
AT1G29070	4.75251	0.000269924	2.423	7.03379	0.000108787	2.80376
AT1G29250	0.938797	5.33201e-05	0.478632	0.617526	9.55092e-06	0.246154
AT1G29390	1.66423	9.45219e-05	0.848485	0.547353	8.46558e-06	0.218182
AT1G29450	21.5371	0.00122322	10.9804	39.667	0.000613506	15.8118
AT1G29530	2364.16	0.134275	1205.33	1.72025	2.66061e-05	0.685714
AT1G29660	0.700729	3.97987e-05	0.357257	1.84371	2.85157e-05	0.734928
AT1G29670	4.08877	0.000232226	2.0846	19.5602	0.000302526	7.79695
AT1G29910	4.50673	0.000255965	2.29769	5.82073	9.00257e-05	2.32022
AT1G29920	6.14361	0.000348933	3.13223	19.8705	0.000307325	7.92063
AT1G29930	15.4605	0.000878097	7.88232	8.72794	0.00013499	3.47907
AT1G30230	1.57476	8.94401e-05	0.802867	1.29481	2.00261e-05	0.516129
AT1G30360	13.7104	0.0007787	6.99007	2.86953	4.43813e-05	1.14383
AT1G30380	6.40474	0.000363765	3.26537	4.54837	7.03469e-05	1.81304
AT1G30600	4.22459	0.00023994	2.15385	0.92629	1.43264e-05	0.369231
AT1G30680	3.48696	0.000198046	1.77778	2.29367	3.54748e-05	0.914286
AT1G30690	34.9489	0.00198496	17.8182	4.92618	7.61903e-05	1.96364
AT1G30820	1.62725	9.24214e-05	0.82963	29.9706	0.000463538	11.9467
AT1G30880	2.71208	0.000154036	1.38272	2.37862	3.67887e-05	0.948148
AT1G31180	3.58952	0.000203871	1.83007	1.8889	2.92146e-05	0.752941
AT1G31330	10.9397	0.000621335	5.57747	32.7528	0.000506568	13.0557
AT1G31340	5.93726	0.000337213	3.02703	3.90544	6.04031e-05	1.55676
AT1G31420	1.03867	5.89924e-05	0.529551	0.34161	5.28349e-06	0.13617
AT1G31580	0.385401	2.18893e-05	0.196491	2.53511	3.9209e-05	1.01053
AT1G31650	9.55124	0.000542474	4.86957	1.04711	1.6195e-05	0.417391
AT1G31800	0.717904	4.07742e-05	0.366013	0.472226	7.30364e-06	0.188235
AT1G31812	3.16654	0.000179847	1.61441	168.194	0.00260136	67.0443
AT1G31830	24.4087	0.00138632	12.4444	4.01392	6.2081e-05	1.6
AT1G31860	3.85401	0.000218893	1.96491	5.07022	7.8418e-05	2.02105
AT1G31910	3.60129	0.000204539	1.83607	1.57925	2.44253e-05	0.629508
AT1G32050	0.460542	2.6157e-05	0.234801	119.66	0.00185072	47.6981
AT1G32060	4.88529	0.000277465	2.49069	5.53624	8.56258e-05	2.20682
AT1G32080	1.14865	6.52387e-05	0.585621	2.26668	3.50575e-05	0.903529
AT1G32090	2.96863	0.000168607	1.51351	0.650906	1.00672e-05	0.259459
AT1G32200	5.47486	0.000310951	2.79128	2.70096	4.17741e-05	1.07664
AT1G32220	5.96658	0.000338879	3.04198	1.78396	2.75915e-05	0.711111
AT1G32415	73.2262	0.00415896	37.3333	48.1671	0.000744971	19.2
AT1G32470	3.98858	0.000226536	2.03352	16.2799	0.000251792	6.48939
AT1G32500	9.64996	0.000548081	4.9199	0.373388	5.77497e-06	0.148837
AT1G32550	4.72427	0.00026832	2.4086	7.76888	0.000120157	3.09677
AT1G32580	8.48999	0.000482199	4.3285	3.49037	5.39834e-05	1.3913
AT1G32790	5.23044	0.000297069	2.66667	0.764556	1.18249e-05	0.304762
AT1G32900	0.642335	3.64821e-05	0.327485	2.53511	3.9209e-05	1.01053
AT1G32990	1.44052	8.18157e-05	0.734426	1.2634	1.95402e-05	0.503607
AT1G33120	3.3111	0.000188058	1.68812	14.492	0.000224139	5.7767
AT1G33140	2.77755	0.000157754	1.41609	5.48108	8.47726e-05	2.18483
AT1G33240	0.463457	2.63226e-05	0.236287	0.304855	4.71501e-06	0.121519
AT1G33590	1.558	8.84886e-05	0.794326	1.02483	1.58505e-05	0.408511
AT1G33680	23.537	0.00133681	12	3.4405	5.32122e-05	1.37143
AT1G33990	1.01703	5.77634e-05	0.518519	0.668987	1.03468e-05	0.266667
AT1G34000	0.243276	1.38172e-05	0.124031	1.44021	2.22749e-05	0.574086
AT1G34030	1.70293	9.67201e-05	0.868217	0.373388	5.77497e-06	0.148837
AT1G34210	1.46452	8.31793e-05	0.746667	2.89002	4.46983e-05	1.152
AT1G34430	1.03135	5.8577e-05	0.525822	7.4625	0.000115418	2.97465
AT1G34550	0.904027	5.13452e-05	0.460905	4.16258	6.43802e-05	1.65926
AT1G35230	11.562	0.000656679	5.89474	3802.66	0.0588135	1515.79
AT1G35420	5.13868	0.000291857	2.61988	0.845036	1.30697e-05	0.336842
AT1G35720	7.70802	0.000437786	3.92982	0.845036	1.30697e-05	0.336842
AT1G36160	1.30761	7.42672e-05	0.666667	2.15031	3.32577e-05	0.857143
AT1G36730	3.66131	0.000207948	1.86667	7.22506	0.000111746	2.88
AT1G37130	1.82414	0.000103604	0.930012	1.88554	2.91626e-05	0.751601
AT1G41830	2.72651	0.000154855	1.39007	1.02483	1.58505e-05	0.408511
AT1G41880	2.62967	0.000149355	1.3407	80.6332	0.00124711	32.1414
AT1G42960	2.88292	0.000163739	1.46982	6.82683	0.000105587	2.72126
AT1G43170	2.06271	0.000117154	1.05164	2.26136	3.49752e-05	0.901408
AT1G43190	2.38781	0.000135618	1.21739	8.90043	0.000137658	3.54783
AT1G43560	2.46553	0.000140032	1.25701	1.45961	2.25749e-05	0.581818
AT1G43670	0.653805	3.71336e-05	0.333333	3.58386	5.54294e-05	1.42857
AT1G44000	0.834011	4.73686e-05	0.425209	2.63328	4.07274e-05	1.04966
AT1G44446	1.90874	0.000108409	0.973144	7.76152	0.000120043	3.09384
AT1G44575	2.09342	0.000118898	1.0673	16.7824	0.000259564	6.6897
AT1G44770	2.28832	0.000129968	1.16667	4.51566	6.98411e-05	1.8
AT1G45000	0.443795	2.52058e-05	0.226263	0.583843	9.02996e-06	0.232727
AT1G45130	13.7299	0.000779806	7	132.459	0.00204867	52.8
AT1G45201	1.5416	8.75572e-05	0.785965	0.507022	7.8418e-06	0.202105
AT1G45688	0.822766	4.67299e-05	0.419476	1.62361	2.51114e-05	0.647191
AT1G47200	4.48324	0.000254631	2.28571	3.4405	5.32122e-05	1.37143
AT1G47260	0.739658	4.20097e-05	0.377104	6.32497	9.78245e-05	2.52121
AT1G47270	20.3406	0.00115527	10.3704	2.67595	4.13873e-05	1.06667
AT1G47420	3.72337	0.000211473	1.89831	4.08195	6.31332e-05	1.62712
AT1G48160	4.43795	0.000252058	2.26263	4.37882	6.77247e-05	1.74545
AT1G48350	1.54859	8.79539e-05	0.789527	30.1226	0.000465888	12.0073
AT1G48440	2.1328	0.000121135	1.08738	400.301	0.00619122	159.565
AT1G48520	0.996275	5.65846e-05	0.507937	2.949	4.56105e-05	1.17551
AT1G48550	3.85401	0.000218893	1.96491	35.4915	0.000548926	14.1474
AT1G48570	2.09218	0.000118828	1.06667	1.3762	2.12849e-05	0.548571
AT1G48630	2.3339	0.000132557	1.18991	3.07041	4.74882e-05	1.2239
AT1G48900	10.2176	0.000580321	5.2093	1.12016	1.73249e-05	0.446512
AT1G48920	0.373603	2.12192e-05	0.190476	6.63526	0.000102624	2.6449
AT1G49240	1.12656	6.39841e-05	0.574359	3.21114	4.96648e-05	1.28
AT1G49300	3.78756	0.000215119	1.93103	0.830466	1.28443e-05	0.331034
AT1G49360	4.30742	0.000244645	2.19608	5.66671	8.76437e-05	2.25882
AT1G49380	1.558	8.84886e-05	0.794326	1.02483	1.58505e-05	0.408511
AT1G49600	3.23057	0.000183484	1.64706	2.12502	3.28664e-05	0.847059
AT1G49760	265.74	0.015093	135.484	9.32266	0.000144188	3.71613
AT1G49850	14.6452	0.000831793	7.46667	4.81671	7.44971e-05	1.92
AT1G49950	4.30742	0.000244645	2.19608	14.1668	0.000219109	5.64706
AT1G49970	254.219	0.0144387	129.61	4.847	7.49657e-05	1.93208
AT1G49975	0.915327	5.19871e-05	0.466667	4.81671	7.44971e-05	1.92
AT1G49980	6.65693	0.000378088	3.39394	8.75765	0.000135449	3.49091
AT1G50010	4.71413	0.000267745	2.40343	2.89416	4.47622e-05	1.15365
AT1G50030	8.13624	0.000462107	4.14815	5.35189	8.27746e-05	2.13333
AT1G50200	2.81639	0.00015996	1.4359	1.85258	2.86527e-05	0.738462
AT1G50250	1.18107	6.70801e-05	0.602151	1.94222	3.00392e-05	0.774194
AT1G50320	2.39106	0.000135803	1.21905	0.786401	1.21628e-05	0.313469
AT1G50430	1.49441	8.48768e-05	0.761905	4.91501	7.60175e-05	1.95918
AT1G50490	1.09293	6.20741e-05	0.557214	5.03238	7.78328e-05	2.00597
AT1G50570	6.10218	0.00034658	3.11111	24.0835	0.000372486	9.6
AT1G50732	37.5682	0.00213373	19.1536	1.25653	1.9434e-05	0.50087
AT1G50900	2.47901	0.000140798	1.26389	9.90937	0.000153262	3.95
AT1G51060	1.18107	6.70801e-05	0.602151	3.10755	4.80627e-05	1.23871
AT1G51070	14.6452	0.000831793	7.46667	6.80005	0.000105172	2.71059
AT1G51110	3.08321	0.000175114	1.57193	1.01404	1.56836e-05	0.404211
AT1G51200	3.80396	0.00021605	1.93939	5.62992	8.70746e-05	2.24416
AT1G51390	4.06812	0.000231054	2.07407	2.67595	4.13873e-05	1.06667
AT1G51400	2.55615	0.000145179	1.30322	33.4301	0.000517044	13.3257
AT1G51500	1.786	0.000101438	0.910569	1.17481	1.817e-05	0.468293
AT1G51610	1.33139	7.56175e-05	0.678788	18.3911	0.000284444	7.33091
AT1G51650	0.878714	4.99076e-05	0.448	1.54135	2.38391e-05	0.6144
AT1G51940	0.697392	3.96092e-05	0.355556	37.1574	0.000574692	14.8114
AT1G51950	0.58581	3.32717e-05	0.298667	3.46803	5.36379e-05	1.3824
AT1G51980	0.55756	3.16672e-05	0.284264	3.30079	5.10513e-05	1.31574
AT1G52000	0.519335	2.94962e-05	0.264775	0.34161	5.28349e-06	0.13617
AT1G52220	8.75795	0.000497418	4.46512	8.96131	0.000138599	3.57209
AT1G52230	4.76302	0.000270521	2.42836	4.1683	6.44687e-05	1.66154
AT1G52380	4.39357	0.000249538	2.24	1.92668	2.97989e-05	0.768
AT1G52400	0.699613	3.97353e-05	0.356688	0.766991	1.18626e-05	0.305732
AT1G52510	7.79002	0.000442443	3.97163	10.2483	0.000158505	4.08511
AT1G52730	6.97392	0.000396092	3.55556	2.29367	3.54748e-05	0.914286
AT1G53070	4.06812	0.000231054	2.07407	2.67595	4.13873e-05	1.06667
AT1G53230	3.93689	0.0002236	2.00717	6.2151	9.61253e-05	2.47742
AT1G53240	6.53019	0.00037089	3.32933	7.38433	0.000114209	2.94349
AT1G53250	6.10218	0.00034658	3.11111	28.0974	0.000434567	11.2
AT1G53430	4.67401	0.000265466	2.38298	7.17382	0.000110953	2.85957
AT1G53490	1.70293	9.67201e-05	0.868217	3.36049	5.19748e-05	1.33953
AT1G53500	0.478603	2.71828e-05	0.244009	2.83336	4.38218e-05	1.12941
AT1G53510	2.547	0.00014466	1.29855	1.67538	2.59121e-05	0.667826
AT1G53570	6.91901	0.000392973	3.52756	7.96463	0.000123184	3.1748
AT1G53645	18.3065	0.00103974	9.33333	7.22506	0.000111746	2.88
AT1G53670	0.28604	1.6246e-05	0.145833	8.65502	0.000133862	3.45
AT1G53780	1.87759	0.00010664	0.957265	3.70516	5.73055e-05	1.47692
AT1G54010	3.60129	0.000204539	1.83607	2.36887	3.66379e-05	0.944262
AT1G54080	2.23251	0.000126798	1.13821	2.34961	3.63401e-05	0.936585
AT1G54270	2.36214	0.00013416	1.2043	2.48604	3.84501e-05	0.990968
AT1G54310	2.52504	0.000143413	1.28736	1.66093	2.56887e-05	0.662069
AT1G54320	1.18107	6.70801e-05	0.602151	2.33066	3.6047e-05	0.929032
AT1G54390	2.81639	0.00015996	1.4359	1.85258	2.86527e-05	0.738462
AT1G54410	1.83352	0.000104137	0.934794	1.50758	2.33168e-05	0.600939
AT1G54500	0.410231	2.32995e-05	0.20915	2.29367	3.54748e-05	0.914286
AT1G54630	0.890288	5.05649e-05	0.453901	1.31764	2.03792e-05	0.525228
AT1G54770	2.03406	0.000115527	1.03704	6.68987	0.000103468	2.66667
AT1G54780	0.890589	5.0582e-05	0.454054	12.6276	0.000195303	5.03351
AT1G55160	424.712	0.024122	216.533	6.02088	9.31214e-05	2.4
AT1G55260	0.358952	2.03871e-05	0.183007	3.5417	5.47773e-05	1.41176
AT1G55330	1.18107	6.70801e-05	0.602151	1.55378	2.40313e-05	0.619355
AT1G55360	33.2846	0.00189044	16.9697	5.83843	9.02996e-05	2.32727
AT1G55450	3.85401	0.000218893	1.96491	1.26755	1.96045e-05	0.505263
AT1G55480	0.418435	2.37655e-05	0.213333	2.7524	4.25698e-05	1.09714
AT1G55490	4.23273	0.000240403	2.158	1.11369	1.72248e-05	0.443931
AT1G55670	0.166423	9.45219e-06	0.0848485	1.75153	2.70899e-05	0.698182
AT1G55673	4.42026	0.000251054	2.25361	4.16936	6.4485e-05	1.66196
AT1G55750	11.3907	0.00064695	5.80741	2.14076	3.31098e-05	0.853333
AT1G55890	1.97909	0.000112404	1.00901	5.20725	8.05375e-05	2.07568
AT1G56000	3.66131	0.000207948	1.86667	2.40835	3.72486e-05	0.96
AT1G56045	6.07554	0.000345067	3.09753	9.99098	0.000154525	3.98253
AT1G56070	19.5818	0.00111217	9.98352	8.22628	0.000127231	3.2791
AT1G56200	2.36214	0.00013416	1.2043	10.8764	0.000168219	4.33548
AT1G56330	1.33139	7.56175e-05	0.678788	1.75153	2.70899e-05	0.698182
AT1G56340	0.505008	2.86825e-05	0.257471	3.32187	5.13773e-05	1.32414
AT1G56580	1.51922	8.62856e-05	0.77455	0.999316	1.54558e-05	0.39834
AT1G56700	3.95817	0.000224809	2.01802	2.60362	4.02687e-05	1.03784
AT1G57660	22.2218	0.00126211	11.3295	2.22738	3.44495e-05	0.887861
AT1G57720	23.6338	0.00134231	12.0494	1.27426	1.97082e-05	0.507937
AT1G57860	1.58042	8.97618e-05	0.805755	3.29199	5.09153e-05	1.31223
AT1G58080	1.84915	0.000105024	0.942761	1.70288	2.63374e-05	0.678788
AT1G58223	192.219	0.0109173	98	18.0626	0.000279364	7.2
AT1G58250	6.97392	0.000396092	3.55556	1.52911	2.36499e-05	0.609524
AT1G58290	2.31694	0.000131593	1.18126	3.65063	5.64621e-05	1.45519
AT1G58380	1.26252	7.17063e-05	0.643678	14.9484	0.000231198	5.95862
AT1G58470	1.33139	7.56175e-05	0.678788	2.62729	4.06348e-05	1.04727
AT1G58520	2933.12	0.16659	1495.41	0.891982	1.37958e-05	0.355556
AT1G59359	5.26661	0.000299123	2.68511	11.9252	0.00018444	4.75353
AT1G59900	2.97667	0.000169064	1.51762	4.69922	7.26801e-05	1.87317
AT1G59960	29.2905	0.00166359	14.9333	9.63341	0.000148994	3.84
AT1G59990	3.32846	0.000189044	1.69697	2.18941	3.38623e-05	0.872727
AT1G60000	1.28467	7.29643e-05	0.654971	4.22518	6.53484e-05	1.68421
AT1G60550	17.4616	0.000991753	8.90256	0.741032	1.14611e-05	0.295385
AT1G60560	58.581	0.00332717	29.8667	14.4501	0.000223491	5.76
AT1G60780	0.787378	4.47201e-05	0.401434	3.10755	4.80627e-05	1.23871
AT1G60800	1587.54	0.0901664	809.387	15.4135	0.000238391	6.144
AT1G60940	0.787378	4.47201e-05	0.401434	6.2151	9.61253e-05	2.47742
AT1G60950	3.78893	0.000215196	1.93173	6.59051	0.000101932	2.62706
AT1G60995	11.2656	0.000639841	5.74359	14.8206	0.000229222	5.90769
AT1G61250	6.00215	0.000340899	3.06011	0.789624	1.22126e-05	0.314754
AT1G61360	3.85401	0.000218893	1.96491	7.60532	0.000117627	3.03158
AT1G61520	5.03728	0.000286098	2.56819	2.72051	4.20766e-05	1.08443
AT1G62430	2.83822	0.0001612	1.44703	0.373388	5.77497e-06	0.148837
AT1G62780	333.66	0.0189506	170.112	0.966857	1.49538e-05	0.385401
AT1G63000	3.71437	0.000210962	1.89372	2.79229	4.31868e-05	1.11304
AT1G63110	28.6537	0.00162742	14.6087	8.37688	0.00012956	3.33913
AT1G63430	14.6452	0.000831793	7.46667	9.63341	0.000148994	3.84
AT1G63610	1.62725	9.24214e-05	0.82963	5.35189	8.27746e-05	2.13333
AT1G63660	17.4348	0.00099023	8.88889	6.88101	0.000106424	2.74286
AT1G63700	49.1518	0.00279163	25.0594	5.27858	8.16407e-05	2.10411
AT1G63830	1.33139	7.56175e-05	0.678788	1.75153	2.70899e-05	0.698182
AT1G63940	16.4221	0.000932709	8.37255	5.66671	8.76437e-05	2.25882
AT1G64090	1.35604	7.70179e-05	0.691358	0.891982	1.37958e-05	0.355556
AT1G64150	3.23057	0.000183484	1.64706	0.708339	1.09555e-05	0.282353
AT1G64300	7.32262	0.000415896	3.73333	62.6172	0.000968463	24.96
AT1G64355	3.21873	0.000182812	1.64103	7.41032	0.000114611	2.95385
AT1G64370	0.697392	3.96092e-05	0.355556	3.66987	5.67597e-05	1.46286
AT1G64385	2.09218	0.000118828	1.06667	8.25721	0.000127709	3.29143
AT1G64440	3.81386	0.000216613	1.94444	3.01044	4.65607e-05	1.2
AT1G64510	1.60212	9.09941e-05	0.816817	15.3738	0.000237777	6.12819
AT1G64550	112.176	0.00637118	57.1915	3.07449	4.75514e-05	1.22553
AT1G64640	3.27878	0.000186222	1.67164	2.15673	3.33569e-05	0.859701
AT1G64680	3.30344	0.000187622	1.68421	0.362158	5.60129e-06	0.144361
AT1G64720	1.11512	6.33345e-05	0.568528	4.40105	6.80685e-05	1.75431
AT1G64790	1.03135	5.8577e-05	0.525822	4.74886	7.34479e-05	1.89296
AT1G64850	0.770802	4.37786e-05	0.392982	88.2218	0.00136447	35.1663
AT1G64860	7.77623	0.00044166	3.9646	5.9676	9.22973e-05	2.37876
AT1G64880	5.32554	0.00030247	2.71515	1.75153	2.70899e-05	0.698182
AT1G64970	52.4528	0.00297912	26.7423	7.85704	0.00012152	3.13191
AT1G65010	27.1208	0.00154036	13.8272	0.891982	1.37958e-05	0.355556
AT1G65060	0.787378	4.47201e-05	0.401434	1.55378	2.40313e-05	0.619355
AT1G65070	2.28832	0.000129968	1.16667	1.50522	2.32804e-05	0.6
AT1G65270	14.2384	0.000808688	7.25926	5.35189	8.27746e-05	2.13333
AT1G65290	4.61941	0.000262365	2.35514	1.23794	1.91465e-05	0.493458
AT1G65295	1.17162	6.65434e-05	0.597333	0.385336	5.95977e-06	0.1536
AT1G65590	1.33139	7.56175e-05	0.678788	3.50306	5.41797e-05	1.39636
AT1G65800	4.88175	0.000277264	2.48889	1.60557	2.48324e-05	0.64
AT1G65930	2.1924	0.00012452	1.11776	9.51804	0.00014721	3.79401
AT1G66050	32.545	0.00184843	16.5926	5.35189	8.27746e-05	2.13333
AT1G66100	8.44918	0.000479881	4.30769	1.85258	2.86527e-05	0.738462
AT1G66150	0.665693	3.78088e-05	0.339394	7.444	0.000115132	2.96727
AT1G66330	1.60937	9.14058e-05	0.820513	4.76377	7.36785e-05	1.8989
AT1G66410	2.1225	0.00012055	1.08213	1.39615	2.15934e-05	0.556522
AT1G66430	0.475495	2.70063e-05	0.242424	4.06605	6.28872e-05	1.62078
AT1G66670	0.982902	5.5825e-05	0.501119	14.8704	0.000229991	5.92752
AT1G66970	25.866	0.00146909	13.1874	3.83419	5.93012e-05	1.52836
AT1G67090	14.0922	0.000800382	7.1847	11.3393	0.000175378	4.51998
AT1G67250	3.2545	0.000184843	1.65926	1.07038	1.65549e-05	0.426667
AT1G67280	1.02654	5.83032e-05	0.523364	1.80064	2.78494e-05	0.717757
AT1G67430	5.35114	0.000303924	2.72821	4.07567	6.3036e-05	1.62462
AT1G67630	13.9478	0.000792184	7.11111	6.88101	0.000106424	2.74286
AT1G67700	8.7174	0.000495115	4.44444	2.29367	3.54748e-05	0.914286
AT1G67730	60.176	0.00341776	30.6799	5.24592	8.11355e-05	2.09109
AT1G67740	0.838714	4.76357e-05	0.427606	0.753273	1.16504e-05	0.300264
AT1G67840	1.33139	7.56175e-05	0.678788	4.37882	6.77247e-05	1.74545
AT1G68010	11.6456	0.000661426	5.93735	4.75867	7.35996e-05	1.89687
AT1G68140	12.735	0.000723298	6.49275	14.6595	0.00022673	5.84348
AT1G68220	12.2044	0.000693161	6.22222	8.02784	0.000124162	3.2
AT1G68260	9.55124	0.000542474	4.86957	2.09422	3.23901e-05	0.834783
AT1G68530	2.42861	0.000137936	1.23819	2.42045	3.74358e-05	0.964824
AT1G68560	5.07773	0.000288395	2.58881	3.69164	5.70964e-05	1.47153
AT1G68590	6.88864	0.000391248	3.51207	7.43123	0.000114934	2.96218
AT1G68660	6.13872	0.000348656	3.12974	79.8939	0.00123567	31.8467
AT1G68720	79.3284	0.00450555	40.4444	1.33797	2.06937e-05	0.533333
AT1G68830	1.94406	0.000110415	0.99115	0.426257	6.59267e-06	0.169912
AT1G69040	1.62725	9.24214e-05	0.82963	0.535189	8.27746e-06	0.213333
AT1G69510	26.3614	0.00149723	13.44	1.92668	2.97989e-05	0.768
AT1G69530	4.13071	0.000234608	2.10598	9.63341	0.000148994	3.84
AT1G69620	3.47318	0.000197263	1.77075	0.951918	1.47228e-05	0.379447
AT1G69740	1.42187	8.07566e-05	0.724919	4.67641	7.23273e-05	1.86408
AT1G69750	4.30742	0.000244645	2.19608	18.4168	0.000284842	7.34118
AT1G69770	4.88175	0.000277264	2.48889	1.60557	2.48324e-05	0.64
AT1G69800	83.6871	0.0047531	42.6667	6.88101	0.000106424	2.74286
AT1G69830	1.67694	9.52435e-05	0.854962	1.10306	1.70604e-05	0.439695
AT1G69840	11.2656	0.000639841	5.74359	3.70516	5.73055e-05	1.47692
AT1G69870	1.20043	6.81798e-05	0.612022	1.57925	2.44253e-05	0.629508
AT1G69935	1.14416	6.49838e-05	0.583333	9.78393	0.000151322	3.9
AT1G69960	6.33688	0.00035991	3.23077	0.463145	7.16319e-06	0.184615
AT1G70320	0.976349	5.54529e-05	0.497778	0.642227	9.93295e-06	0.256
AT1G70370	7.11921	0.000404344	3.62963	5.35189	8.27746e-05	2.13333
AT1G70490	7.02169	0.000398805	3.57991	24.4134	0.000377588	9.73151
AT1G70580	1.74348	9.9023e-05	0.888889	0.382278	5.91247e-06	0.152381
AT1G70600	3.51084	0.000199402	1.78995	7.58796	0.000117359	3.02466
AT1G70760	10.2479	0.000582043	5.22477	2.32869	3.60164e-05	0.928244
AT1G70770	0.84168	4.78042e-05	0.429119	1.66093	2.56887e-05	0.662069
AT1G71010	3.40587	0.00019344	1.73643	1.12016	1.73249e-05	0.446512
AT1G71020	4.39357	0.000249538	2.24	3.85336	5.95977e-05	1.536
AT1G71040	3.85401	0.000218893	1.96491	3.16889	4.90113e-05	1.26316
AT1G71220	409.282	0.0232456	208.667	0.860126	1.33031e-05	0.342857
AT1G71260	11.053	0.000627768	5.63522	3.63525	5.62243e-05	1.44906
AT1G71340	3.85401	0.000218893	1.96491	2.53511	3.9209e-05	1.01053
AT1G71500	2.21153	0.000125606	1.12752	9.53643	0.000147494	3.80134
AT1G71810	13.3139	0.000756175	6.78788	2.91922	4.51498e-05	1.16364
AT1G71860	2.61522	0.000148534	1.33333	1.72025	2.66061e-05	0.685714
AT1G71865	20.4352	0.00116064	10.4186	1.12016	1.73249e-05	0.446512
AT1G71980	624.253	0.0354552	318.267	4.81671	7.44971e-05	1.92
AT1G72010	156.913	0.00891207	80	34.405	0.000532122	13.7143
AT1G72020	1.09526	6.22067e-05	0.558405	12.1447	0.000187835	4.84103
AT1G72040	5.74323	0.000326193	2.9281	1.8889	2.92146e-05	0.752941
AT1G72320	4.14488	0.000235413	2.11321	2.27203	3.51402e-05	0.90566
AT1G72370	21.7597	0.00123587	11.0939	30.3689	0.000469698	12.1054
AT1G72390	9.15327	0.000519871	4.66667	2.00696	3.10405e-05	0.8
AT1G72510	1.08483	6.16143e-05	0.553086	1.78396	2.75915e-05	0.711111
AT1G72550	4.72427	0.00026832	2.4086	12.4302	0.000192251	4.95484
AT1G72610	2.68515	0.000152506	1.36898	2.20781	3.41469e-05	0.880061
AT1G72640	14.1377	0.000802968	7.20792	6.43817	9.95754e-05	2.56634
AT1G72645	9.55124	0.000542474	4.86957	3.14133	4.85851e-05	1.25217
AT1G72680	1.87759	0.00010664	0.957265	7.41032	0.000114611	2.95385
AT1G72710	3.21602	0.000182657	1.63964	8.78723	0.000135907	3.5027
AT1G72750	6.65693	0.000378088	3.39394	4.37882	6.77247e-05	1.74545
AT1G73110	3.27878	0.000186222	1.67164	2.15673	3.33569e-05	0.859701
AT1G73230	2.79161	0.000158553	1.42326	1.83628	2.84007e-05	0.731965
AT1G73600	2.71208	0.000154036	1.38272	2.67595	4.13873e-05	1.06667
AT1G73760	48.8175	0.00277264	24.8889	8.02784	0.000124162	3.2
AT1G73885	0.270707	1.53751e-05	0.138016	2.22583	3.44257e-05	0.887246
AT1G73940	2.73232	0.000155185	1.39303	80.8775	0.00125088	32.2388
AT1G73960	1.59187	9.04123e-05	0.811594	2.09422	3.23901e-05	0.834783
AT1G74050	1.53621	8.7251e-05	0.783217	2.021	3.12575e-05	0.805594
AT1G74060	13.1643	0.000747679	6.71161	6.76504	0.000104631	2.69663
AT1G74270	2.05307	0.000116606	1.04673	3.15112	4.87364e-05	1.25607
AT1G74470	3.11447	0.00017689	1.58787	23.8215	0.000368433	9.49555
AT1G74640	3.99416	0.000226853	2.03636	3.50306	5.41797e-05	1.39636
AT1G74690	4.50623	0.000255936	2.29744	4.44619	6.87666e-05	1.77231
AT1G74850	5.63278	0.00031992	2.87179	5.18722	8.02277e-05	2.06769
AT1G74880	3.11601	0.000176977	1.58865	0.512415	7.92523e-06	0.204255
AT1G74970	2.20868	0.000125444	1.12606	1.56459	2.41986e-05	0.623666
AT1G75180	1.25173	7.10934e-05	0.638177	4.52853	7.00401e-05	1.80513
AT1G75230	2.44087	0.000138632	1.24444	8.02784	0.000124162	3.2
AT1G75350	3.29106	0.00018692	1.6779	2.52561	3.90622e-05	1.00674
AT1G75460	1.42187	8.07566e-05	0.724919	5.6117	8.67928e-05	2.23689
AT1G75680	0.508515	2.88817e-05	0.259259	4.68291	7.24278e-05	1.86667
AT1G75690	0.911529	5.17713e-05	0.46473	1.39904	2.16382e-05	0.557676
AT1G75710	1.97909	0.000112404	1.00901	2.60362	4.02687e-05	1.03784
AT1G75950	10.4609	0.000594138	5.33333	0.764556	1.18249e-05	0.304762
AT1G75990	8.78714	0.000499076	4.48	6.74339	0.000104296	2.688
AT1G76030	3.91745	0.000222496	1.99726	1.98218	3.06573e-05	0.790123
AT1G76100	1.9527	0.000110906	0.995556	0.642227	9.93295e-06	0.256
AT1G76160	1.35604	7.70179e-05	0.691358	10.2578	0.000158651	4.08889
AT1G76180	1.59187	9.04123e-05	0.811594	1.8848	2.91511e-05	0.751304
AT1G76200	4.12542	0.000234308	2.10329	3.39205	5.24628e-05	1.35211
AT1G76270	2.36214	0.00013416	1.2043	3.10755	4.80627e-05	1.23871
AT1G76360	6.46113	0.000366967	3.29412	8.50007	0.000131466	3.38824
AT1G76450	18.3065	0.00103974	9.33333	3.38675	5.23808e-05	1.35
AT1G76680	1.49441	8.48768e-05	0.761905	0.983001	1.52035e-05	0.391837
AT1G76810	2.28832	0.000129968	1.16667	5.26827	8.14813e-05	2.1
AT1G76930	0.692119	3.93097e-05	0.352867	0.546318	8.44958e-06	0.217769
AT1G77180	1.786	0.000101438	0.910569	5.87403	9.08502e-05	2.34146
AT1G77310	132.37	0.00751813	67.4872	46.3145	0.000716319	18.4615
AT1G77410	27.4598	0.00155961	14	246.856	0.00381798	98.4
AT1G77440	4.99269	0.000283566	2.54545	2.73676	4.23279e-05	1.09091
AT1G77490	1.01703	5.77634e-05	0.518519	0.445991	6.89788e-06	0.177778
AT1G77510	14.8935	0.000845891	7.59322	21.2262	0.000328293	8.46102
AT1G77710	14.6452	0.000831793	7.46667	4.1286	6.38547e-05	1.64571
AT1G77840	3.66131	0.000207948	1.86667	0.802784	1.24162e-05	0.32
AT1G77940	30.6397	0.00174022	15.6212	18.4902	0.000285978	7.37044
AT1G78020	1.18107	6.70801e-05	0.602151	1.55378	2.40313e-05	0.619355
AT1G78210	10.4609	0.000594138	5.33333	1.3762	2.12849e-05	0.548571
AT1G78240	0.976349	5.54529e-05	0.497778	3.85336	5.95977e-05	1.536
AT1G78300	1.70293	9.67201e-05	0.868217	0.746776	1.15499e-05	0.297674
AT1G78370	1.97909	0.000112404	1.00901	20.1781	0.000312083	8.04324
AT1G78380	7.82027	0.000444161	3.98706	2.57203	3.978e-05	1.02524
AT1G78570	1.22044	6.93161e-05	0.622222	17.6613	0.000273156	7.04
AT1G78600	6.65693	0.000378088	3.39394	8.75765	0.000135449	3.49091
AT1G78630	3.06203	0.000173911	1.56113	4.37359	6.76438e-05	1.74337
AT1G78870	17.0174	0.00096652	8.67606	0.678409	1.04926e-05	0.270423
AT1G78900	3.16259	0.000179623	1.6124	3.68054	5.69247e-05	1.46711
AT1G78920	0.832116	4.7261e-05	0.424242	2.73676	4.23279e-05	1.09091
AT1G79010	2.50346	0.000142187	1.27635	3.29347	5.09382e-05	1.31282
AT1G79040	5.73121	0.000325511	2.92198	10.9844	0.000169888	4.3785
AT1G79150	0.469399	2.666e-05	0.239316	0.617526	9.55092e-06	0.246154
AT1G79210	0.84168	4.78042e-05	0.429119	9.41195	0.000145569	3.75172
AT1G79230	1.0664	6.05674e-05	0.543689	3.03967	4.70128e-05	1.21165
AT1G79510	3.9054	0.000221811	1.99111	105.968	0.00163894	42.24
AT1G79550	30.152	0.00171251	15.3725	8.50007	0.000131466	3.38824
AT1G79560	0.534498	3.03574e-05	0.272506	12.3055	0.000190321	4.90511
AT1G79570	4.88175	0.000277264	2.48889	4241.91	0.0656072	1690.88
AT1G79750	0.861485	4.8929e-05	0.439216	5.66671	8.76437e-05	2.25882
AT1G79850	3.5766	0.000203137	1.82348	5.20056	8.04339e-05	2.07301
AT1G79950	1.66423	9.45219e-05	0.848485	4.37882	6.77247e-05	1.74545
AT1G80040	1.558	8.84886e-05	0.794326	6.83221	0.00010567	2.7234
AT1G80050	36.6131	0.00207948	18.6667	24.0835	0.000372486	9.6
AT1G80070	3.05109	0.00017329	1.55556	7.16772	0.000110859	2.85714
AT1G80130	0.697392	3.96092e-05	0.355556	0.458734	7.09497e-06	0.182857
AT1G80230	6.23202	0.000353954	3.1773	5.12415	7.92523e-05	2.04255
AT1G80300	15.9187	0.000904123	8.11594	1.04711	1.6195e-05	0.417391
AT1G80380	0.291738	1.65696e-05	0.148738	0.383801	5.93603e-06	0.152988
AT1G80640	8.78714	0.000499076	4.48	15.4135	0.000238391	6.144
AT1G80780	1.87759	0.00010664	0.957265	1.23505	1.91018e-05	0.492308
AT1G80940	19.0388	0.00108133	9.70667	1.92668	2.97989e-05	0.768
AT2G01060	1.90198	0.000108025	0.969697	1.25109	1.93499e-05	0.498701
AT2G01140	1.04609	5.94138e-05	0.533333	9.63341	0.000148994	3.84
AT2G01450	3.18375	0.000180825	1.62319	2.09422	3.23901e-05	0.834783
AT2G01640	4.06812	0.000231054	2.07407	22.7456	0.000351792	9.06667
AT2G01670	1.70293	9.67201e-05	0.868217	7.84115	0.000121274	3.12558
AT2G01820	11.2245	0.000637506	5.72263	4.92218	7.61285e-05	1.96204
AT2G02050	1.97909	0.000112404	1.00901	3.12435	4.83225e-05	1.24541
AT2G02070	0.38744	2.20051e-05	0.197531	3.82278	5.91247e-05	1.52381
AT2G02100	13.0403	0.000740638	6.6484	5.9384	9.18458e-05	2.36712
AT2G02500	8.13624	0.000462107	4.14815	5.35189	8.27746e-05	2.13333
AT2G02860	65.0899	0.00369686	33.1852	48.1671	0.000744971	19.2
AT2G02950	2.28832	0.000129968	1.16667	1.50522	2.32804e-05	0.6
AT2G03120	2.06271	0.000117154	1.05164	0.678409	1.04926e-05	0.270423
AT2G03420	1.79147	0.000101748	0.913354	4.1244	6.37896e-05	1.64404
AT2G03510	74.5822	0.00423598	38.0247	2.67595	4.13873e-05	1.06667
AT2G03640	5.63278	0.00031992	2.87179	7.41032	0.000114611	2.95385
AT2G03680	11.7162	0.000665434	5.97333	3.21114	4.96648e-05	1.28
AT2G03730	8.13624	0.000462107	4.14815	222.996	0.00344894	88.8889
AT2G04030	3.69829	0.000210049	1.88552	0.973072	1.50499e-05	0.387879
AT2G04350	2.25311	0.000127968	1.14872	5.18722	8.02277e-05	2.06769
AT2G04390	1.50208	8.53121e-05	0.765812	1.23505	1.91018e-05	0.492308
AT2G04400	34.6861	0.00197004	17.6842	25.3511	0.00039209	10.1053
AT2G04570	1.04609	5.94138e-05	0.533333	2.7524	4.25698e-05	1.09714
AT2G04700	5.91727	0.000336078	3.01684	0.486536	7.52496e-06	0.193939
AT2G05070	6.10982	0.000347014	3.115	14.3476	0.000221906	5.71915
AT2G05100	4.01459	0.000228013	2.04678	8.92569	0.000138048	3.55789
AT2G05220	22.7254	0.00129071	11.5862	4.9828	7.7066e-05	1.98621
AT2G05380	7.77261	0.000441454	3.96276	7.13088	0.000110289	2.84246
AT2G05520	1.83065	0.000103974	0.933333	11.8009	0.000182518	4.704
AT2G05620	2.62863	0.000149296	1.34017	1.23505	1.91018e-05	0.492308
AT2G05790	1.35604	7.70179e-05	0.691358	0.891982	1.37958e-05	0.355556
AT2G05920	31.2288	0.00177368	15.9216	24.0835	0.000372486	9.6
AT2G05990	1.54703	8.78655e-05	0.788732	1.35682	2.09851e-05	0.540845
AT2G06520	7.99121	0.00045387	4.0742	9.00514	0.000139277	3.58957
AT2G06850	0.72144	4.0975e-05	0.367816	6.64373	0.000102755	2.64828
AT2G07050	5.08515	0.000288817	2.59259	3.34493	5.17341e-05	1.33333
AT2G10940	10.7805	0.000612289	5.49627	6.62186	0.000102416	2.63956
AT2G13360	1.26525	7.18612e-05	0.645068	60.651	0.000938053	24.1762
AT2G14045	0.725012	4.11779e-05	0.369637	0.953803	1.47519e-05	0.380198
AT2G14260	2.23591	0.000126991	1.13995	2.9415	4.54944e-05	1.17252
AT2G14750	5.16891	0.000293574	2.63529	6.23338	9.64081e-05	2.48471
AT2G14880	2.1924	0.00012452	1.11776	3.46111	5.35309e-05	1.37964
AT2G14890	0.653805	3.71336e-05	0.333333	6.45094	9.9773e-05	2.57143
AT2G15970	1.0795	6.13115e-05	0.550369	2.60362	4.02687e-05	1.03784
AT2G16280	1.87759	0.00010664	0.957265	2.47011	3.82037e-05	0.984615
AT2G16485	373.942	0.0212384	190.649	0.642227	9.93295e-06	0.256
AT2G16500	8.41322	0.000477839	4.28936	4.50926	6.9742e-05	1.79745
AT2G16630	1.786	0.000101438	0.910569	1.17481	1.817e-05	0.468293
AT2G16660	35.9708	0.002043	18.3392	4.22518	6.53484e-05	1.68421
AT2G16920	4.06812	0.000231054	2.07407	2.67595	4.13873e-05	1.06667
AT2G16930	0.822766	4.67299e-05	0.419476	5.41203	8.37047e-05	2.1573
AT2G17220	1.49441	8.48768e-05	0.761905	3.932	6.0814e-05	1.56735
AT2G17360	40.0215	0.00227307	20.4044	7.37694	0.000114095	2.94054
AT2G17380	3.37967	0.000191952	1.72308	11.1155	0.000171916	4.43077
AT2G17390	4.43795	0.000252058	2.26263	6.56823	0.000101587	2.61818
AT2G17480	2.44087	0.000138632	1.24444	1.60557	2.48324e-05	0.64
AT2G17560	2.25311	0.000127968	1.14872	0.741032	1.14611e-05	0.295385
AT2G17972	6.74452	0.000383063	3.4386	1.90133	2.94068e-05	0.757895
AT2G18020	9.15327	0.000519871	4.66667	3.87057	5.98638e-05	1.54286
AT2G18328	10.2654	0.000583032	5.23364	1.35048	2.0887e-05	0.538318
AT2G18740	2.66277	0.000151235	1.35758	7.00612	0.000108359	2.79273
AT2G18940	11.7162	0.000665434	5.97333	2.56891	3.97318e-05	1.024
AT2G18960	4.04565	0.000229777	2.06262	21.5554	0.000333385	8.59227
AT2G19450	4.57664	0.000259935	2.33333	3.01044	4.65607e-05	1.2
AT2G19470	1.03135	5.8577e-05	0.525822	1.35682	2.09851e-05	0.540845
AT2G19540	13.3139	0.000756175	6.78788	36.4902	0.000564372	14.5455
AT2G19620	4.88175	0.000277264	2.48889	4.28152	6.62197e-05	1.70667
AT2G19640	3.18375	0.000180825	1.62319	18.848	0.000291511	7.51304
AT2G19670	6.36749	0.000361649	3.24638	10.4711	0.00016195	4.17391
AT2G19680	2.25697	0.000128187	1.15068	6.10336	9.43971e-05	2.43288
AT2G19730	3.13081	0.000177818	1.5962	6.34981	9.82088e-05	2.53112
AT2G19750	0.84168	4.78042e-05	0.429119	4.42915	6.85031e-05	1.76552
AT2G19940	0.625865	3.55467e-05	0.319088	1.23505	1.91018e-05	0.492308
AT2G19950	2.28832	0.000129968	1.16667	2.25783	3.49205e-05	0.9
AT2G20050	4.8281	0.000274217	2.46154	0.529308	8.1865e-06	0.210989
AT2G20140	5.38428	0.000305806	2.7451	82.8757	0.00128179	33.0353
AT2G20210	29.2905	0.00166359	14.9333	4.81671	7.44971e-05	1.92
AT2G20230	1.97909	0.000112404	1.00901	7.81087	0.000120806	3.11351
AT2G20260	4.13374	0.00023478	2.10753	1.35955	2.10274e-05	0.541935
AT2G20290	10.4609	0.000594138	5.33333	0.860126	1.33031e-05	0.342857
AT2G20330	3.13827	0.000178241	1.6	2.7524	4.25698e-05	1.09714
AT2G20340	11.6232	0.000660153	5.92593	0.764556	1.18249e-05	0.304762
AT2G20490	16.3275	0.000927337	8.32432	7.15997	0.000110739	2.85405
AT2G20580	1.16232	6.60153e-05	0.592593	6.11645	9.45995e-05	2.4381
AT2G20690	0.861485	4.8929e-05	0.439216	6.23338	9.64081e-05	2.48471
AT2G20740	4.06812	0.000231054	2.07407	2734.82	0.0422978	1090.13
AT2G20820	3.48696	0.000198046	1.77778	2.29367	3.54748e-05	0.914286
AT2G20890	0.469399	2.666e-05	0.239316	0.308763	4.77546e-06	0.123077
AT2G21050	4.06812	0.000231054	2.07407	2.67595	4.13873e-05	1.06667
AT2G21140	0.31563	1.79266e-05	0.16092	1.66093	2.56887e-05	0.662069
AT2G21160	3.01681	0.000171343	1.53808	68.0112	0.00105189	27.1101
AT2G21170	0.620561	3.52455e-05	0.316384	14.2868	0.000220966	5.69492
AT2G21210	1.0031	5.69721e-05	0.511416	1.97947	3.06153e-05	0.789041
AT2G21330	1.94406	0.000110415	0.99115	4.90196	7.58157e-05	1.95398
AT2G21370	2.87162	0.000163097	1.46405	2.83336	4.38218e-05	1.12941
AT2G21390	0.762773	4.33226e-05	0.388889	0.50174	7.76012e-06	0.2
AT2G21530	0.542416	3.08071e-05	0.276543	0.178396	2.75915e-06	0.0711111
AT2G21580	0.425734	2.418e-05	0.217054	22.1232	0.000342167	8.8186
AT2G21650	6.10218	0.00034658	3.11111	4.01392	6.2081e-05	1.6
AT2G21660	1.21465	6.89876e-05	0.619273	30.5324	0.000472227	12.1706
AT2G21790	0.836871	4.7531e-05	0.426667	0.825721	1.27709e-05	0.329143
AT2G21870	0.493106	2.80065e-05	0.251403	0.162179	2.50832e-06	0.0646465
AT2G21960	39.9083	0.00226664	20.3467	0.963341	1.48994e-05	0.384
AT2G22540	1.85383	0.00010529	0.945148	2.43884	3.77201e-05	0.972152
AT2G22670	83.2878	0.00473043	42.4631	3.06406	4.739e-05	1.22137
AT2G22780	3.9054	0.000221811	1.99111	6.42227	9.93295e-05	2.56
AT2G22840	2.30634	0.000130991	1.17585	14.0329	0.000217039	5.5937
AT2G23070	3.97009	0.000225486	2.0241	0.290163	4.48778e-06	0.115663
AT2G23080	4.06812	0.000231054	2.07407	8.02784	0.000124162	3.2
AT2G23090	2.09218	0.000118828	1.06667	2.85826	4.42071e-05	1.13934
AT2G23340	1.23069	6.98986e-05	0.627451	2.02383	3.13013e-05	0.806723
AT2G23820	169.129	0.00960587	86.228	0.62151	9.61253e-06	0.247742
AT2G23930	0.856447	4.86429e-05	0.436647	1.12671	1.74262e-05	0.449123
AT2G24020	1.49441	8.48768e-05	0.761905	2.4575	3.80087e-05	0.979592
AT2G24060	7.01751	0.000398567	3.57778	5.2181	8.07052e-05	2.08
AT2G24090	2.48505	0.000141141	1.26697	2.61541	4.04509e-05	1.04253
AT2G24200	1.20043	6.81798e-05	0.612022	1.57925	2.44253e-05	0.629508
AT2G24230	2.61522	0.000148534	1.33333	1.72025	2.66061e-05	0.685714
AT2G24280	2.61522	0.000148534	1.33333	1.72025	2.66061e-05	0.685714
AT2G24360	4.69399	0.0002666	2.39316	0.617526	9.55092e-06	0.246154
AT2G24540	226.652	0.012873	115.556	4.58734	7.09497e-05	1.82857
AT2G24790	0.512071	2.90837e-05	0.261072	5.55774	8.59582e-05	2.21538
AT2G24860	4.57664	0.000259935	2.33333	0.75261	1.16402e-05	0.3
AT2G24990	2.71208	0.000154036	1.38272	1.78396	2.75915e-05	0.711111
AT2G25110	0.576584	3.27478e-05	0.293963	9.10244	0.000140782	3.62835
AT2G25450	0.780188	4.43117e-05	0.397768	1.17302	1.81424e-05	0.46758
AT2G25510	26.6753	0.00151505	13.6	1.03215	1.59637e-05	0.411429
AT2G25670	0.963503	5.47232e-05	0.491228	2.95763	4.57439e-05	1.17895
AT2G25730	9.98539	0.000567132	5.09091	2.18941	3.38623e-05	0.872727
AT2G25880	1.87759	0.00010664	0.957265	1.23505	1.91018e-05	0.492308
AT2G26080	2.82784	0.00016061	1.44173	7.14674	0.000110534	2.84878
AT2G26110	1.558	8.84886e-05	0.794326	2.04966	3.17009e-05	0.817021
AT2G26210	8.13624	0.000462107	4.14815	3.56793	5.51831e-05	1.42222
AT2G26250	12.2327	0.000694769	6.23666	4.47026	6.91389e-05	1.7819
AT2G26340	4.14488	0.000235413	2.11321	0.908812	1.40561e-05	0.362264
AT2G26500	2.97667	0.000169064	1.51762	41.5701	0.00064294	16.5704
AT2G26580	1.38163	7.8471e-05	0.704403	2.72644	4.21682e-05	1.08679
AT2G26670	2.44904	0.000139096	1.24861	3.22188	4.98309e-05	1.28428
AT2G26730	1.72297	9.7858e-05	0.878431	3.40003	5.25862e-05	1.35529
AT2G26920	11.123	0.000631742	5.67089	1.82913	2.82901e-05	0.729114
AT2G27460	1.74348	9.9023e-05	0.888889	1.14683	1.77374e-05	0.457143
AT2G27530	1.17685	6.68405e-05	0.6	3.4405	5.32122e-05	1.37143
AT2G27600	6.0563	0.000343975	3.08772	3.62158	5.60129e-05	1.44361
AT2G27710	5.51165	0.00031304	2.81004	8.28681	0.000128167	3.30323
AT2G27730	4.90902	0.000278813	2.50279	2.15272	3.32948e-05	0.858101
AT2G27820	6.65693	0.000378088	3.39394	30.6518	0.000474073	12.2182
AT2G27860	0.583476	3.31392e-05	0.297477	3.26231	5.04562e-05	1.3004
AT2G27970	11.0341	0.000626693	5.62557	1.97947	3.06153e-05	0.789041
AT2G28000	3.93364	0.000223415	2.00551	30.6518	0.000474073	12.2182
AT2G28190	6.4884	0.000368516	3.30802	3.53632	5.46941e-05	1.40962
AT2G28305	24.4087	0.00138632	12.4444	4.58734	7.09497e-05	1.82857
AT2G28430	2.03406	0.000115527	1.03704	1.33797	2.06937e-05	0.533333
AT2G28450	22.8832	0.00129968	11.6667	12.0418	0.000186243	4.8
AT2G28540	1.24112	7.04909e-05	0.632768	1.63278	2.52533e-05	0.650847
AT2G28550	1.26252	7.17063e-05	0.643678	1.2457	1.92665e-05	0.496552
AT2G28605	1.92701	0.000109446	0.982456	1043.2	0.0161345	415.832
AT2G28800	1.79291	0.00010183	0.914089	1.24142	1.92003e-05	0.494845
AT2G28900	0.653805	3.71336e-05	0.333333	2.15031	3.32577e-05	0.857143
AT2G29190	6.97392	0.000396092	3.55556	5.73417	8.86871e-05	2.28571
AT2G29200	6.97392	0.000396092	3.55556	9.17468	0.000141899	3.65714
AT2G29450	3.43248	0.000194951	1.75	2.25783	3.49205e-05	0.9
AT2G29550	2.05033	0.000116451	1.04533	0.770673	1.19195e-05	0.3072
AT2G29630	2.77072	0.000157366	1.41261	2.60362	4.02687e-05	1.03784
AT2G29650	3.14951	0.00017888	1.60573	1.03585	1.60209e-05	0.412903
AT2G29960	1.59187	9.04123e-05	0.811594	1.04711	1.6195e-05	0.417391
AT2G29980	0.744673	4.22946e-05	0.379661	2.28589	3.53546e-05	0.911186
AT2G30010	8.78714	0.000499076	4.48	0.770673	1.19195e-05	0.3072
AT2G30260	0.882243	5.0108e-05	0.449799	1.16065	1.79511e-05	0.462651
AT2G30410	5.29346	0.000300648	2.6988	2.90163	4.48778e-05	1.15663
AT2G30460	12.2044	0.000693161	6.22222	16.0557	0.000248324	6.4
AT2G30490	0.770802	4.37786e-05	0.392982	4.56319	7.05762e-05	1.81895
AT2G30520	0.416058	2.36305e-05	0.212121	11.7681	0.00018201	4.69091
AT2G30570	30.8951	0.00175472	15.7514	20.419	0.000315809	8.13928
AT2G30620	41.6384	0.0023649	21.2288	1.8889	2.92146e-05	0.752941
AT2G30860	2.72893	0.000154992	1.3913	12.9243	0.000199893	5.1518
AT2G30950	1.07335	6.0962e-05	0.547231	3.29481	5.0959e-05	1.31336
AT2G30980	11.6002	0.000658846	5.91419	0.476902	7.37595e-06	0.190099
AT2G31040	3.02588	0.000171858	1.5427	1.5923	2.46272e-05	0.634711
AT2G31140	2.58445	0.000146787	1.31765	0.566671	8.76437e-06	0.225882
AT2G31170	14.9781	0.000850697	7.63636	2.18941	3.38623e-05	0.872727
AT2G31305	219.679	0.0124769	112	3.21114	4.96648e-05	1.28
AT2G31360	83.6367	0.00475024	42.641	2.6695	4.12876e-05	1.0641
AT2G31380	1.50982	8.57519e-05	0.769759	0.993135	1.53602e-05	0.395876
AT2G31400	7.72307	0.000438641	3.9375	116.655	0.00180423	46.5
AT2G31450	2.61522	0.000148534	1.33333	3.4405	5.32122e-05	1.37143
AT2G31490	0.418435	2.37655e-05	0.213333	2.47716	3.83128e-05	0.987429
AT2G31610	17.1765	0.00097556	8.7572	4.95546	7.66432e-05	1.97531
AT2G31670	1.42187	8.07566e-05	0.724919	1.63674	2.53146e-05	0.652427
AT2G32000	6.97392	0.000396092	3.55556	2.29367	3.54748e-05	0.914286
AT2G32060	15.5028	0.000880502	7.9039	3.68847	5.70474e-05	1.47027
AT2G32070	7.70802	0.000437786	3.92982	2.53511	3.9209e-05	1.01053
AT2G32080	0.739658	4.20097e-05	0.377104	4.70318	7.27413e-05	1.87475
AT2G32100	1.66423	9.45219e-05	0.848485	0.547353	8.46558e-06	0.218182
AT2G32730	0.648019	3.6805e-05	0.330383	5.9676	9.22973e-05	2.37876
AT2G32850	34.2958	0.00194787	17.4852	18.2913	0.000282901	7.29114
AT2G32910	1.49441	8.48768e-05	0.761905	0.983001	1.52035e-05	0.391837
AT2G33040	1.07686	6.11612e-05	0.54902	8.1459	0.000125988	3.24706
AT2G33150	6.38886	0.000362863	3.25727	12.9308	0.000199992	5.15436
AT2G33255	3.92283	0.000222802	2	20.643	0.000319273	8.22857
AT2G33370	1.63939	9.31112e-05	0.835821	164.99	0.00255181	65.7672
AT2G33450	8.32116	0.00047261	4.24242	3.34493	5.17341e-05	1.33333
AT2G33460	2.70207	0.000153467	1.37761	0.710953	1.09959e-05	0.283395
AT2G33530	0.600215	3.40899e-05	0.306011	3.94812	6.10632e-05	1.57377
AT2G33600	20.5033	0.00116451	10.4533	5.78005	8.93966e-05	2.304
AT2G33620	1.92701	0.000109446	0.982456	1.26755	1.96045e-05	0.505263
AT2G33730	3.92283	0.000222802	2	12.0418	0.000186243	4.8
AT2G33740	3.48696	0.000198046	1.77778	29.8177	0.000461173	11.8857
AT2G33800	4.39986	0.000249895	2.2432	5.68495	8.79258e-05	2.26609
AT2G34160	1.80805	0.00010269	0.921811	4.16258	6.43802e-05	1.65926
AT2G34250	1.57476	8.94401e-05	0.802867	24.8604	0.000384501	9.90968
AT2G34420	9.08422	0.000515949	4.63146	5.08722	7.8681e-05	2.02783
AT2G34430	38.3409	0.00217762	19.5476	12.9889	0.000200891	5.17753
AT2G34460	0.328369	1.86501e-05	0.167414	28.9434	0.000447651	11.5372
AT2G34560	1.35604	7.70179e-05	0.691358	13.3797	0.000206937	5.33333
AT2G34640	2.71208	0.000154036	1.38272	20.5156	0.000317303	8.17778
AT2G34680	8.61485	0.00048929	4.39216	14.1668	0.000219109	5.64706
AT2G34720	4.88175	0.000277264	2.48889	1.07038	1.65549e-05	0.426667
AT2G35010	8.47245	0.000481203	4.31956	0.398075	6.15679e-06	0.158678
AT2G35040	0.425734	2.418e-05	0.217054	2.80041	4.33123e-05	1.11628
AT2G35050	0.595335	3.38127e-05	0.303523	18.4053	0.000284664	7.33659
AT2G35260	3.85401	0.000218893	1.96491	10.1404	0.000156836	4.04211
AT2G35370	0.228832	1.29968e-05	0.116667	4.66618	7.21691e-05	1.86
AT2G35390	0.926914	5.26451e-05	0.472574	3.65826	5.65801e-05	1.45823
AT2G35410	0.32545	1.84843e-05	0.165926	5.35189	8.27746e-05	2.13333
AT2G35450	263.614	0.0149723	134.4	0.875765	1.35449e-05	0.349091
AT2G35490	0.563278	3.1992e-05	0.287179	3.70516	5.73055e-05	1.47692
AT2G35500	2.56934	0.000145929	1.30994	4.22518	6.53484e-05	1.68421
AT2G35630	1.36871	7.77377e-05	0.697819	1.80064	2.78494e-05	0.717757
AT2G35680	0.87174	4.95115e-05	0.444444	1.43354	2.21718e-05	0.571429
AT2G36000	2.92905	0.000166359	1.49333	22.1568	0.000342687	8.832
AT2G36060	2.81639	0.00015996	1.4359	0.92629	1.43264e-05	0.369231
AT2G36170	2.81639	0.00015996	1.4359	1.85258	2.86527e-05	0.738462
AT2G36230	5.63278	0.00031992	2.87179	2.22309	3.43833e-05	0.886154
AT2G36250	5.42416	0.000308071	2.76543	8.91982	0.000137958	3.55556
AT2G36460	1.35604	7.70179e-05	0.691358	2.67595	4.13873e-05	1.06667
AT2G36490	29.2905	0.00166359	14.9333	9.63341	0.000148994	3.84
AT2G36530	5.07508	0.000288245	2.58746	4.29211	6.63836e-05	1.71089
AT2G36580	18.9378	0.00107559	9.65517	9.13513	0.000141288	3.64138
AT2G36620	2.91241	0.000165413	1.48485	4.78934	7.40739e-05	1.90909
AT2G36810	0.732262	4.15896e-05	0.373333	5.78005	8.93966e-05	2.304
AT2G36830	1106.1	0.0628223	563.93	2.53511	3.9209e-05	1.01053
AT2G36885	2.69958	0.000153326	1.37634	0.665904	1.02991e-05	0.265438
AT2G36930	3.05109	0.00017329	1.55556	19.6682	0.000304197	7.84
AT2G36990	42.5588	0.00241718	21.698	5.35189	8.27746e-05	2.13333
AT2G37080	1.64553	9.34599e-05	0.838951	3.24722	5.02228e-05	1.29438
AT2G37220	1.50278	8.53519e-05	0.766169	4.04388	6.25442e-05	1.61194
AT2G37250	3.89962	0.000221483	1.98817	2.56511	3.9673e-05	1.02249
AT2G37270	4.93901	0.000280517	2.51808	1.13002	1.74773e-05	0.45044
AT2G37470	1.92701	0.000109446	0.982456	3.16889	4.90113e-05	1.26316
AT2G37620	2.15371	0.000122322	1.09804	4.25003	6.57328e-05	1.69412
AT2G37660	2.44995	0.000139148	1.24907	3.58119	5.53882e-05	1.42751
AT2G37790	15.6913	0.000891207	8	6.88101	0.000106424	2.74286
AT2G37990	1.28467	7.29643e-05	0.654971	2.53511	3.9209e-05	1.01053
AT2G38040	2.15371	0.000122322	1.09804	3.5417	5.47773e-05	1.41176
AT2G38140	1.90473	0.000108181	0.971098	2.78422	4.30619e-05	1.10983
AT2G38230	42.3234	0.00240381	21.578	3.5352	5.46768e-05	1.40917
AT2G38530	0.35375	2.00916e-05	0.180354	14.8922	0.000230329	5.93623
AT2G38540	1.26141	7.16429e-05	0.64311	48.1032	0.000743984	19.1746
AT2G38560	10.4609	0.000594138	5.33333	6.88101	0.000106424	2.74286
AT2G38610	1.83065	0.000103974	0.933333	3.01044	4.65607e-05	1.2
AT2G38650	4.2084	0.000239021	2.14559	1.66093	2.56887e-05	0.662069
AT2G38810	15.2555	0.000866451	7.77778	2.00696	3.10405e-05	0.8
AT2G38870	0.563278	3.1992e-05	0.287179	2.59361	4.01138e-05	1.03385
AT2G39010	6.77236	0.000384644	3.45279	6.12529	9.47363e-05	2.44162
AT2G39190	1.85383	0.00010529	0.945148	4.87768	7.54401e-05	1.9443
AT2G39390	2.09218	0.000118828	1.06667	61.3393	0.000948698	24.4506
AT2G39460	3.13169	0.000177868	1.59665	14.1775	0.000219275	5.65132
AT2G39470	2.13576	0.000121303	1.08889	6.62297	0.000102434	2.64
AT2G39730	12.6214	0.000716844	6.43482	12.6908	0.00019628	5.05869
AT2G39760	2.61522	0.000148534	1.33333	101.495	0.00156976	40.4571
AT2G39900	8.13624	0.000462107	4.14815	13.3797	0.000206937	5.33333
AT2G40205	37.9691	0.0021565	19.358	8.32517	0.00012876	3.31852
AT2G40300	5.38428	0.000305806	2.7451	5.66671	8.76437e-05	2.25882
AT2G40360	1.46452	8.31793e-05	0.746667	3.85336	5.95977e-05	1.536
AT2G40490	1.24927	7.09535e-05	0.63692	0.632114	9.77653e-06	0.251969
AT2G40510	2.51061	0.000142593	1.28	1.92668	2.97989e-05	0.768
AT2G40540	3.0093	0.000170916	1.53425	24.4134	0.000377588	9.73151
AT2G40730	5.78102	0.000328339	2.94737	21.5484	0.000333277	8.58947
AT2G40765	11.042	0.000627145	5.62963	9.55696	0.000147812	3.80952
AT2G40950	1.59187	9.04123e-05	0.811594	1.04711	1.6195e-05	0.417391
AT2G41430	6.2871	0.000357083	3.20539	20.0696	0.000310405	8
AT2G41440	14.6452	0.000831793	7.46667	24.0835	0.000372486	9.6
AT2G41650	10.9232	0.000620398	5.56906	2.39505	3.70428e-05	0.954696
AT2G41680	2.70298	0.000153519	1.37808	3.23269	4.99981e-05	1.28859
AT2G41790	0.550573	3.12704e-05	0.280702	20.643	0.000319273	8.22857
AT2G41820	5.23044	0.000297069	2.66667	79.1316	0.00122388	31.5429
AT2G41940	2.1328	0.000121135	1.08738	1.40292	2.16982e-05	0.559223
AT2G41960	1.70293	9.67201e-05	0.868217	8.96131	0.000138599	3.57209
AT2G42130	2.71208	0.000154036	1.38272	3.56793	5.51831e-05	1.42222
AT2G42220	0.976349	5.54529e-05	0.497778	3.69281	5.71145e-05	1.472
AT2G42310	1.72975	9.82433e-05	0.88189	3.03415	4.69273e-05	1.20945
AT2G42400	10.4609	0.000594138	5.33333	1.72025	2.66061e-05	0.685714
AT2G42540	12.6702	0.000719617	6.45971	5.06592	7.83515e-05	2.01934
AT2G42590	4.99269	0.000283566	2.54545	2.91922	4.51498e-05	1.16364
AT2G42600	1.37514	7.81026e-05	0.701095	4.52273	6.99504e-05	1.80282
AT2G42680	248.024	0.0140868	126.452	1.55378	2.40313e-05	0.619355
AT2G42810	1.52555	8.66451e-05	0.777778	2.00696	3.10405e-05	0.8
AT2G42840	12.0065	0.000681924	6.12135	6.5368	0.000101101	2.60565
AT2G42910	2.36214	0.00013416	1.2043	3.10755	4.80627e-05	1.23871
AT2G42975	1.786	0.000101438	0.910569	3.52442	5.45101e-05	1.40488
AT2G43010	4.30742	0.000244645	2.19608	4.25003	6.57328e-05	1.69412
AT2G43030	3.02409	0.000171757	1.54179	1.13669	1.75804e-05	0.453097
AT2G43160	1.09293	6.20741e-05	0.557214	1.07837	1.66785e-05	0.429851
AT2G43235	4.88175	0.000277264	2.48889	3.21114	4.96648e-05	1.28
AT2G43350	0.950989	5.40125e-05	0.484848	1.25109	1.93499e-05	0.498701
AT2G43460	2.48314	0.000141033	1.26599	2.64119	4.08498e-05	1.05281
AT2G43535	0.625865	3.55467e-05	0.319088	2.05842	3.18364e-05	0.820513
AT2G43560	1.31939	7.49363e-05	0.672673	3.4715	5.36916e-05	1.38378
AT2G43650	2.9058	0.000165038	1.48148	0.382278	5.91247e-06	0.152381
AT2G43680	3.09952	0.000176041	1.58025	3.05823	4.72998e-05	1.21905
AT2G43710	3.26486	0.000185432	1.66454	3.37476	5.21955e-05	1.34522
AT2G43750	4.44693	0.000252569	2.26721	9.16539	0.000141756	3.65344
AT2G43800	4.88175	0.000277264	2.48889	3.21114	4.96648e-05	1.28
AT2G43910	2.90965	0.000165257	1.48344	0.318987	4.93359e-06	0.127152
AT2G43950	5.97765	0.000339507	3.04762	4.91501	7.60175e-05	1.95918
AT2G43970	0.615346	3.49493e-05	0.313725	0.80953	1.25205e-05	0.322689
AT2G44060	4.94772	0.000281011	2.52252	2.60362	4.02687e-05	1.03784
AT2G44090	0.653805	3.71336e-05	0.333333	1.29019	1.99546e-05	0.514286
AT2G44100	0.306386	1.74015e-05	0.156206	0.201536	3.11704e-06	0.0803347
AT2G44500	10.4609	0.000594138	5.33333	2.29367	3.54748e-05	0.914286
AT2G44525	6.10218	0.00034658	3.11111	2.00696	3.10405e-05	0.8
AT2G44610	3.85401	0.000218893	1.96491	5.91525	9.14877e-05	2.35789
AT2G44620	5.69537	0.000323475	2.9037	0.535189	8.27746e-06	0.213333
AT2G44640	1.24112	7.04909e-05	0.632768	0.816391	1.26266e-05	0.325424
AT2G44650	3.51084	0.000199402	1.78995	53.4456	0.000826612	21.3041
AT2G44670	4.91959	0.000279414	2.50818	0.622313	9.62495e-06	0.248062
AT2G44860	2.36214	0.00013416	1.2043	12.4302	0.000192251	4.95484
AT2G44870	6.72485	0.000381946	3.42857	0.983001	1.52035e-05	0.391837
AT2G44950	12.735	0.000723298	6.49275	10.4711	0.00016195	4.17391
AT2G44970	0.84168	4.78042e-05	0.429119	9.9656	0.000154132	3.97241
AT2G45070	0.84818	4.81733e-05	0.432432	1.67376	2.5887e-05	0.667181
AT2G45160	0.989543	5.62022e-05	0.504505	3.25453	5.03359e-05	1.2973
AT2G45180	26.1346	0.00148434	13.3244	1.78396	2.75915e-05	0.711111
AT2G45340	1.04609	5.94138e-05	0.533333	15.8263	0.000244776	6.30857
AT2G45470	2.17196	0.000123359	1.10734	2.75532	4.26149e-05	1.09831
AT2G45540	3.75519	0.00021328	1.91453	6.17526	9.55092e-05	2.46154
AT2G45630	18.3065	0.00103974	9.33333	36.1253	0.000558729	14.4
AT2G45640	17.2297	0.00097858	8.78431	5.66671	8.76437e-05	2.25882
AT2G45810	23.7698	0.00135003	12.1187	0.252184	3.90037e-06	0.100524
AT2G45850	1.67694	9.52435e-05	0.854962	0.735375	1.13736e-05	0.29313
AT2G45950	3.85401	0.000218893	1.96491	2.53511	3.9209e-05	1.01053
AT2G45960	3.77278	0.000214279	1.9235	37.9019	0.000586207	15.1082
AT2G45970	4.57664	0.000259935	2.33333	18.0626	0.000279364	7.2
AT2G45990	1.36871	7.77377e-05	0.697819	3.15112	4.87364e-05	1.25607
AT2G46220	2.15371	0.000122322	1.09804	1.41668	2.19109e-05	0.564706
AT2G46225	1.28467	7.29643e-05	0.654971	0.845036	1.30697e-05	0.336842
AT2G46230	3.40587	0.00019344	1.73643	5.04074	7.79621e-05	2.0093
AT2G46260	4.06812	0.000231054	2.07407	1.33797	2.06937e-05	0.533333
AT2G46330	1.36871	7.77377e-05	0.697819	2.70096	4.17741e-05	1.07664
AT2G46450	1.33139	7.56175e-05	0.678788	28.0245	0.000433438	11.1709
AT2G46490	27.4598	0.00155961	14	22.5783	0.000349205	9
AT2G46540	0.395817	2.24809e-05	0.201802	7.29015	0.000112752	2.90595
AT2G46560	52.7229	0.00299445	26.88	1.92668	2.97989e-05	0.768
AT2G46580	1.24112	7.04909e-05	0.632768	22.0426	0.000340919	8.78644
AT2G46670	2.1328	0.000121135	1.08738	8.88518	0.000137422	3.54175
AT2G46780	2.92905	0.000166359	1.49333	3.85336	5.95977e-05	1.536
AT2G46790	7.08641	0.00040248	3.6129	6.2151	9.61253e-05	2.47742
AT2G46820	3.86916	0.000219753	1.97263	1.95613	3.02543e-05	0.779738
AT2G46830	1.72587	9.80227e-05	0.87991	8.59547	0.000132941	3.42626
AT2G46915	2.92905	0.000166359	1.49333	0.642227	9.93295e-06	0.256
AT2G47070	1.52555	8.66451e-05	0.777778	1.00348	1.55202e-05	0.4
AT2G47110	2.39729	0.000136157	1.22222	3.58386	5.54294e-05	1.42857
AT2G47160	2.92905	0.000166359	1.49333	0.642227	9.93295e-06	0.256
AT2G47170	1.16232	6.60153e-05	0.592593	1.27426	1.97082e-05	0.507937
AT2G47380	1.5416	8.75572e-05	0.785965	0.507022	7.8418e-06	0.202105
AT2G47390	3.18375	0.000180825	1.62319	2.93191	4.53461e-05	1.1687
AT2G47400	0.326903	1.85668e-05	0.166667	0.430063	6.65153e-06	0.171429
AT2G47440	0.58581	3.32717e-05	0.298667	1.54135	2.38391e-05	0.6144
AT2G47450	1.91025	0.000108495	0.973913	41.0467	0.000634845	16.3617
AT2G47470	0.976349	5.54529e-05	0.497778	1.28445	1.98659e-05	0.512
AT2G47500	21.1971	0.00120391	10.807	1.26755	1.96045e-05	0.505263
AT2G47590	2.48224	0.000140982	1.26554	2.85737	4.41932e-05	1.13898
AT2G47610	3.80945	0.000216362	1.9422	33.2251	0.000513872	13.2439
AT2G47690	5.63278	0.00031992	2.87179	1.58792	2.45595e-05	0.632967
AT2G47710	0.550573	3.12704e-05	0.280702	2.17295	3.36077e-05	0.866165
AT2G47800	2.92905	0.000166359	1.49333	1.92668	2.97989e-05	0.768
AT2G47840	3.08321	0.000175114	1.57193	2.53511	3.9209e-05	1.01053
AT2G47900	8.44918	0.000479881	4.30769	5.55774	8.59582e-05	2.21538
AT2G47940	0.418435	2.37655e-05	0.213333	0.27524	4.25698e-06	0.109714
AT2G47960	117.876	0.00669492	60.0976	1.17481	1.817e-05	0.468293
AT2G48120	0.642335	3.64821e-05	0.327485	2.11259	3.26742e-05	0.842105
AT3G01060	91.5327	0.00519871	46.6667	10.8376	0.000167619	4.32
AT3G01120	2.16966	0.000123229	1.10617	31.041	0.000480093	12.3733
AT3G01130	2.45451	0.000139407	1.2514	3.49817	5.41041e-05	1.39441
AT3G01280	0.819696	4.65556e-05	0.41791	7.7283	0.000119529	3.0806
AT3G01390	0.681174	3.8688e-05	0.347287	0.672098	1.0395e-05	0.267907
AT3G01460	3.29106	0.00018692	1.6779	4.87083	7.53342e-05	1.94157
AT3G01480	0.34006	1.93141e-05	0.173375	3.57898	5.53539e-05	1.42663
AT3G01500	27.2883	0.00154987	13.9126	5.19776	8.03907e-05	2.07189
AT3G01540	0.795937	4.52061e-05	0.405797	1.04711	1.6195e-05	0.417391
AT3G01790	2.81639	0.00015996	1.4359	3.70516	5.73055e-05	1.47692
AT3G02090	3.56621	0.000202547	1.81818	3.12773	4.83748e-05	1.24675
AT3G02110	3.99416	0.000226853	2.03636	10.5092	0.000162539	4.18909
AT3G02230	2.81639	0.00015996	1.4359	3.70516	5.73055e-05	1.47692
AT3G02300	15.1102	0.000858199	7.7037	2.29367	3.54748e-05	0.914286
AT3G02420	3.99416	0.000226853	2.03636	2.62729	4.06348e-05	1.04727
AT3G02450	1.87759	0.00010664	0.957265	3.70516	5.73055e-05	1.47692
AT3G02470	2.16672	0.000123061	1.10467	5.49733	8.50239e-05	2.1913
AT3G02520	428.896	0.0243597	218.667	3.4405	5.32122e-05	1.37143
AT3G02530	1.42187	8.07566e-05	0.724919	0.467641	7.23273e-06	0.186408
AT3G02560	1.35604	7.70179e-05	0.691358	2.45295	3.79384e-05	0.977778
AT3G02710	10.4609	0.000594138	5.33333	6.88101	0.000106424	2.74286
AT3G02730	1.83985	0.000104497	0.938023	6.53523	0.000101077	2.60503
AT3G02780	3.16409	0.000179708	1.61317	1.78396	2.75915e-05	0.711111
AT3G02830	4.17733	0.000237256	2.12975	1.45471	2.24991e-05	0.579866
AT3G02900	13.0761	0.000742672	6.66667	1.72025	2.66061e-05	0.685714
AT3G02910	17.716	0.0010062	9.03226	2.33066	3.6047e-05	0.929032
AT3G03020	5.63278	0.00031992	2.87179	5.55774	8.59582e-05	2.21538
AT3G03070	1.63939	9.31112e-05	0.835821	12.9404	0.000200142	5.15821
AT3G03100	3.23489	0.000183729	1.64926	4.44917	6.88126e-05	1.77349
AT3G03150	100.204	0.00569122	51.0877	0.845036	1.30697e-05	0.336842
AT3G03250	1.03135	5.8577e-05	0.525822	92.7159	0.00143398	36.9577
AT3G03630	1.38163	7.8471e-05	0.704403	3.63525	5.62243e-05	1.44906
AT3G03640	7.95937	0.000452061	4.05797	2.09422	3.23901e-05	0.834783
AT3G03770	1.19067	6.76254e-05	0.607046	1.56641	2.42267e-05	0.62439
AT3G03780	11.6695	0.000662783	5.94954	5.75702	8.90404e-05	2.29482
AT3G03890	65.9036	0.00374307	33.6	1.31365	2.03174e-05	0.523636
AT3G03920	2.52504	0.000143413	1.28736	18.2703	0.000282575	7.28276
AT3G03940	4.3587	0.000247557	2.22222	1.14683	1.77374e-05	0.457143
AT3G03960	12.6252	0.000717063	6.43678	4.15233	6.42217e-05	1.65517
AT3G04120	8.7334	0.000496023	4.4526	2.3568	3.64512e-05	0.93945
AT3G04140	73.2262	0.00415896	37.3333	4.01392	6.2081e-05	1.6
AT3G04290	1.13236	6.43139e-05	0.57732	2.23455	3.45605e-05	0.890722
AT3G04400	1.33139	7.56175e-05	0.678788	3.50306	5.41797e-05	1.39636
AT3G04470	6.97392	0.000396092	3.55556	4.58734	7.09497e-05	1.82857
AT3G04590	0.550573	3.12704e-05	0.280702	1.08647	1.68039e-05	0.433083
AT3G04600	4.22459	0.00023994	2.15385	9.2629	0.000143264	3.69231
AT3G04610	4.30742	0.000244645	2.19608	22.6668	0.000350575	9.03529
AT3G04630	0.950989	5.40125e-05	0.484848	2.50218	3.86998e-05	0.997403
AT3G04770	14.6452	0.000831793	7.46667	9.63341	0.000148994	3.84
AT3G04840	1.02057	5.79647e-05	0.520325	15.6081	0.000241402	6.2216
AT3G04870	4.61787	0.000262277	2.35435	2.16969	3.35573e-05	0.864865
AT3G04920	0.513868	2.91857e-05	0.261988	5.07022	7.8418e-05	2.02105
AT3G05070	18.6655	0.00106013	9.51634	6.61116	0.000102251	2.63529
AT3G05230	3.72337	0.000211473	1.89831	0.816391	1.26266e-05	0.325424
AT3G05350	3.40587	0.00019344	1.73643	4.03259	6.23697e-05	1.60744
AT3G05410	14.6452	0.000831793	7.46667	1.60557	2.48324e-05	0.64
AT3G05420	16.8984	0.000959761	8.61538	2.22309	3.43833e-05	0.886154
AT3G05500	1.49441	8.48768e-05	0.761905	0.983001	1.52035e-05	0.391837
AT3G05530	10.1458	0.000576242	5.17269	0.870489	1.34633e-05	0.346988
AT3G05560	0.418435	2.37655e-05	0.213333	8.53245	0.000131966	3.40114
AT3G05590	1.15317	6.54955e-05	0.587927	23.1354	0.000357821	9.22205
AT3G05640	2.09218	0.000118828	1.06667	6.88101	0.000106424	2.74286
AT3G05680	3.85401	0.000218893	1.96491	2.53511	3.9209e-05	1.01053
AT3G05730	0.797175	4.52764e-05	0.406428	1.79784	2.78061e-05	0.716641
AT3G05800	9.15327	0.000519871	4.66667	6.02088	9.31214e-05	2.4
AT3G05880	160.345	0.00910698	81.7497	4.18844	6.47801e-05	1.66957
AT3G05910	1.25531	7.12965e-05	0.64	3.02764	4.68268e-05	1.20686
AT3G06050	0.58116	3.30077e-05	0.296296	0.764556	1.18249e-05	0.304762
AT3G06160	12.9223	0.000733935	6.58824	51.0004	0.000788793	20.3294
AT3G06350	0.717904	4.07742e-05	0.366013	0.944452	1.46073e-05	0.376471
AT3G06410	5.34798	0.000303745	2.72659	1.35301	2.09262e-05	0.539326
AT3G06500	5.13868	0.000291857	2.61988	1.69007	2.61393e-05	0.673684
AT3G06510	1.52555	8.66451e-05	0.777778	62.2158	0.000962255	24.8
AT3G06610	4.75495	0.000270063	2.42424	1.25109	1.93499e-05	0.498701
AT3G06670	2.76325	0.000156942	1.40881	198.121	0.00306422	78.9736
AT3G06700	0.84168	4.78042e-05	0.429119	0.553644	8.56289e-06	0.22069
AT3G07110	1.01703	5.77634e-05	0.518519	2.34145	3.62139e-05	0.933333
AT3G07230	10.2912	0.000584503	5.24685	60.6645	0.000938261	24.1816
AT3G07320	49.9269	0.00283566	25.4545	4.37882	6.77247e-05	1.74545
AT3G07370	2.92905	0.000166359	1.49333	5.78005	8.93966e-05	2.304
AT3G07390	4.57664	0.000259935	2.33333	7.02436	0.000108642	2.8
AT3G07470	1.30761	7.42672e-05	0.666667	2.00696	3.10405e-05	0.8
AT3G07520	16.2725	0.000924214	8.2963	16.0557	0.000248324	6.4
AT3G07560	3.37967	0.000191952	1.72308	0.741032	1.14611e-05	0.295385
AT3G07650	1.20043	6.81798e-05	0.612022	2.36887	3.66379e-05	0.944262
AT3G07670	0.851467	4.83601e-05	0.434109	11.7617	0.000181912	4.68837
AT3G07770	2.63404	0.000149603	1.34293	3.11873	4.82356e-05	1.24317
AT3G08030	3.70766	0.000210581	1.8903	1.21942	1.886e-05	0.486076
AT3G08520	5.45607	0.000309884	2.7817	0.755562	1.16858e-05	0.301176
AT3G08580	3.53773	0.000200929	1.80366	6.4074	9.90994e-05	2.55407
AT3G08590	11.1873	0.000635397	5.7037	2.00696	3.10405e-05	0.8
AT3G08610	0.863516	4.90444e-05	0.440252	2.84004	4.39252e-05	1.13208
AT3G08720	8.8759	0.000504117	4.52525	2.91922	4.51498e-05	1.16364
AT3G08730	1.05615	5.99851e-05	0.538462	4.86302	7.52135e-05	1.93846
AT3G08740	0.321168	1.82411e-05	0.163743	1.0563	1.63371e-05	0.421053
AT3G08770	2.73743	0.000155475	1.39564	6.30223	9.74729e-05	2.51215
AT3G08850	6.97392	0.000396092	3.55556	2.29367	3.54748e-05	0.914286
AT3G08940	2.57344	0.000146162	1.31203	10.0797	0.000155897	4.01789
AT3G08943	3.66131	0.000207948	1.86667	7.22506	0.000111746	2.88
AT3G09000	10.4609	0.000594138	5.33333	6.88101	0.000106424	2.74286
AT3G09260	3.15328	0.000179094	1.60766	3.45697	5.34668e-05	1.37799
AT3G09390	0.246553	1.40032e-05	0.125701	1.78396	2.75915e-05	0.711111
AT3G09440	2.09218	0.000118828	1.06667	1.3762	2.12849e-05	0.548571
AT3G09500	2.14321	0.000121726	1.09268	5.87403	9.08502e-05	2.34146
AT3G09690	6.10218	0.00034658	3.11111	2.00696	3.10405e-05	0.8
AT3G09820	0.858958	4.87855e-05	0.437928	1.69503	2.6216e-05	0.67566
AT3G09840	1.93977	0.000110171	0.988962	10.5266	0.000162808	4.19603
AT3G09850	3.32846	0.000189044	1.69697	2.18941	3.38623e-05	0.872727
AT3G09860	1.0031	5.69721e-05	0.511416	0.989734	1.53076e-05	0.394521
AT3G09920	1.03135	5.8577e-05	0.525822	2.03523	3.14777e-05	0.811268
AT3G09980	3.08321	0.000175114	1.57193	0.507022	7.8418e-06	0.202105
AT3G10060	7.11921	0.000404344	3.62963	1.33797	2.06937e-05	0.533333
AT3G10090	0.822766	4.67299e-05	0.419476	1.08241	1.67409e-05	0.431461
AT3G10160	34.2958	0.00194787	17.4852	1.82913	2.82901e-05	0.729114
AT3G10250	3.48696	0.000198046	1.77778	2.29367	3.54748e-05	0.914286
AT3G10350	2.25311	0.000127968	1.14872	0.741032	1.14611e-05	0.295385
AT3G10405	3.77455	0.00021438	1.9244	1.4897	2.30404e-05	0.593814
AT3G10410	1.4082	7.99801e-05	0.717949	7.41032	0.000114611	2.95385
AT3G10420	9.96569	0.000566013	5.08087	7.1253	0.000110203	2.84024
AT3G10740	2.92905	0.000166359	1.49333	148.355	0.00229451	59.136
AT3G10770	3.99416	0.000226853	2.03636	7.00612	0.000108359	2.79273
AT3G10920	1.36446	7.74962e-05	0.695652	0.897523	1.38815e-05	0.357764
AT3G11250	36.6131	0.00207948	18.6667	9.03132	0.000139682	3.6
AT3G11397	76.9814	0.00437225	39.2479	1.23505	1.91018e-05	0.492308
AT3G11400	3.48696	0.000198046	1.77778	2.29367	3.54748e-05	0.914286
AT3G11500	8.54306	0.000485213	4.35556	57.8005	0.000893966	23.04
AT3G11510	3.47355	0.000197284	1.77094	18.0935	0.000279842	7.21231
AT3G11630	3.46847	0.000196996	1.76835	4.90354	7.58401e-05	1.95461
AT3G11660	0.342178	1.94344e-05	0.174455	1.35048	2.0887e-05	0.538318
AT3G11830	4.88175	0.000277264	2.48889	15.5617	0.000240683	6.20308
AT3G11940	4.1087	0.000233358	2.09476	3.84375	5.94491e-05	1.53217
AT3G12080	1.62725	9.24214e-05	0.82963	1.07038	1.65549e-05	0.426667
AT3G12100	7.32262	0.000415896	3.73333	4.81671	7.44971e-05	1.92
AT3G12110	1.43581	8.15483e-05	0.732026	4.72226	7.30364e-05	1.88235
AT3G12145	50.2533	0.00285419	25.6209	0.944452	1.46073e-05	0.376471
AT3G12260	1.49441	8.48768e-05	0.761905	0.491501	7.60175e-06	0.195918
AT3G12290	5.1088	0.00029016	2.60465	9.52139	0.000147262	3.79535
AT3G12345	25.7756	0.00146396	13.1413	102.885	0.00159126	41.0112
AT3G12390	1.03135	5.8577e-05	0.525822	4.07046	6.29553e-05	1.62254
AT3G12490	15.9503	0.000905913	8.13201	11.4456	0.000177023	4.56238
AT3G12560	4.14488	0.000235413	2.11321	2.72644	4.21682e-05	1.08679
AT3G12600	0.926914	5.26451e-05	0.472574	12.8039	0.00019803	5.1038
AT3G12685	3.92283	0.000222802	2	40.4259	0.000625244	16.1143
AT3G12780	11.3289	0.00064344	5.7759	6.0971	9.43002e-05	2.43038
AT3G13030	14.6452	0.000831793	7.46667	3.21114	4.96648e-05	1.28
AT3G13040	3.72337	0.000211473	1.89831	261.245	0.00404052	104.136
AT3G13080	1.35604	7.70179e-05	0.691358	4.45991	6.89788e-05	1.77778
AT3G13110	1.28467	7.29643e-05	0.654971	10.9855	0.000169906	4.37895
AT3G13120	1.76875	0.000100458	0.901771	4.266	6.59798e-05	1.70048
AT3G13300	15.1502	0.000860475	7.72414	6.64373	0.000102755	2.64828
AT3G13360	2.28832	0.000129968	1.16667	3.01044	4.65607e-05	1.2
AT3G13404	9.34802	0.000530932	4.76596	1.02483	1.58505e-05	0.408511
AT3G13410	3.32846	0.000189044	1.69697	2.81496	4.35373e-05	1.12208
AT3G13520	3.68235	0.000209143	1.87739	13.4951	0.00020872	5.37931
AT3G13570	9.63503	0.000547232	4.91228	3.80266	5.88135e-05	1.51579
AT3G13580	12.4346	0.000706239	6.33962	3.63525	5.62243e-05	1.44906
AT3G13670	2.78074	0.000157935	1.41772	1.82913	2.82901e-05	0.729114
AT3G13750	0.804683	4.57029e-05	0.410256	3.17585	4.9119e-05	1.26593
AT3G13870	2.76325	0.000156942	1.40881	4.54406	7.02803e-05	1.81132
AT3G13920	1.97909	0.000112404	1.00901	4.27738	6.61558e-05	1.70502
AT3G14010	6.15921	0.000349819	3.14019	1.80064	2.78494e-05	0.717757
AT3G14100	0.412542	2.34308e-05	0.210329	6.78409	0.000104926	2.70423
AT3G14110	5.56148	0.000315871	2.83544	33.8389	0.000523366	13.4886
AT3G14210	0.87026	4.94274e-05	0.44369	0.981332	1.51777e-05	0.391171
AT3G14230	14.1402	0.00080311	7.2092	1.66093	2.56887e-05	0.662069
AT3G14290	4.245	0.000241099	2.16425	0.698073	1.07967e-05	0.278261
AT3G14350	1.42648	8.10188e-05	0.727273	3.12773	4.83748e-05	1.24675
AT3G14415	0.397968	2.26031e-05	0.202899	3.66488	5.66826e-05	1.46087
AT3G14420	8.13624	0.000462107	4.14815	7.57344	0.000117134	3.01887
AT3G14600	2.5544	0.00014508	1.30233	1.12016	1.73249e-05	0.446512
AT3G14720	1.18107	6.70801e-05	0.602151	11.6533	0.000180235	4.64516
AT3G14840	54.9196	0.00311922	28	4.01392	6.2081e-05	1.6
AT3G14930	4.06812	0.000231054	2.07407	23.4145	0.000362139	9.33333
AT3G15010	34.1722	0.00194085	17.4222	3.21114	4.96648e-05	1.28
AT3G15020	2.73743	0.000155475	1.39564	4.05143	6.26611e-05	1.61495
AT3G15030	57.6206	0.00327263	29.377	219.515	0.00339512	87.5016
AT3G15180	8.78714	0.000499076	4.48	7.70673	0.000119195	3.072
AT3G15190	26.8418	0.00152451	13.6849	33.2213	0.000513815	13.2424
AT3G15353	2.21898	0.000126029	1.13131	11.6769	0.000180599	4.65455
AT3G15354	27.533	0.00156377	14.0373	1.15601	1.78793e-05	0.4608
AT3G15355	824.473	0.0468269	420.346	14.2717	0.000220732	5.68889
AT3G15360	2.49635	0.000141783	1.27273	6.84191	0.00010582	2.72727
AT3G15610	36.6131	0.00207948	18.6667	19.2668	0.000297989	7.68
AT3G15660	3.23057	0.000183484	1.64706	1.41668	2.19109e-05	0.564706
AT3G15730	1.76875	0.000100458	0.901771	12.0999	0.000187143	4.82319
AT3G16080	7.14827	0.000405994	3.64444	8.83063	0.000136578	3.52
AT3G16090	1.558	8.84886e-05	0.794326	2.04966	3.17009e-05	0.817021
AT3G16130	0.391584	2.22405e-05	0.199643	2.3182	3.58542e-05	0.924064
AT3G16140	10.8149	0.000614247	5.51385	11.2637	0.000174209	4.48985
AT3G16250	5.90181	0.0003352	3.00896	131.705	0.002037	52.4991
AT3G16330	6.65693	0.000378088	3.39394	30.6518	0.000474073	12.2182
AT3G16370	0.870445	4.94379e-05	0.443784	8.23063	0.000127298	3.28083
AT3G16420	27.5104	0.00156248	14.0258	1.5967	2.46952e-05	0.636464
AT3G16460	8.36871	0.00047531	4.26667	4.1286	6.38547e-05	1.64571
AT3G16490	8.13624	0.000462107	4.14815	21.4076	0.000331098	8.53333
AT3G16520	0.590534	3.354e-05	0.301075	3.10755	4.80627e-05	1.23871
AT3G16640	25.3653	0.00144065	12.9322	6.88101	0.000106424	2.74286
AT3G16670	2.44087	0.000138632	1.24444	44.9559	0.000695307	17.92
AT3G16850	10.5985	0.000601955	5.40351	1.26755	1.96045e-05	0.505263
AT3G16910	24.4087	0.00138632	12.4444	16.0557	0.000248324	6.4
AT3G17020	1.52555	8.66451e-05	0.777778	1.00348	1.55202e-05	0.4
AT3G17040	1.0031	5.69721e-05	0.511416	4.61876	7.14356e-05	1.8411
AT3G17100	6.65693	0.000378088	3.39394	4.37882	6.77247e-05	1.74545
AT3G17160	11.2656	0.000639841	5.74359	1.85258	2.86527e-05	0.738462
AT3G17205	1.30761	7.42672e-05	0.666667	5.16076	7.98184e-05	2.05714
AT3G17240	1.30761	7.42672e-05	0.666667	4.30063	6.65153e-05	1.71429
AT3G17390	0.668732	3.79814e-05	0.340944	1.97947	3.06153e-05	0.789041
AT3G17880	2306.62	0.131007	1176	4.81671	7.44971e-05	1.92
AT3G17930	2.87162	0.000163097	1.46405	165.279	0.00255627	65.8824
AT3G17940	1.28467	7.29643e-05	0.654971	1.69007	2.61393e-05	0.673684
AT3G17970	1.12656	6.39841e-05	0.574359	1.48206	2.29222e-05	0.590769
AT3G18000	3.27878	0.000186222	1.67164	3.59456	5.55949e-05	1.43284
AT3G18165	5.23044	0.000297069	2.66667	1.14683	1.77374e-05	0.457143
AT3G18490	0.607686	3.45142e-05	0.30982	0.399727	6.18234e-06	0.159336
AT3G18500	9.3197	0.000529323	4.75152	8.75765	0.000135449	3.49091
AT3G18680	0.976349	5.54529e-05	0.497778	8.34896	0.000129128	3.328
AT3G18780	22.2294	0.00126254	11.3333	3.19475	4.94114e-05	1.27347
AT3G18820	7.87877	0.000447484	4.01688	14.633	0.00022632	5.83291
AT3G18890	3.75938	0.000213518	1.91667	2.90293	4.48978e-05	1.15714
AT3G18980	7.84566	0.000445603	4	3.4405	5.32122e-05	1.37143
AT3G19170	1.23069	6.98986e-05	0.627451	1.41668	2.19109e-05	0.564706
AT3G19180	0.762773	4.33226e-05	0.388889	583.524	0.00902502	232.6
AT3G19450	18.3065	0.00103974	9.33333	1.50522	2.32804e-05	0.6
AT3G19860	0.804683	4.57029e-05	0.410256	1.05862	1.6373e-05	0.421978
AT3G19870	3.66131	0.000207948	1.86667	0.802784	1.24162e-05	0.32
AT3G19960	4.94772	0.000281011	2.52252	1.30181	2.01344e-05	0.518919
AT3G20000	1.35604	7.70179e-05	0.691358	7.58185	0.000117264	3.02222
AT3G20050	4.64361	0.000263739	2.36748	3.75938	5.81441e-05	1.49854
AT3G20230	1.08483	6.16143e-05	0.553086	3.21114	4.96648e-05	1.28
AT3G20390	2.1225	0.00012055	1.08213	1.53576	2.37527e-05	0.612174
AT3G20790	1.5416	8.75572e-05	0.785965	2.02809	3.13672e-05	0.808421
AT3G20820	1.46452	8.31793e-05	0.746667	0.321114	4.96648e-06	0.128
AT3G21055	8.8725	0.000503924	4.52352	3.15204	4.87507e-05	1.25644
AT3G21150	8.28976	0.000470826	4.22642	1.81762	2.81121e-05	0.724528
AT3G21160	7.24215	0.000411326	3.69231	1.58792	2.45595e-05	0.632967
AT3G21295	79.8831	0.00453705	40.7273	6.56823	0.000101587	2.61818
AT3G21390	8.90589	0.00050582	4.54054	121.069	0.0018725	48.2595
AT3G21670	6.32819	0.000359417	3.22634	2.37862	3.67887e-05	0.948148
AT3G21870	1.85383	0.00010529	0.945148	1.21942	1.886e-05	0.486076
AT3G22120	40.77	0.00231558	20.786	37.1507	0.000574588	14.8087
AT3G22210	0.164184	9.32503e-06	0.083707	292.998	0.00453163	116.793
AT3G22230	0.42084	2.39021e-05	0.214559	5.81327	8.99103e-05	2.31724
AT3G22231	0.50385	2.86167e-05	0.256881	0.552374	8.54325e-06	0.220183
AT3G22310	1.43581	8.15483e-05	0.732026	1.8889	2.92146e-05	0.752941
AT3G22320	75.3184	0.00427779	38.4	2.7524	4.25698e-05	1.09714
AT3G22370	18.3065	0.00103974	9.33333	8.02784	0.000124162	3.2
AT3G22425	2.36214	0.00013416	1.2043	9.32266	0.000144188	3.71613
AT3G22440	0.86967	4.93939e-05	0.443389	1.60175	2.47734e-05	0.63848
AT3G22480	2.09218	0.000118828	1.06667	4.1286	6.38547e-05	1.64571
AT3G22600	16.2725	0.000924214	8.2963	10.7038	0.000165549	4.26667
AT3G22840	4.95685	0.00028153	2.52718	5.92825	9.16888e-05	2.36308
AT3G22845	1.04609	5.94138e-05	0.533333	0.688101	1.06424e-05	0.274286
AT3G22890	6.19904	0.000352082	3.16049	4.33249	6.7008e-05	1.72698
AT3G23080	1.87759	0.00010664	0.957265	6.17526	9.55092e-05	2.46154
AT3G23390	1.11255	6.31887e-05	0.567219	9.64672	0.0001492	3.8453
AT3G23400	0.77488	4.40102e-05	0.395062	2.54852	3.94165e-05	1.01587
AT3G23450	3.1028	0.000176227	1.58192	1.63278	2.52533e-05	0.650847
AT3G23490	1.62725	9.24214e-05	0.82963	5.35189	8.27746e-05	2.13333
AT3G23700	24.6434	0.00139965	12.5641	3.24201	5.01423e-05	1.29231
AT3G23820	20.8018	0.00118146	10.6055	5.21554	8.06657e-05	2.07898
AT3G23830	0.963503	5.47232e-05	0.491228	3.16889	4.90113e-05	1.26316
AT3G24040	13.3139	0.000756175	6.78788	4.37882	6.77247e-05	1.74545
AT3G24160	1.53193	8.70076e-05	0.781032	1.00768	1.55852e-05	0.401674
AT3G24170	6.18813	0.000351462	3.15493	1.01761	1.57388e-05	0.405634
AT3G24430	2.02282	0.000114889	1.03131	33.5307	0.000518599	13.3657
AT3G24480	1.05513	5.99274e-05	0.537944	0.97167	1.50282e-05	0.38732
AT3G24506	8.44918	0.000479881	4.30769	33.3464	0.000515749	13.2923
AT3G24570	20.9218	0.00118828	10.6667	3.4405	5.32122e-05	1.37143
AT3G24590	6.53805	0.000371336	3.33333	1.72025	2.66061e-05	0.685714
AT3G24830	2.49069	0.000141461	1.26984	11.2499	0.000173996	4.48435
AT3G25120	1.74348	9.9023e-05	0.888889	2.29367	3.54748e-05	0.914286
AT3G25220	1.786	0.000101438	0.910569	7.04884	0.00010902	2.80976
AT3G25480	3.51486	0.00019963	1.792	0.770673	1.19195e-05	0.3072
AT3G25520	0.938797	5.33201e-05	0.478632	2.26426	3.502e-05	0.902564
AT3G25530	0.6718	3.81556e-05	0.342508	4.419	6.8346e-05	1.76147
AT3G25660	1.94406	0.000110415	0.99115	2.55754	3.9556e-05	1.01947
AT3G25717	1.76449	0.000100216	0.899598	13.3475	0.000206438	5.32048
AT3G25920	5.07927	0.000288483	2.5896	2.78422	4.30619e-05	1.10983
AT3G26030	2.76325	0.000156942	1.40881	12.7234	0.000196785	5.0717
AT3G26060	3.37731	0.000191818	1.72187	0.504896	7.80892e-06	0.201258
AT3G26520	5.19036	0.000294793	2.64623	8.30466	0.000128443	3.31034
AT3G26560	3.2545	0.000184843	1.65926	2.14076	3.31098e-05	0.853333
AT3G26630	1.87759	0.00010664	0.957265	1.23505	1.91018e-05	0.492308
AT3G26650	0.628937	3.57212e-05	0.320654	12.2338	0.000189214	4.87656
AT3G26730	1.18107	6.70801e-05	0.602151	2.33066	3.6047e-05	0.929032
AT3G26740	0.431589	2.45126e-05	0.220039	2.74429	4.24443e-05	1.09391
AT3G27160	1.46452	8.31793e-05	0.746667	9.82608	0.000151974	3.9168
AT3G27240	1.87759	0.00010664	0.957265	0.411684	6.36728e-06	0.164103
AT3G27380	2.09218	0.000118828	1.06667	1.10096	1.70279e-05	0.438857
AT3G27430	3.32846	0.000189044	1.69697	6.56823	0.000101587	2.61818
AT3G27690	3.45775	0.000196387	1.76288	1.79755	2.78017e-05	0.716527
AT3G27700	0.915327	5.19871e-05	0.466667	0.602088	9.31214e-06	0.24
AT3G27740	2.16966	0.000123229	1.10617	4.9951	7.72563e-05	1.99111
AT3G27830	13.7529	0.000781112	7.01173	7.92699	0.000122602	3.1598
AT3G27850	44.9416	0.00255251	22.9129	3.7366	5.77917e-05	1.48945
AT3G27890	0.807642	4.58709e-05	0.411765	2.47919	3.83441e-05	0.988235
AT3G27925	2.11229	0.00011997	1.07692	5.40336	8.35705e-05	2.15385
AT3G28220	29.6196	0.00168228	15.1011	0.541203	8.37047e-06	0.21573
AT3G28270	3.85401	0.000218893	1.96491	0.422518	6.53484e-06	0.168421
AT3G28290	17.4348	0.00099023	8.88889	2.29367	3.54748e-05	0.914286
AT3G28650	6.97392	0.000396092	3.55556	25.2304	0.000390223	10.0571
AT3G28920	1.33624	7.58935e-05	0.681265	2.98847	4.62209e-05	1.19124
AT3G28940	2.92905	0.000166359	1.49333	11.5601	0.000178793	4.608
AT3G29185	2368.13	0.134501	1207.36	0.963341	1.48994e-05	0.384
AT3G29320	0.861485	4.8929e-05	0.439216	2.55002	3.94397e-05	1.01647
AT3G29360	1.20043	6.81798e-05	0.612022	0.789624	1.22126e-05	0.314754
AT3G42050	0.941211	5.34571e-05	0.479863	1.36205	2.1066e-05	0.542931
AT3G42170	2.98882	0.000169754	1.52381	1.966	3.0407e-05	0.783673
AT3G42790	3.48696	0.000198046	1.77778	4.58734	7.09497e-05	1.82857
AT3G43220	6.1757	0.000350756	3.14859	0.580326	8.97556e-06	0.231325
AT3G43540	10.0507	0.000570838	5.12418	2.83336	4.38218e-05	1.12941
AT3G43810	7.70802	0.000437786	3.92982	3.38014	5.22787e-05	1.34737
AT3G44110	4.88175	0.000277264	2.48889	6.42227	9.93295e-05	2.56
AT3G44720	27.6632	0.00157116	14.1037	1.07038	1.65549e-05	0.426667
AT3G44890	12.9318	0.000734475	6.59308	4.91772	7.60594e-05	1.96026
AT3G45030	0.709212	4.02805e-05	0.361582	3.49882	5.41141e-05	1.39467
AT3G45140	1.50982	8.57519e-05	0.769759	2.73112	4.22406e-05	1.08866
AT3G45780	0.409085	2.32344e-05	0.208566	0.538179	8.3237e-06	0.214525
AT3G46000	1.52555	8.66451e-05	0.777778	2.00696	3.10405e-05	0.8
AT3G46010	1.10115	6.25408e-05	0.561404	2.53511	3.9209e-05	1.01053
AT3G46040	1.9372	0.000110026	0.987654	3.05823	4.72998e-05	1.21905
AT3G46060	12.0608	0.000685006	6.14902	3.9667	6.13506e-05	1.58118
AT3G46430	5.63278	0.00031992	2.87179	1.58792	2.45595e-05	0.632967
AT3G46590	2.81639	0.00015996	1.4359	1.85258	2.86527e-05	0.738462
AT3G46630	1.13529	6.44801e-05	0.578811	1.12016	1.73249e-05	0.446512
AT3G46740	1.03622	5.88533e-05	0.528302	1.36322	2.10841e-05	0.543396
AT3G46780	2.1042	0.00011951	1.0728	2.76822	4.28145e-05	1.10345
AT3G46970	4.69399	0.0002666	2.39316	2.22309	3.43833e-05	0.886154
AT3G47070	4.16251	0.000236414	2.1222	3.7159	5.74717e-05	1.48121
AT3G47080	1.92701	0.000109446	0.982456	8.87288	0.000137232	3.53684
AT3G47470	2.74312	0.000155799	1.39854	5.71389	8.83733e-05	2.27763
AT3G47500	2.20561	0.00012527	1.1245	2.03114	3.14145e-05	0.809639
AT3G47520	2.96462	0.000168379	1.51147	1.75507	2.71447e-05	0.699595
AT3G47650	8.36552	0.000475129	4.26504	5.97961	9.24831e-05	2.38355
AT3G47800	315.436	0.0179155	160.821	3.70516	5.73055e-05	1.47692
AT3G47833	7.70802	0.000437786	3.92982	3.16889	4.90113e-05	1.26316
AT3G47990	6.65693	0.000378088	3.39394	13.1365	0.000203174	5.23636
AT3G48000	23.2992	0.00132331	11.8788	6.56823	0.000101587	2.61818
AT3G48030	815.039	0.0462911	415.536	4.18844	6.47801e-05	1.66957
AT3G48140	3.21168	0.000182411	1.63743	1.26755	1.96045e-05	0.505263
AT3G48460	2.36214	0.00013416	1.2043	9.32266	0.000144188	3.71613
AT3G48500	4.9366	0.00028038	2.51685	1.08241	1.67409e-05	0.431461
AT3G48560	17.1126	0.000971932	8.72464	0.785332	1.21463e-05	0.313043
AT3G48610	16.2725	0.000924214	8.2963	2.67595	4.13873e-05	1.06667
AT3G48740	0.779002	4.42443e-05	0.397163	0.512415	7.92523e-06	0.204255
AT3G48780	2.21898	0.000126029	1.13131	1.45961	2.25749e-05	0.581818
AT3G48930	3.55831	0.000202098	1.81415	43.2395	0.00066876	17.2358
AT3G48990	3.07673	0.000174746	1.56863	8.50007	0.000131466	3.38824
AT3G49010	0.787378	4.47201e-05	0.401434	4.48869	6.94239e-05	1.78925
AT3G49080	1.62725	9.24214e-05	0.82963	5.35189	8.27746e-05	2.13333
AT3G49120	0.989543	5.62022e-05	0.504505	0.650906	1.00672e-05	0.259459
AT3G49140	1.7716	0.00010062	0.903226	8.54577	0.000132172	3.40645
AT3G49260	9.34802	0.000530932	4.76596	1.02483	1.58505e-05	0.408511
AT3G49470	1.83065	0.000103974	0.933333	1.20418	1.86243e-05	0.48
AT3G49490	20.9218	0.00118828	10.6667	51.6076	0.000798184	20.5714
AT3G49870	1.74348	9.9023e-05	0.888889	1.14683	1.77374e-05	0.457143
AT3G49910	4.55987	0.000258983	2.32479	40.4039	0.000624903	16.1055
AT3G49990	1.06125	6.02749e-05	0.541063	25.8287	0.000399477	10.2957
AT3G50370	0.941816	5.34915e-05	0.480171	12.7	0.000196423	5.06238
AT3G50590	4.18435	0.000237655	2.13333	5.50481	8.51396e-05	2.19429
AT3G50820	0.131583	7.47343e-06	0.067086	1.73107	2.67735e-05	0.690027
AT3G50950	79.6873	0.00452593	40.6275	1.41668	2.19109e-05	0.564706
AT3G51080	0.969883	5.50856e-05	0.494481	0.318987	4.93359e-06	0.127152
AT3G51280	4.77562	0.000271237	2.43478	1.04711	1.6195e-05	0.417391
AT3G51600	1.59766	9.07411e-05	0.814545	7.70673	0.000119195	3.072
AT3G51660	2.44087	0.000138632	1.24444	2.14076	3.31098e-05	0.853333
AT3G51740	13.4076	0.000761501	6.83568	2.03523	3.14777e-05	0.811268
AT3G51820	0.337448	1.91657e-05	0.172043	1.10984	1.71652e-05	0.442396
AT3G51850	3.81386	0.000216613	1.94444	2.5087	3.88006e-05	1
AT3G51920	2.36214	0.00013416	1.2043	0.388444	6.00783e-06	0.154839
AT3G51950	0.400143	2.27266e-05	0.204007	0.921228	1.42481e-05	0.367213
AT3G52040	1.06125	6.02749e-05	0.541063	11.8672	0.000183544	4.73043
AT3G52150	23.6214	0.0013416	12.043	1.3984	2.16282e-05	0.557419
AT3G52210	2.03406	0.000115527	1.03704	2.67595	4.13873e-05	1.06667
AT3G52230	1.50122	8.52635e-05	0.765376	2.1944	3.39395e-05	0.874715
AT3G52290	1.66423	9.45219e-05	0.848485	4.37882	6.77247e-05	1.74545
AT3G52300	3.66131	0.000207948	1.86667	31.3086	0.000484231	12.48
AT3G52380	8.20018	0.000465739	4.18075	2.4604	3.80536e-05	0.980747
AT3G52500	3.66131	0.000207948	1.86667	0.602088	9.31214e-06	0.24
AT3G52560	2.72893	0.000154992	1.3913	5.08596	7.86616e-05	2.02733
AT3G52590	1.47435	8.37375e-05	0.751678	1.53553	2.37491e-05	0.612081
AT3G52730	0.67802	3.85089e-05	0.345679	4.68291	7.24278e-05	1.86667
AT3G52750	1.09293	6.20741e-05	0.557214	4.31347	6.67139e-05	1.7194
AT3G52870	2.71208	0.000154036	1.38272	6.24388	9.65704e-05	2.48889
AT3G52880	4.09657	0.000232669	2.08858	1.0105	1.56288e-05	0.402797
AT3G52920	4.88175	0.000277264	2.48889	16.0557	0.000248324	6.4
AT3G52930	1.87759	0.00010664	0.957265	10.0348	0.000155202	4
AT3G52960	2.29729	0.000130477	1.17124	59.5005	0.000920259	23.7176
AT3G52990	6.13224	0.000348288	3.12644	2.37276	3.66981e-05	0.945813
AT3G53020	2.60195	0.00014778	1.32657	1.87452	2.89921e-05	0.747208
AT3G53180	3.9054	0.000221811	1.99111	0.642227	9.93295e-06	0.256
AT3G53260	1.64553	9.34599e-05	0.838951	3.24722	5.02228e-05	1.29438
AT3G53420	2.49812	0.000141884	1.27363	1.33512	2.06495e-05	0.532196
AT3G53460	2.12867	0.0001209	1.08527	2.52037	3.89811e-05	1.00465
AT3G53670	1.28467	7.29643e-05	0.654971	2.11259	3.26742e-05	0.842105
AT3G53730	6.7057	0.000380858	3.4188	6.52814	0.000100967	2.6022
AT3G53740	5.78102	0.000328339	2.94737	7.28844	0.000112726	2.90526
AT3G53870	10.9135	0.000619846	5.5641	6.02088	9.31214e-05	2.4
AT3G53890	7.35822	0.000417919	3.75149	1.4052	2.17334e-05	0.56013
AT3G53990	1.03867	5.89924e-05	0.529551	5.46577	8.45358e-05	2.17872
AT3G54050	4.44229	0.000252305	2.26484	3.58189	5.53991e-05	1.42779
AT3G54110	3.75519	0.00021328	1.91453	2.47011	3.82037e-05	0.984615
AT3G54170	4.18435	0.000237655	2.13333	1.3762	2.12849e-05	0.548571
AT3G54210	4.2739	0.000242741	2.17899	2.24905	3.47847e-05	0.896498
AT3G54250	7.32262	0.000415896	3.73333	2.40835	3.72486e-05	0.96
AT3G54360	0.938797	5.33201e-05	0.478632	2.47011	3.82037e-05	0.984615
AT3G54500	3.66131	0.000207948	1.86667	4.65615	7.20139e-05	1.856
AT3G54560	8.13624	0.000462107	4.14815	10.7038	0.000165549	4.26667
AT3G54640	7.14402	0.000405753	3.64228	5.87403	9.08502e-05	2.34146
AT3G54660	3.13827	0.000178241	1.6	2.0643	3.19273e-05	0.822857
AT3G54820	6.27653	0.000356483	3.2	5.50481	8.51396e-05	2.19429
AT3G54890	12.2543	0.000695999	6.2477	6.16262	9.53136e-05	2.4565
AT3G54900	0.57208	3.24919e-05	0.291667	1.50522	2.32804e-05	0.6
AT3G55170	0.373603	2.12192e-05	0.190476	1.72025	2.66061e-05	0.685714
AT3G55280	0.240086	1.3636e-05	0.122404	3.47434	5.37356e-05	1.38492
AT3G55330	1.41911	8.06001e-05	0.723514	3.45384	5.34185e-05	1.37674
AT3G55380	12.2044	0.000693161	6.22222	8.91982	0.000137958	3.55556
AT3G55400	0.648019	3.6805e-05	0.330383	2.9838	4.61487e-05	1.18938
AT3G55430	1.70293	9.67201e-05	0.868217	11.2016	0.000173249	4.46512
AT3G55440	3.5127	0.000199508	1.7909	4.35459	6.73498e-05	1.73579
AT3G55520	3.80396	0.00021605	1.93939	0.625546	9.67495e-06	0.249351
AT3G55620	9.44854	0.000536641	4.8172	4.66133	7.2094e-05	1.85806
AT3G55750	6.16983	0.000350423	3.1456	8.22364	0.00012719	3.27805
AT3G55770	0.484942	2.75428e-05	0.247241	3.18987	4.93359e-05	1.27152
AT3G55800	8.51313	0.000483513	4.3403	5.33731	8.25491e-05	2.12752
AT3G56020	3.35252	0.00019041	1.70924	0.928522	1.43609e-05	0.37012
AT3G56120	6.81174	0.00038688	3.47287	1.12016	1.73249e-05	0.446512
AT3G56130	0.402342	2.28515e-05	0.205128	1.05862	1.6373e-05	0.421978
AT3G56150	3.2545	0.000184843	1.65926	35.3225	0.000546312	14.08
AT3G56290	1.13529	6.44801e-05	0.578811	2.24033	3.46498e-05	0.893023
AT3G56340	5.47755	0.000311104	2.79265	3.60305	5.57262e-05	1.43622
AT3G56370	8.44918	0.000479881	4.30769	3.70516	5.73055e-05	1.47692
AT3G56410	154.902	0.00879781	78.9744	3.70516	5.73055e-05	1.47692
AT3G56460	13.2047	0.000749977	6.73224	0.789624	1.22126e-05	0.314754
AT3G56510	6.53805	0.000371336	3.33333	3.4405	5.32122e-05	1.37143
AT3G56910	6.42854	0.000365116	3.2775	5.73533	8.8705e-05	2.28618
AT3G56940	0.941948	5.3499e-05	0.480239	3.23269	4.99981e-05	1.28859
AT3G57050	1.30761	7.42672e-05	0.666667	0.860126	1.33031e-05	0.342857
AT3G57080	5.49196	0.000311922	2.8	7.22506	0.000111746	2.88
AT3G57090	12.6738	0.000719821	6.46154	4.63145	7.16319e-05	1.84615
AT3G57290	4.72427	0.00026832	2.4086	34.1831	0.000528689	13.6258
AT3G57560	12.8824	0.00073167	6.5679	3.12194	4.82852e-05	1.24444
AT3G57610	1.14416	6.49838e-05	0.583333	2.25783	3.49205e-05	0.9
AT3G57780	4.48324	0.000254631	2.28571	0.983001	1.52035e-05	0.391837
AT3G57890	1.05615	5.99851e-05	0.538462	3.01044	4.65607e-05	1.2
AT3G58140	1.43581	8.15483e-05	0.732026	9.44452	0.000146073	3.76471
AT3G58170	0.963503	5.47232e-05	0.491228	57.0399	0.000882203	22.7368
AT3G58500	4.77562	0.000271237	2.43478	0.523555	8.09752e-06	0.208696
AT3G58530	2.81639	0.00015996	1.4359	1.85258	2.86527e-05	0.738462
AT3G58610	2.49377	0.000141637	1.27141	35.7898	0.000553539	14.2663
AT3G59060	0.595335	3.38127e-05	0.303523	9.00685	0.000139304	3.59024
AT3G59070	11.8107	0.000670801	6.02151	1.55378	2.40313e-05	0.619355
AT3G59280	5.97765	0.000339507	3.04762	3.932	6.0814e-05	1.56735
AT3G59400	2.21382	0.000125736	1.12868	3.13646	4.85098e-05	1.25023
AT3G59470	4.88175	0.000277264	2.48889	9.63341	0.000148994	3.84
AT3G59540	2.26007	0.000128363	1.15226	3.41927	5.28838e-05	1.36296
AT3G59780	7.78554	0.000442189	3.96935	2.35299	3.63923e-05	0.937931
AT3G59970	1.6795	9.53891e-05	0.856269	1.7676	2.73384e-05	0.704587
AT3G59980	4.43795	0.000252058	2.26263	5.83843	9.02996e-05	2.32727
AT3G60180	73.2262	0.00415896	37.3333	9.63341	0.000148994	3.84
AT3G60210	2.26007	0.000128363	1.15226	0.891982	1.37958e-05	0.355556
AT3G60245	11.6379	0.000660989	5.93343	8.40044	0.000129925	3.34852
AT3G60520	6.10218	0.00034658	3.11111	4.01392	6.2081e-05	1.6
AT3G60530	6.10218	0.00034658	3.11111	20.0696	0.000310405	8
AT3G60600	1.85383	0.00010529	0.945148	10.9748	0.00016974	4.37468
AT3G60750	0.638972	3.62911e-05	0.325771	1.34498	2.0802e-05	0.536126
AT3G60770	429.012	0.0243662	218.726	4.13623	6.39726e-05	1.64875
AT3G60810	36.6131	0.00207948	18.6667	20.0696	0.000310405	8
AT3G60820	0.87174	4.95115e-05	0.444444	5.73417	8.86871e-05	2.28571
AT3G61110	15.1704	0.000861618	7.7344	83.093	0.00128515	33.1219
AT3G61260	1.97909	0.000112404	1.00901	37.7526	0.000583897	15.0486
AT3G61440	2.82444	0.000160417	1.44	2.61478	4.04413e-05	1.04229
AT3G61470	7.39396	0.000419949	3.76971	6.27153	9.69981e-05	2.49991
AT3G61710	2.71208	0.000154036	1.38272	3.56793	5.51831e-05	1.42222
AT3G61740	3.99416	0.000226853	2.03636	0.875765	1.35449e-05	0.349091
AT3G61830	57.208	0.00324919	29.1667	1.50522	2.32804e-05	0.6
AT3G61870	3.42178	0.000194344	1.74455	1.35048	2.0887e-05	0.538318
AT3G61960	2.18586	0.000124148	1.11443	0.718911	1.1119e-05	0.286567
AT3G62030	13.871	0.000787822	7.07195	56.8668	0.000879526	22.6678
AT3G62110	3.66131	0.000207948	1.86667	13.2459	0.000204867	5.28
AT3G62250	0.38744	2.20051e-05	0.197531	3.05823	4.72998e-05	1.21905
AT3G62310	1.24112	7.04909e-05	0.632768	0.816391	1.26266e-05	0.325424
AT3G62410	2.34434	0.00013315	1.19523	20.8633	0.000322681	8.31638
AT3G62450	10.2517	0.000582255	5.22667	13.4868	0.000208592	5.376
AT3G62550	8.8759	0.000504117	4.52525	0.486536	7.52496e-06	0.193939
AT3G62700	323.493	0.0183731	164.928	8.53593	0.00013202	3.40253
AT3G62750	1.38163	7.8471e-05	0.704403	0.908812	1.40561e-05	0.362264
AT3G62790	23.5211	0.00133591	11.9919	4.67074	7.22397e-05	1.86182
AT3G62800	3.32846	0.000189044	1.69697	4.37882	6.77247e-05	1.74545
AT3G62830	0.989543	5.62022e-05	0.504505	24.7344	0.000382553	9.85946
AT3G62870	2.37234	0.00013474	1.2095	17.6855	0.000273532	7.04968
AT3G62910	1.558	8.84886e-05	0.794326	13.3228	0.000206056	5.31064
AT3G62980	5.06596	0.000287727	2.58281	1.81762	2.81121e-05	0.724528
AT3G63000	3.48696	0.000198046	1.77778	1.52911	2.36499e-05	0.609524
AT3G63160	4.9234	0.00027963	2.51013	5.21125	8.05993e-05	2.07727
AT3G63170	3.18375	0.000180825	1.62319	290.049	0.00448602	115.617
AT3G63190	0.478603	2.71828e-05	0.244009	1.36421	2.10994e-05	0.543791
AT3G63200	2.32464	0.000132031	1.18519	1.14683	1.77374e-05	0.457143
AT3G63410	2.69958	0.000153326	1.37634	0.221968	3.43305e-06	0.0884793
AT3G63460	10.4609	0.000594138	5.33333	1.72025	2.66061e-05	0.685714
AT3G63490	3.49759	0.00019865	1.7832	7.48939	0.000115834	2.98537
AT3G63540	0.534498	3.03574e-05	0.272506	2.10951	3.26265e-05	0.840876
AT4G00050	0.963503	5.47232e-05	0.491228	0.633777	9.80226e-06	0.252632
AT4G00090	1.83065	0.000103974	0.933333	6.02088	9.31214e-05	2.4
AT4G00100	3.02588	0.000171858	1.5427	1.99037	3.07839e-05	0.793388
AT4G00150	4.52946	0.000257256	2.30928	0.496568	7.68012e-06	0.197938
AT4G00270	25.6292	0.00145564	13.0667	4.81671	7.44971e-05	1.92
AT4G00360	1.558	8.84886e-05	0.794326	0.512415	7.92523e-06	0.204255
AT4G00430	1.17475	6.67214e-05	0.59893	0.772733	1.19514e-05	0.308021
AT4G00630	1.12656	6.39841e-05	0.574359	1.48206	2.29222e-05	0.590769
AT4G00730	91.5327	0.00519871	46.6667	48.1671	0.000744971	19.2
AT4G00830	1.31939	7.49363e-05	0.672673	29.9417	0.00046309	11.9351
AT4G00860	1.16695	6.62783e-05	0.594954	4.60561	7.12323e-05	1.83586
AT4G00895	3.48696	0.000198046	1.77778	3.51696	5.43947e-05	1.4019
AT4G00900	2.52504	0.000143413	1.28736	1.66093	2.56887e-05	0.662069
AT4G01050	1.45922	8.28779e-05	0.743961	2.18148	3.37396e-05	0.869565
AT4G01150	4.30742	0.000244645	2.19608	75.4335	0.00116669	30.0688
AT4G01290	3.2545	0.000184843	1.65926	61.5468	0.000951908	24.5333
AT4G01310	59.9757	0.00340639	30.5778	1.60557	2.48324e-05	0.64
AT4G01610	2.36214	0.00013416	1.2043	3.88444	6.00783e-05	1.54839
AT4G01690	6.40729	0.000363909	3.26667	2.10731	3.25925e-05	0.84
AT4G01730	7.25012	0.000411779	3.69637	5.24592	8.11355e-05	2.09109
AT4G01850	1.45869	8.28479e-05	0.743692	10.3626	0.000160273	4.13068
AT4G01897	1.558	8.84886e-05	0.794326	2.04966	3.17009e-05	0.817021
AT4G01940	2.94871	0.000167475	1.50336	1.93961	2.99989e-05	0.773154
AT4G01995	2.1225	0.00012055	1.08213	13.9615	0.000215934	5.56522
AT4G02120	4.30742	0.000244645	2.19608	1.41668	2.19109e-05	0.564706
AT4G02400	3.0093	0.000170916	1.53425	1.97947	3.06153e-05	0.789041
AT4G02430	12.2044	0.000693161	6.22222	4.01392	6.2081e-05	1.6
AT4G02450	0.84168	4.78042e-05	0.429119	1.66093	2.56887e-05	0.662069
AT4G02500	9.15327	0.000519871	4.66667	9.03132	0.000139682	3.6
AT4G02510	0.710934	4.03783e-05	0.36246	2.2213	3.43555e-05	0.885437
AT4G02520	5.23044	0.000297069	2.66667	0.688101	1.06424e-05	0.274286
AT4G02530	2.62243	0.000148944	1.33701	30.7845	0.000476125	12.2711
AT4G02580	2.09218	0.000118828	1.06667	1.3762	2.12849e-05	0.548571
AT4G02620	0.452014	2.56726e-05	0.230453	0.891982	1.37958e-05	0.355556
AT4G02680	1.786	0.000101438	0.910569	10.5733	0.00016353	4.21463
AT4G02770	2.66859	0.000151566	1.36054	1.75536	2.71491e-05	0.699708
AT4G02840	76.8275	0.0043635	39.1694	3.94812	6.10632e-05	1.57377
AT4G02890	1.33139	7.56175e-05	0.678788	8.75765	0.000135449	3.49091
AT4G02930	3.18375	0.000180825	1.62319	1.04711	1.6195e-05	0.417391
AT4G02990	7.32262	0.000415896	3.73333	16.0557	0.000248324	6.4
AT4G03080	19.9708	0.00113426	10.1818	4.37882	6.77247e-05	1.74545
AT4G03200	26.9781	0.00153225	13.7544	10.9855	0.000169906	4.37895
AT4G03210	10.3307	0.000586742	5.26694	4.99658	7.72792e-05	1.9917
AT4G03280	25.5567	0.00145152	13.0297	7.0343	0.000108795	2.80396
AT4G03500	136.352	0.00774428	69.5172	1.66093	2.56887e-05	0.662069
AT4G04340	3.45407	0.000196178	1.76101	1482.27	0.0229254	590.853
AT4G04640	6.27653	0.000356483	3.2	3.25942	5.04116e-05	1.29925
AT4G04850	0.783168	4.44809e-05	0.399287	0.772733	1.19514e-05	0.308021
AT4G04940	1.28467	7.29643e-05	0.654971	2.53511	3.9209e-05	1.01053
AT4G05050	1.91859	0.000108969	0.978166	3.36538	5.20504e-05	1.34148
AT4G05180	8.14888	0.000462825	4.15459	17.9505	0.000277629	7.15528
AT4G05320	41.1433	0.00233678	20.9763	6.74143	0.000104266	2.68722
AT4G06599	6.10218	0.00034658	3.11111	20.0696	0.000310405	8
AT4G07410	2.67901	0.000152157	1.36585	3.52442	5.45101e-05	1.40488
AT4G07455	9.76349	0.000554529	4.97778	70.645	0.00109262	28.16
AT4G08350	0.697392	3.96092e-05	0.355556	0.458734	7.09497e-06	0.182857
AT4G08390	2.41405	0.000137109	1.23077	2.64654	4.09325e-05	1.05495
AT4G08540	10.4609	0.000594138	5.33333	2.29367	3.54748e-05	0.914286
AT4G08920	5.13868	0.000291857	2.61988	1.69007	2.61393e-05	0.673684
AT4G09010	1.46452	8.31793e-05	0.746667	9.15174	0.000141545	3.648
AT4G09040	0.832116	4.7261e-05	0.424242	1.64206	2.53968e-05	0.654545
AT4G09150	2.52504	0.000143413	1.28736	0.553644	8.56289e-06	0.22069
AT4G09180	6.65693	0.000378088	3.39394	2.18941	3.38623e-05	0.872727
AT4G09320	10.5572	0.000599605	5.38241	1.18201	1.82815e-05	0.471166
AT4G09580	14.2384	0.000808688	7.25926	1.33797	2.06937e-05	0.533333
AT4G09650	4.61122	0.0002619	2.35097	7.30999	0.000113059	2.91385
AT4G09800	1.05361	5.98412e-05	0.53717	3.11873	4.82356e-05	1.24317
AT4G09890	1.50982	8.57519e-05	0.769759	20.8558	0.000322565	8.3134
AT4G09970	4.72427	0.00026832	2.4086	1.55378	2.40313e-05	0.619355
AT4G10120	0.519335	2.94962e-05	0.264775	8.88187	0.000137371	3.54043
AT4G10320	7.16343	0.000406855	3.65217	2.87955	4.45363e-05	1.14783
AT4G10340	16.844	0.000956674	8.58768	9.77841	0.000151237	3.8978
AT4G10450	1.09293	6.20741e-05	0.557214	1.19819	1.85316e-05	0.477612
AT4G10480	5.68747	0.000323026	2.89968	1.87057	2.89309e-05	0.745631
AT4G10500	4.57664	0.000259935	2.33333	30.1044	0.000465607	12
AT4G10610	3.85401	0.000218893	1.96491	11.8305	0.000182975	4.71579
AT4G10620	10.4609	0.000594138	5.33333	9.17468	0.000141899	3.65714
AT4G10710	1.52555	8.66451e-05	0.777778	17.0592	0.000263844	6.8
AT4G10770	3.48696	0.000198046	1.77778	285.562	0.00441662	113.829
AT4G10920	7.84566	0.000445603	4	6.88101	0.000106424	2.74286
AT4G11010	1.87759	0.00010664	0.957265	4.11684	6.36728e-05	1.64103
AT4G11110	24.8446	0.00141108	12.6667	5.16076	7.98184e-05	2.05714
AT4G11150	0.550573	3.12704e-05	0.280702	3.07835	4.7611e-05	1.22707
AT4G11211	0.882243	5.0108e-05	0.449799	3.19179	4.93656e-05	1.27229
AT4G11360	1.87759	0.00010664	0.957265	1.23505	1.91018e-05	0.492308
AT4G11420	0.538428	3.05806e-05	0.27451	1.41668	2.19109e-05	0.564706
AT4G11600	7.97513	0.000452957	4.06601	2.86141	4.42557e-05	1.14059
AT4G11740	0.976349	5.54529e-05	0.497778	1.28445	1.98659e-05	0.512
AT4G12060	0.417243	2.36978e-05	0.212726	1.37228	2.12243e-05	0.547009
AT4G12320	14.8575	0.000843848	7.57488	0.698073	1.07967e-05	0.278261
AT4G12390	4.43795	0.000252058	2.26263	4.37882	6.77247e-05	1.74545
AT4G12470	5.56148	0.000315871	2.83544	0.914564	1.4145e-05	0.364557
AT4G12495	3.75519	0.00021328	1.91453	2.47011	3.82037e-05	0.984615
AT4G12560	2.76325	0.000156942	1.40881	1.81762	2.81121e-05	0.724528
AT4G12600	8.8313	0.000501584	4.50251	8.22955	0.000127282	3.2804
AT4G12640	1.74348	9.9023e-05	0.888889	1.14683	1.77374e-05	0.457143
AT4G12650	0.915327	5.19871e-05	0.466667	0.602088	9.31214e-06	0.24
AT4G12730	1.14416	6.49838e-05	0.583333	3.76305	5.82009e-05	1.5
AT4G12760	2.44087	0.000138632	1.24444	1.60557	2.48324e-05	0.64
AT4G12790	3.85401	0.000218893	1.96491	4.22518	6.53484e-05	1.68421
AT4G12800	88.6269	0.00503367	45.1852	3.63164	5.61685e-05	1.44762
AT4G12830	3.40587	0.00019344	1.73643	1.12016	1.73249e-05	0.446512
AT4G13020	1.92701	0.000109446	0.982456	1.26755	1.96045e-05	0.505263
AT4G13220	1.46452	8.31793e-05	0.746667	1.92668	2.97989e-05	0.768
AT4G13250	0.501549	2.84861e-05	0.255708	0.989734	1.53076e-05	0.394521
AT4G13360	188.058	0.010681	95.8788	2.18941	3.38623e-05	0.872727
AT4G13670	1.24112	7.04909e-05	0.632768	2.44917	3.78799e-05	0.976271
AT4G13780	242.63	0.0137805	123.701	1.43782	2.2238e-05	0.573134
AT4G13930	0.612771	3.48031e-05	0.312413	1.41075	2.18192e-05	0.562343
AT4G13940	6.87236	0.000390324	3.50378	5.53376	8.55873e-05	2.20583
AT4G14070	0.463457	2.63226e-05	0.236287	0.304855	4.71501e-06	0.121519
AT4G14160	26.2394	0.0014903	13.3778	1.20418	1.86243e-05	0.48
AT4G14210	4.52521	0.000257015	2.30712	6.49443	0.000100446	2.58876
AT4G14320	47.6627	0.00270706	24.3002	4.63598	7.1702e-05	1.84796
AT4G14440	2.40876	0.000136808	1.22807	3.48577	5.39124e-05	1.38947
AT4G14455	10.8483	0.000616143	5.53086	28.5434	0.000441465	11.3778
AT4G14600	8.78714	0.000499076	4.48	1.92668	2.97989e-05	0.768
AT4G14800	4.43795	0.000252058	2.26263	1.45961	2.25749e-05	0.581818
AT4G14900	4.55078	0.000258467	2.32015	4.08195	6.31332e-05	1.62712
AT4G14910	4.88175	0.000277264	2.48889	8.02784	0.000124162	3.2
AT4G14960	3.61611	0.000205381	1.84362	3.76615	5.82488e-05	1.50123
AT4G15000	3.27127	0.000185796	1.66781	2.15179	3.32805e-05	0.857732
AT4G15020	8.13624	0.000462107	4.14815	12.0418	0.000186243	4.8
AT4G15110	3.75519	0.00021328	1.91453	4.94021	7.64073e-05	1.96923
AT4G15470	0.546464	3.10371e-05	0.278607	1.07837	1.66785e-05	0.429851
AT4G15545	3.02483	0.000171799	1.54217	0.66323	1.02578e-05	0.264372
AT4G15802	3.09406	0.000175731	1.57746	17.9778	0.000278053	7.1662
AT4G15940	5.42416	0.000308071	2.76543	3.56793	5.51831e-05	1.42222
AT4G16141	0.665693	3.78088e-05	0.339394	0.875765	1.35449e-05	0.349091
AT4G16143	1.786	0.000101438	0.910569	5.87403	9.08502e-05	2.34146
AT4G16180	2.03406	0.000115527	1.03704	1.33797	2.06937e-05	0.533333
AT4G16380	1.16695	6.62783e-05	0.594954	1.3433	2.07761e-05	0.535458
AT4G16400	13.5604	0.000770179	6.91358	3.56793	5.51831e-05	1.42222
AT4G16450	15.416	0.000875572	7.85965	7.60532	0.000117627	3.03158
AT4G16520	717.046	0.0407254	365.576	7.08952	0.000109649	2.82597
AT4G16760	1.74869	9.93186e-05	0.891542	0.718911	1.1119e-05	0.286567
AT4G16980	1.62725	9.24214e-05	0.82963	1.42717	2.20732e-05	0.568889
AT4G16983	3.18941	0.000181146	1.62607	47.3964	0.000733052	18.8928
AT4G17040	1.62725	9.24214e-05	0.82963	26.2243	0.000405596	10.4533
AT4G17100	59.9123	0.00340279	30.5455	4.37882	6.77247e-05	1.74545
AT4G17190	2.09218	0.000118828	1.06667	0.688101	1.06424e-05	0.274286
AT4G17270	150.114	0.00852588	76.5333	1.20418	1.86243e-05	0.48
AT4G17300	1.41728	8.04961e-05	0.722581	0.310755	4.80627e-06	0.123871
AT4G17330	0.770802	4.37786e-05	0.392982	0.507022	7.8418e-06	0.202105
AT4G17390	0.425734	2.418e-05	0.217054	1.68025	2.59874e-05	0.669767
AT4G17520	0.732262	4.15896e-05	0.373333	8.1884	0.000126645	3.264
AT4G17530	0.505008	2.86825e-05	0.257471	1.32875	2.05509e-05	0.529655
AT4G17560	2.86865	0.000162929	1.46254	2.68146	4.14726e-05	1.06887
AT4G17600	1.49441	8.48768e-05	0.761905	4.4235	6.84157e-05	1.76327
AT4G17615	3.57201	0.000202876	1.82114	8.22364	0.00012719	3.27805
AT4G18060	8.13624	0.000462107	4.14815	2.67595	4.13873e-05	1.06667
AT4G18100	0.377455	2.1438e-05	0.19244	6.45538	9.98415e-05	2.5732
AT4G18390	6.15346	0.000349493	3.13725	6.07148	9.3904e-05	2.42017
AT4G18440	4.2084	0.000239021	2.14559	0.553644	8.56289e-06	0.22069
AT4G18480	0.743413	4.2223e-05	0.379019	1.71152	2.64711e-05	0.682234
AT4G18570	4.48324	0.000254631	2.28571	0.983001	1.52035e-05	0.391837
AT4G18593	6.90813	0.000392355	3.52201	0.908812	1.40561e-05	0.362264
AT4G18730	18.7926	0.00106734	9.58112	3.41006	5.27413e-05	1.35929
AT4G18810	0.505008	2.86825e-05	0.257471	0.664373	1.02755e-05	0.264828
AT4G18820	2.71208	0.000154036	1.38272	5.35189	8.27746e-05	2.13333
AT4G19120	0.513868	2.91857e-05	0.261988	4.7322	7.31902e-05	1.88632
AT4G19130	14.6452	0.000831793	7.46667	9.63341	0.000148994	3.84
AT4G19150	13.0761	0.000742672	6.66667	1.72025	2.66061e-05	0.685714
AT4G19160	1.35604	7.70179e-05	0.691358	0.891982	1.37958e-05	0.355556
AT4G19210	0.391584	2.22405e-05	0.199643	3.86367	5.97571e-05	1.54011
AT4G19410	4.57664	0.000259935	2.33333	18.3363	0.000283597	7.30909
AT4G19490	79.8831	0.00453705	40.7273	35.0306	0.000541797	13.9636
AT4G19710	9.38797	0.000533201	4.78632	8.64537	0.000133713	3.44615
AT4G19830	2.15371	0.000122322	1.09804	4.25003	6.57328e-05	1.69412
AT4G19840	2.96863	0.000168607	1.51351	1.30181	2.01344e-05	0.518919
AT4G20150	0.747206	4.24384e-05	0.380952	2.21175	3.42079e-05	0.881633
AT4G20260	0.228832	1.29968e-05	0.116667	1.05365	1.62963e-05	0.42
AT4G20330	2.03406	0.000115527	1.03704	4.01392	6.2081e-05	1.6
AT4G20360	1.33834	7.60124e-05	0.682332	2.51525	3.89019e-05	1.00261
AT4G20850	44.9704	0.00255415	22.9275	0.261777	4.04876e-06	0.104348
AT4G20890	2.36214	0.00013416	1.2043	10.8764	0.000168219	4.33548
AT4G21105	30.1828	0.00171427	15.3883	0.345284	5.3403e-06	0.137634
AT4G21180	1.83065	0.000103974	0.933333	12.0418	0.000186243	4.8
AT4G21192	1.30761	7.42672e-05	0.666667	1.72025	2.66061e-05	0.685714
AT4G21210	0.944854	5.36641e-05	0.48172	10.2549	0.000158607	4.08774
AT4G21280	1.35406	7.69054e-05	0.690349	3.63304	5.61901e-05	1.44818
AT4G21620	2.44087	0.000138632	1.24444	0.802784	1.24162e-05	0.32
AT4G21660	9.63503	0.000547232	4.91228	5.07022	7.8418e-05	2.02105
AT4G21670	6.10218	0.00034658	3.11111	6.02088	9.31214e-05	2.4
AT4G21860	2.25808	0.00012825	1.15125	3.71332	5.74317e-05	1.48018
AT4G21960	4.62225	0.000262526	2.35659	3.68054	5.69247e-05	1.46711
AT4G22010	3.2545	0.000184843	1.65926	5.70869	8.82929e-05	2.27556
AT4G22150	2.56934	0.000145929	1.30994	5.07022	7.8418e-05	2.02105
AT4G22310	7.23222	0.000410762	3.68724	2.37862	3.67887e-05	0.948148
AT4G22330	1.87759	0.00010664	0.957265	1.23505	1.91018e-05	0.492308
AT4G22513	1.16232	6.60153e-05	0.592593	0.764556	1.18249e-05	0.304762
AT4G22540	1.558	8.84886e-05	0.794326	1.02483	1.58505e-05	0.408511
AT4G22570	0.558979	3.17478e-05	0.284987	0.735375	1.13736e-05	0.29313
AT4G22670	0.84168	4.78042e-05	0.429119	4.42915	6.85031e-05	1.76552
AT4G22756	2.15371	0.000122322	1.09804	2.83336	4.38218e-05	1.12941
AT4G22930	7.32262	0.000415896	3.73333	4.81671	7.44971e-05	1.92
AT4G23100	0.478603	2.71828e-05	0.244009	3.46299	5.356e-05	1.38039
AT4G23170	9.98539	0.000567132	5.09091	19.7047	0.000304761	7.85455
AT4G23290	3.48696	0.000198046	1.77778	2.29367	3.54748e-05	0.914286
AT4G23470	28.6537	0.00162742	14.6087	73.2977	0.00113365	29.2174
AT4G23640	4.18435	0.000237655	2.13333	9.63341	0.000148994	3.84
AT4G23670	18.2441	0.00103619	9.30148	1.97271	3.05108e-05	0.786348
AT4G23800	1.42187	8.07566e-05	0.724919	4.67641	7.23273e-05	1.86408
AT4G23820	2.40086	0.00013636	1.22404	0.394812	6.10632e-06	0.157377
AT4G23850	0.523044	2.97069e-05	0.266667	0.688101	1.06424e-05	0.274286
AT4G23990	4.22459	0.00023994	2.15385	218.604	0.00338102	87.1385
AT4G24190	5.10509	0.00028995	2.60276	11.0186	0.000170418	4.39216
AT4G24220	8.22766	0.000467299	4.19476	36.2606	0.000560821	14.4539
AT4G24280	1.86564	0.000105961	0.951168	18.101	0.000279957	7.21529
AT4G24330	1.96142	0.000111401	1	5.59082	8.64699e-05	2.22857
AT4G24520	1.92701	0.000109446	0.982456	1.26755	1.96045e-05	0.505263
AT4G24750	1.04609	5.94138e-05	0.533333	4.47266	6.91759e-05	1.78286
AT4G24770	7.06242	0.000401118	3.60068	13.8144	0.000213659	5.5066
AT4G24780	12.5531	0.000712965	6.4	5.50481	8.51396e-05	2.19429
AT4G24790	14.6452	0.000831793	7.46667	43.3503	0.000670474	17.28
AT4G24820	1.28467	7.29643e-05	0.654971	12.6755	0.000196045	5.05263
AT4G24972	23.6214	0.0013416	12.043	18.6453	0.000288376	7.43226
AT4G25030	8.80568	0.000500129	4.48945	404.847	0.00626153	161.377
AT4G25050	1.32177	7.50716e-05	0.673887	19.3016	0.000298526	7.69386
AT4G25080	1.79225	0.000101793	0.913753	4.04199	6.25151e-05	1.61119
AT4G25100	0.404565	2.29777e-05	0.206262	5.32233	8.23173e-05	2.12155
AT4G25130	1.14416	6.49838e-05	0.583333	3.76305	5.82009e-05	1.5
AT4G25340	3.99416	0.000226853	2.03636	0.875765	1.35449e-05	0.349091
AT4G25370	47.8677	0.0027187	24.4047	2.43647	3.76834e-05	0.971206
AT4G25450	3.05109	0.00017329	1.55556	2.00696	3.10405e-05	0.8
AT4G25550	3.14951	0.00017888	1.60573	5.69718	8.81149e-05	2.27097
AT4G25670	2.28832	0.000129968	1.16667	7.5261	0.000116402	3
AT4G25900	4.18435	0.000237655	2.13333	2.0643	3.19273e-05	0.822857
AT4G26100	5.97765	0.000339507	3.04762	2.949	4.56105e-05	1.17551
AT4G26130	0.546464	3.10371e-05	0.278607	0.718911	1.1119e-05	0.286567
AT4G26370	0.547827	3.11145e-05	0.279302	3.84375	5.94491e-05	1.53217
AT4G26520	5.13868	0.000291857	2.61988	0.845036	1.30697e-05	0.336842
AT4G26555	157.014	0.00891778	80.0513	2.77887	4.29791e-05	1.10769
AT4G26640	0.615346	3.49493e-05	0.313725	0.404765	6.26026e-06	0.161345
AT4G26670	12.4112	0.000704909	6.32768	17.9606	0.000277786	7.15932
AT4G26690	0.710934	4.03783e-05	0.36246	1.40292	2.16982e-05	0.559223
AT4G26710	6.56846	0.000373063	3.34884	9.92145	0.000153449	3.95482
AT4G26720	6.65693	0.000378088	3.39394	13.1365	0.000203174	5.23636
AT4G26850	0.787378	4.47201e-05	0.401434	2.58963	4.00522e-05	1.03226
AT4G26870	2.36214	0.00013416	1.2043	1.03585	1.60209e-05	0.412903
AT4G26900	7.42874	0.000421924	3.78744	2.79229	4.31868e-05	1.11304
AT4G26970	5.78102	0.000328339	2.94737	5.07022	7.8418e-05	2.02105
AT4G27080	4.245	0.000241099	2.16425	0.698073	1.07967e-05	0.278261
AT4G27090	9.15327	0.000519871	4.66667	30.1044	0.000465607	12
AT4G27260	18.3065	0.00103974	9.33333	72.2506	0.00111746	28.8
AT4G27430	0.915327	5.19871e-05	0.466667	4.21462	6.5185e-05	1.68
AT4G27440	3.00306	0.000170562	1.53107	6.34512	9.81363e-05	2.52925
AT4G27520	3.29848	0.000187341	1.68168	2.16969	3.35573e-05	0.864865
AT4G27560	16.8984	0.000959761	8.61538	3.70516	5.73055e-05	1.47692
AT4G27657	90.661	0.00514919	46.2222	2.29367	3.54748e-05	0.914286
AT4G27700	1.38163	7.8471e-05	0.704403	5.90728	9.13644e-05	2.35472
AT4G27940	9.15327	0.000519871	4.66667	66.2297	0.00102434	26.4
AT4G27990	4.2656	0.00024227	2.17476	0.467641	7.23273e-06	0.186408
AT4G28025	2.38781	0.000135618	1.21739	4.36296	6.74793e-05	1.73913
AT4G28030	5.42416	0.000308071	2.76543	0.891982	1.37958e-05	0.355556
AT4G28060	0.659695	3.74682e-05	0.336336	0.433937	6.71145e-06	0.172973
AT4G28080	4.28451	0.000243344	2.1844	2.56208	3.96261e-05	1.02128
AT4G28100	14.6452	0.000831793	7.46667	9.63341	0.000148994	3.84
AT4G28240	5.1088	0.00029016	2.60465	3.36049	5.19748e-05	1.33953
AT4G28480	1.16232	6.60153e-05	0.592593	1.52911	2.36499e-05	0.609524
AT4G28610	3.57201	0.000202876	1.82114	3.52442	5.45101e-05	1.40488
AT4G28660	0.385401	2.18893e-05	0.196491	3.80266	5.88135e-05	1.51579
AT4G28750	31.3929	0.001783	16.0052	4.35729	6.73917e-05	1.73687
AT4G28780	18.1039	0.00102823	9.23001	1.59964	2.47407e-05	0.637638
AT4G28880	4.39357	0.000249538	2.24	1.92668	2.97989e-05	0.768
AT4G29020	37.5766	0.00213421	19.1579	4.43644	6.86158e-05	1.76842
AT4G29040	0.804683	4.57029e-05	0.410256	1.05862	1.6373e-05	0.421978
AT4G29060	0.454821	2.58321e-05	0.231884	2.09422	3.23901e-05	0.834783
AT4G29160	2.24162	0.000127315	1.14286	5.89801	9.1221e-05	2.35102
AT4G29390	0.707499	4.01832e-05	0.360709	3.25768	5.03845e-05	1.29855
AT4G29410	2.56036	0.000145418	1.30536	5.55774	8.59582e-05	2.21538
AT4G29590	0.590534	3.354e-05	0.301075	1.16533	1.80235e-05	0.464516
AT4G29670	3.09952	0.000176041	1.58025	3.56793	5.51831e-05	1.42222
AT4G29840	1.52555	8.66451e-05	0.777778	2.00696	3.10405e-05	0.8
AT4G29905	0.590534	3.354e-05	0.301075	0.776888	1.20157e-05	0.309677
AT4G30010	1.65172	9.38112e-05	0.842105	1.08647	1.68039e-05	0.433083
AT4G30140	19.2701	0.00109446	9.82456	1.26755	1.96045e-05	0.505263
AT4G30200	2.25311	0.000127968	1.14872	2.22309	3.43833e-05	0.886154
AT4G30210	14.1159	0.000801728	7.19679	3.48196	5.38534e-05	1.38795
AT4G30260	4.72427	0.00026832	2.4086	0.776888	1.20157e-05	0.309677
AT4G30290	8.78714	0.000499076	4.48	3.85336	5.95977e-05	1.536
AT4G30600	3.48696	0.000198046	1.77778	1.52911	2.36499e-05	0.609524
AT4G30650	2.1628	0.000122839	1.10267	1.62589	2.51467e-05	0.648101
AT4G30780	15.9187	0.000904123	8.11594	2.09422	3.23901e-05	0.834783
AT4G30810	12.2044	0.000693161	6.22222	8.02784	0.000124162	3.2
AT4G30950	3.7829	0.000214854	1.92866	1.06643	1.64938e-05	0.425092
AT4G31000	7.32262	0.000415896	3.73333	14.4501	0.000223491	5.76
AT4G31040	0.357201	2.02876e-05	0.182114	4.93419	7.63141e-05	1.96683
AT4G31120	1.83065	0.000103974	0.933333	2.40835	3.72486e-05	0.96
AT4G31140	16.2725	0.000924214	8.2963	2.67595	4.13873e-05	1.06667
AT4G31180	0.665693	3.78088e-05	0.339394	0.437882	6.77247e-06	0.174545
AT4G31300	63.1576	0.00358711	32.2	1.20418	1.86243e-05	0.48
AT4G31340	3.91846	0.000222553	1.99777	1.93313	2.98985e-05	0.770569
AT4G31480	1.92701	0.000109446	0.982456	1.26755	1.96045e-05	0.505263
AT4G31500	0.506756	2.87818e-05	0.258362	5.33338	8.24882e-05	2.12595
AT4G31560	39.3252	0.00223352	20.0494	38.3552	0.000593218	15.2889
AT4G31580	3.78756	0.000215119	1.93103	2.4914	3.8533e-05	0.993103
AT4G31700	2.0062	0.000113944	1.02283	13.3614	0.000206653	5.32603
AT4G31840	0.982902	5.5825e-05	0.501119	1.29308	1.99992e-05	0.515436
AT4G31850	12.5531	0.000712965	6.4	2.0643	3.19273e-05	0.822857
AT4G31985	1.53837	8.73732e-05	0.784314	1.01191	1.56507e-05	0.403361
AT4G31990	1.80805	0.00010269	0.921811	1.18931	1.83944e-05	0.474074
AT4G32020	8.81781	0.000500818	4.49564	3.78275	5.85056e-05	1.50785
AT4G32260	2.56199	0.000145511	1.30619	5.23955	8.1037e-05	2.08855
AT4G32285	1.09293	6.20741e-05	0.557214	1.43782	2.2238e-05	0.573134
AT4G32410	1.81125	0.000102872	0.923439	1.87222	2.89565e-05	0.74629
AT4G32470	1.06125	6.02749e-05	0.541063	2.32691	3.5989e-05	0.927536
AT4G32520	1.18107	6.70801e-05	0.602151	0.776888	1.20157e-05	0.309677
AT4G32530	2.36214	0.00013416	1.2043	1.55378	2.40313e-05	0.619355
AT4G32551	5.23044	0.000297069	2.66667	6.88101	0.000106424	2.74286
AT4G32570	1.97909	0.000112404	1.00901	6.50906	0.000100672	2.59459
AT4G32590	2.547	0.00014466	1.29855	5.44497	8.42142e-05	2.17043
AT4G32605	1.62725	9.24214e-05	0.82963	1.07038	1.65549e-05	0.426667
AT4G32620	47.3817	0.00269109	24.1569	1.41668	2.19109e-05	0.564706
AT4G32640	18.0688	0.00102624	9.21212	0.625546	9.67495e-06	0.249351
AT4G32660	3.14951	0.00017888	1.60573	1.03585	1.60209e-05	0.412903
AT4G32870	12.2044	0.000693161	6.22222	8.02784	0.000124162	3.2
AT4G33000	1.68336	9.56084e-05	0.858238	15.502	0.000239761	6.17931
AT4G33010	4.79596	0.000272392	2.44515	8.50233	0.000131501	3.38914
AT4G33030	3.11601	0.000176977	1.58865	1.02483	1.58505e-05	0.408511
AT4G33090	291.379	0.0165492	148.556	34.1183	0.000527688	13.6
AT4G33250	1.60937	9.14058e-05	0.820513	10.0569	0.000155543	4.00879
AT4G33580	26.0516	0.00147963	13.2821	1.85258	2.86527e-05	0.738462
AT4G33640	7.32262	0.000415896	3.73333	1.20418	1.86243e-05	0.48
AT4G33670	31.3827	0.00178241	16	2.7524	4.25698e-05	1.09714
AT4G33865	1.07808	6.12305e-05	0.549641	9.98253	0.000154394	3.97916
AT4G34120	0.699057	3.97037e-05	0.356404	93.6901	0.00144905	37.3461
AT4G34140	5.23044	0.000297069	2.66667	13.762	0.000212849	5.48571
AT4G34160	0.636749	3.61649e-05	0.324638	2.09422	3.23901e-05	0.834783
AT4G34190	1.20043	6.81798e-05	0.612022	0.526416	8.14176e-06	0.209836
AT4G34220	48.8175	0.00277264	24.8889	14.4501	0.000223491	5.76
AT4G34265	3.69208	0.000209696	1.88235	8.76991	0.000135639	3.4958
AT4G34290	6.1757	0.000350756	3.14859	1.74098	2.69267e-05	0.693976
AT4G34350	0.494772	2.81011e-05	0.252252	2.11544	3.27183e-05	0.843243
AT4G34450	3.3901	0.000192545	1.7284	4.68291	7.24278e-05	1.86667
AT4G34530	8.13624	0.000462107	4.14815	5.35189	8.27746e-05	2.13333
AT4G34590	0.684357	3.88688e-05	0.34891	0.450159	6.96235e-06	0.179439
AT4G34620	13.1025	0.000744173	6.68013	50.8778	0.000786896	20.2805
AT4G34640	3.12339	0.000177397	1.59242	11.414	0.000176534	4.54976
AT4G34670	1.069	6.07148e-05	0.545012	1.75792	2.71887e-05	0.70073
AT4G34700	10.7744	0.000611946	5.49319	16.1432	0.000249677	6.43488
AT4G34720	1.88198	0.000106889	0.959502	2.58842	4.00335e-05	1.03178
AT4G34870	6.02494	0.000342193	3.07173	1.52427	2.3575e-05	0.607595
AT4G35000	0.526807	2.99206e-05	0.268585	0.693051	1.0719e-05	0.276259
AT4G35090	0.980083	5.56649e-05	0.499681	1.74985	2.7064e-05	0.697514
AT4G35100	5.80831	0.00032989	2.96128	3.00191	4.64288e-05	1.1966
AT4G35220	1.5416	8.75572e-05	0.785965	2.53511	3.9209e-05	1.01053
AT4G35250	1.66423	9.45219e-05	0.848485	3.28412	5.07935e-05	1.30909
AT4G35260	4.68648	0.000266174	2.38933	1.15601	1.78793e-05	0.4608
AT4G35450	6.9268	0.000393416	3.53153	2.60362	4.02687e-05	1.03784
AT4G35570	1.16232	6.60153e-05	0.592593	1.52911	2.36499e-05	0.609524
AT4G35785	1.26252	7.17063e-05	0.643678	2.4914	3.8533e-05	0.993103
AT4G35800	1.786	0.000101438	0.910569	0.469922	7.26801e-06	0.187317
AT4G35850	1.70293	9.67201e-05	0.868217	2.24033	3.46498e-05	0.893023
AT4G35930	18.9846	0.00107825	9.67901	10.7038	0.000165549	4.26667
AT4G36180	2.66277	0.000151235	1.35758	10.5092	0.000162539	4.18909
AT4G36360	3.18375	0.000180825	1.62319	1.04711	1.6195e-05	0.417391
AT4G36390	1.04609	5.94138e-05	0.533333	2.7524	4.25698e-05	1.09714
AT4G36420	3.32846	0.000189044	1.69697	3.28412	5.07935e-05	1.30909
AT4G36640	1.62725	9.24214e-05	0.82963	1.07038	1.65549e-05	0.426667
AT4G36780	44.5725	0.00253154	22.7246	2.09422	3.23901e-05	0.834783
AT4G36800	1.558	8.84886e-05	0.794326	8.19865	0.000126804	3.26809
AT4G36910	1.35604	7.70179e-05	0.691358	0.891982	1.37958e-05	0.355556
AT4G37190	124.166	0.00705216	63.3043	4.18844	6.47801e-05	1.66957
AT4G37210	112.28	0.00637708	57.2444	8.02784	0.000124162	3.2
AT4G37300	0.747206	4.24384e-05	0.380952	2.12984	3.29409e-05	0.84898
AT4G37460	5.5265	0.000313884	2.81761	3.63525	5.62243e-05	1.44906
AT4G37550	10.5818	0.000601006	5.39499	2.22738	3.44495e-05	0.887861
AT4G37760	3.9054	0.000221811	1.99111	3.21114	4.96648e-05	1.28
AT4G37910	1.33139	7.56175e-05	0.678788	3.50306	5.41797e-05	1.39636
AT4G37930	2.43187	0.000138121	1.23985	13.3748	0.00020686	5.33137
AT4G38225	4.18435	0.000237655	2.13333	2.7524	4.25698e-05	1.09714
AT4G38260	79.3284	0.00450555	40.4444	4.01392	6.2081e-05	1.6
AT4G38460	6.65693	0.000378088	3.39394	8.75765	0.000135449	3.49091
AT4G38510	2.00072	0.000113633	1.02004	1.84246	2.84962e-05	0.734426
AT4G38550	21.5371	0.00122322	10.9804	39.667	0.000613506	15.8118
AT4G38670	27.4598	0.00155961	14	12.0418	0.000186243	4.8
AT4G38770	1.57621	8.95226e-05	0.803608	40.2873	0.0006231	16.059
AT4G38800	0.963503	5.47232e-05	0.491228	1.26755	1.96045e-05	0.505263
AT4G38840	2.44087	0.000138632	1.24444	16.0557	0.000248324	6.4
AT4G38860	1.22044	6.93161e-05	0.622222	0.802784	1.24162e-05	0.32
AT4G38920	1.97909	0.000112404	1.00901	0.867875	1.34229e-05	0.345946
AT4G38970	3.35291	0.000190432	1.70943	7.0326	0.000108769	2.80328
AT4G39080	1.3436	7.63113e-05	0.685015	3.31425	5.12595e-05	1.3211
AT4G39100	3.29848	0.000187341	1.68168	0.867875	1.34229e-05	0.345946
AT4G39150	1.069	6.07148e-05	0.545012	2.10951	3.26265e-05	0.840876
AT4G39200	4.98216	0.000282968	2.54008	5.71603	8.84064e-05	2.27848
AT4G39260	1.13236	6.43139e-05	0.57732	2.97941	4.60807e-05	1.18763
AT4G39330	1.07686	6.11612e-05	0.54902	1.06251	1.64332e-05	0.423529
AT4G39460	0.779002	4.42443e-05	0.397163	6.6614	0.000103028	2.65532
AT4G39540	4.57664	0.000259935	2.33333	3.01044	4.65607e-05	1.2
AT4G39680	1.10115	6.25408e-05	0.561404	5.43237	8.40193e-05	2.16541
AT4G39710	5.56148	0.000315871	2.83544	7.31651	0.00011316	2.91646
AT4G39730	17.9854	0.0010215	9.16959	1.69007	2.61393e-05	0.673684
AT4G39800	3.35022	0.000190279	1.70806	2.04631	3.16491e-05	0.815686
AT4G39940	0.710934	4.03783e-05	0.36246	9.82047	0.000151887	3.91456
AT4G39970	0.423273	2.40403e-05	0.2158	1.67053	2.58372e-05	0.665896
AT4G40030	2.70707	0.000153751	1.38016	20.5667	0.000318093	8.19815
AT4G40040	3.95817	0.000224809	2.01802	13.0181	0.000201344	5.18919
AT5G01220	2.09218	0.000118828	1.06667	1.3762	2.12849e-05	0.548571
AT5G01410	3.97351	0.00022568	2.02584	4.10727	6.35247e-05	1.63721
AT5G01470	9.55124	0.000542474	4.86957	18.848	0.000291511	7.51304
AT5G01530	10.2266	0.000580834	5.21391	2.35584	3.64364e-05	0.939069
AT5G01600	2.81639	0.00015996	1.4359	1.85258	2.86527e-05	0.738462
AT5G01650	2.74598	0.000155961	1.4	1.80626	2.79364e-05	0.72
AT5G01710	0.904027	5.13452e-05	0.460905	5.94655	9.19718e-05	2.37037
AT5G02120	0.29058	1.65038e-05	0.148148	1.72025	2.66061e-05	0.685714
AT5G02160	0.0617682	3.50819e-06	0.0314916	1.76741	2.73355e-05	0.704513
AT5G02240	5.8193	0.000330514	2.96689	2.07342	3.20683e-05	0.82649
AT5G02250	1.04609	5.94138e-05	0.533333	15.8263	0.000244776	6.30857
AT5G02380	102.189	0.00580393	52.0995	2.51619	3.89164e-05	1.00299
AT5G02500	17.9737	0.00102084	9.16364	185.224	0.00286475	73.8327
AT5G02610	2.25311	0.000127968	1.14872	4.65791	7.20412e-05	1.8567
AT5G02710	2.71208	0.000154036	1.38272	1.78396	2.75915e-05	0.711111
AT5G02770	0.33134	1.88188e-05	0.168929	0.435901	6.74182e-06	0.173756
AT5G02870	5.61401	0.000318854	2.86222	6.74339	0.000104296	2.688
AT5G02940	0.554744	3.15073e-05	0.282828	0.364902	5.64372e-06	0.145455
AT5G02960	1.25054	7.1026e-05	0.637571	9.32266	0.000144188	3.71613
AT5G03040	0.87174	4.95115e-05	0.444444	0.573417	8.86871e-06	0.228571
AT5G03300	2.79489	0.000158739	1.42494	1.47075	2.27472e-05	0.58626
AT5G03350	2.71208	0.000154036	1.38272	8.02784	0.000124162	3.2
AT5G03430	4.06812	0.000231054	2.07407	4.01392	6.2081e-05	1.6
AT5G03650	1.43581	8.15483e-05	0.732026	3.77781	5.84291e-05	1.50588
AT5G03740	0.739658	4.20097e-05	0.377104	27.246	0.000421398	10.8606
AT5G03850	3.87668	0.00022018	1.97647	2.83336	4.38218e-05	1.12941
AT5G03880	1.06125	6.02749e-05	0.541063	0.698073	1.07967e-05	0.278261
AT5G03940	2.98882	0.000169754	1.52381	1.966	3.0407e-05	0.783673
AT5G04060	8.13624	0.000462107	4.14815	16.0557	0.000248324	6.4
AT5G04140	1.33139	7.56175e-05	0.678788	2.62729	4.06348e-05	1.04727
AT5G04170	54.4249	0.00309112	27.7477	7.81087	0.000120806	3.11351
AT5G04320	2.0154	0.000114467	1.02752	39.771	0.000615114	15.8532
AT5G04360	2.61522	0.000148534	1.33333	2.86709	4.43435e-05	1.14286
AT5G04420	0.6718	3.81556e-05	0.342508	0.883799	1.36692e-05	0.352294
AT5G04430	7.60509	0.00043194	3.87735	7.57523	0.000117162	3.01958
AT5G04550	1.66423	9.45219e-05	0.848485	5.47353	8.46558e-05	2.18182
AT5G04560	21.0525	0.0011957	10.7333	1.80626	2.79364e-05	0.72
AT5G04590	3.64309	0.000206914	1.85738	2.87565	4.44759e-05	1.14627
AT5G04740	3.32846	0.000189044	1.69697	3.28412	5.07935e-05	1.30909
AT5G04830	0.779002	4.42443e-05	0.397163	1.53725	2.37757e-05	0.612766
AT5G05010	2.40876	0.000136808	1.22807	4.75333	7.35169e-05	1.89474
AT5G05080	1.18107	6.70801e-05	0.602151	2.33066	3.6047e-05	0.929032
AT5G05170	0.260591	1.48006e-05	0.132859	1.88554	2.91626e-05	0.751601
AT5G05580	1.01703	5.77634e-05	0.518519	1.33797	2.06937e-05	0.533333
AT5G05740	99.6356	0.00565892	50.7978	1.57925	2.44253e-05	0.629508
AT5G05750	3.32846	0.000189044	1.69697	21.8941	0.000338623	8.72727
AT5G05980	2.28832	0.000129968	1.16667	1.50522	2.32804e-05	0.6
[truncated: 523 more rows]

## Sheet: LSM5
	biological replica 1			biological replica 2
ID	FS	FS(0-1)	MS	FS	FS(0-1)	MS
AT1G06680	0.0179827	7.64743e-06	0.0686479	0.047315	1.10632e-05	0.285129
AT1G12900	0.0584368	2.48512e-05	0.223079	0.0768777	1.79755e-05	0.46328
AT1G23310	0.0980507	4.16976e-05	0.374303	0.0644963	1.50805e-05	0.388667
AT1G29910	0.102015	4.33835e-05	0.389436	0.033552	7.84512e-06	0.202191
AT1G29920	0.0296456	1.26073e-05	0.11317	0.0390009	9.11919e-06	0.235027
AT1G29930	0.051614	2.19497e-05	0.197033	0.0496205	1.16023e-05	0.299023
AT1G30360	0.24158	0.000102736	0.922218	0.158908	3.71558e-05	0.95761
AT1G30380	0.063255	2.69002e-05	0.241472	0.0416082	9.72883e-06	0.250739
AT1G31330	0.0472504	2.0094e-05	0.180376	0.0310806	7.26727e-06	0.187298
AT1G41880	0.156827	6.66932e-05	0.598678	0.928425	0.000217085	5.59488
AT1G44446	0.0672647	2.86054e-05	0.256779	0.0884913	2.0691e-05	0.533266
AT1G49970	0.178526	7.59212e-05	0.681513	0.234864	5.49159e-05	1.41534
AT1G56045	0.24791	0.000105428	0.946381	0.652285	0.000152517	3.9308
AT1G60950	0.0245817	1.04537e-05	0.093839	0.13744	3.21363e-05	0.828242
AT1G62780	0.103597	4.40564e-05	0.395477	0.0681448	1.59336e-05	0.410654
AT1G67090	0.0678484	2.88536e-05	0.259007	0.0538058	1.25809e-05	0.324245
AT1G77940	0.326899	0.000139019	1.24792	0.215029	5.02781e-05	1.29581
AT1G78630	0.813927	0.000346135	3.10712	0.178463	4.17282e-05	1.07545
AT1G79040	0.133384	5.67235e-05	0.509184	0.0658032	1.53861e-05	0.396543
AT2G05070	0.071053	3.02164e-05	0.271241	0.0311584	7.28546e-06	0.187767
AT2G06520	0.0987328	4.19877e-05	0.376907	0.0811812	1.89818e-05	0.489214
AT2G10940	0.0149516	6.35842e-06	0.057077	0.0196699	4.59922e-06	0.118535
AT2G19730	0.0674244	2.86733e-05	0.257389	0.0443508	1.03701e-05	0.267266
AT2G26500	0.0355043	1.50988e-05	0.135536	0.0700625	1.6382e-05	0.422211
AT2G30570	0.0651328	2.76988e-05	0.248641	0.0428434	1.00176e-05	0.258183
AT2G34420	0.0951742	4.04743e-05	0.363322	0.0939061	2.19571e-05	0.565897
AT2G37660	0.105523	4.48753e-05	0.402828	0.138823	3.24596e-05	0.836574
AT2G38530	0.274258	0.000116633	1.04696	0.180403	4.21817e-05	1.08714
AT2G38540	0.0250757	1.06638e-05	0.0957249	0.0164944	3.85672e-06	0.0993986
AT2G39730	0.0750486	3.19156e-05	0.286493	0.0607579	1.42064e-05	0.366139
AT2G42840	0.0788857	3.35474e-05	0.301141	0.0172966	4.04429e-06	0.104233
AT2G46670	1.10236	0.000468795	4.20818	1.08767	0.000254319	6.55451
AT3G11630	0.0401353	1.70682e-05	0.153214	0.0264004	6.17294e-06	0.159094
AT3G22120	0.232416	9.88384e-05	0.887232	0.10192	2.38308e-05	0.614188
AT3G44890	0.0626616	2.66478e-05	0.239207	0.0618267	1.44563e-05	0.37258
AT3G45780	0.317159	0.000134877	1.21073	0.208622	4.878e-05	1.2572
AT3G47470	0.0787671	3.3497e-05	0.300689	0.0129529	3.02866e-06	0.078057
AT3G47650	0.0864758	3.67752e-05	0.330116	0.0284412	6.65013e-06	0.171392
AT3G51950	0.310226	0.000131929	1.18427	0.204062	4.77138e-05	1.22972
AT3G54890	0.203378	8.64895e-05	0.776381	0.0191112	4.46859e-06	0.115168
AT3G55800	0.0515635	2.19282e-05	0.19684	0.135671	3.17225e-05	0.817578
AT3G61470	0.32685	0.000138998	1.24773	0.0330765	7.73394e-06	0.199325
AT3G62030	0.125047	5.31783e-05	0.47736	0.164508	3.84653e-05	0.991358
AT3G62410	0.213828	9.09338e-05	0.816276	0.140653	3.28875e-05	0.847602
AT4G02510	0.275589	0.000117199	1.05205	0.0906392	2.11933e-05	0.54621
AT4G10340	0.065733	2.7954e-05	0.250932	0.0144127	3.36998e-06	0.0868539
AT4G12800	0.0450567	1.91611e-05	0.172001	0.0296376	6.92986e-06	0.178602
AT4G25370	0.2209	9.39414e-05	0.843273	0.145305	3.39752e-05	0.875636
AT4G27440	0.399798	0.000170021	1.52621	0.030939	7.23415e-06	0.186444
AT4G32020	0.297232	0.000126403	1.13467	0.0651716	1.52384e-05	0.392737
AT4G32260	0.0180571	7.67905e-06	0.0689317	0.035633	8.3317e-06	0.214731
AT4G38970	0.0490465	2.08578e-05	0.187232	0.016131	3.77176e-06	0.0972088
AT4G39200	0.179656	7.64017e-05	0.685827	0.0590876	1.38159e-05	0.356073
AT5G02870	0.189238	8.04764e-05	0.722404	0.373433	8.73162e-05	2.25038
AT5G11740	0.0930678	3.95786e-05	0.355281	0.0612186	1.43141e-05	0.368915
AT5G13780	0.493664	0.000209939	1.88453	0.324725	7.59271e-05	1.95686
AT5G38410	0.0565526	2.40499e-05	0.215886	0.0342626	8.01129e-06	0.206473
AT5G38420	0.069652	2.96206e-05	0.265892	0.0130903	3.06077e-06	0.0788847
AT5G38430	0.07724	3.28475e-05	0.294859	0.0762109	1.78196e-05	0.459262
AT5G41685	0.320742	0.000136401	1.22441	0.210979	4.93312e-05	1.2714
AT5G50920	0.0506435	2.1537e-05	0.193329	0.2665	6.23131e-05	1.60598
AT5G54270	0.0612751	2.60582e-05	0.233914	0.0201529	4.71215e-06	0.121445
AT5G57345	0.450567	0.000191611	1.72001	1.33369	0.000311844	8.03708
AT5G64040	0.129467	5.5058e-05	0.494233	0.0425808	9.95624e-06	0.2566
ATCG00800	0.00596714	2.53762e-06	0.0227792	0.0176629	4.12994e-06	0.10644

## Sheet: LSM6-A
	biological replica 1			biological replica 2
ID	FS	FS(0-1)	MS	FS	FS(0-1)	MS
AT1G01060	5.1253	0.000155138	1.39261	6.74269	0.000104285	2.68772
AT1G01080	0.359552	1.08833e-05	0.097695	0.236508	3.65793e-06	0.094275
AT1G01320	0.582239	1.76238e-05	0.158202	0.0638313	9.87241e-07	0.025444
AT1G02500	4.60759	0.000139467	1.25194	1.01027	1.56252e-05	0.402706
AT1G02560	0.265823	8.0462e-06	0.0722275	0.174854	2.70436e-06	0.069699
AT1G02780	0.830751	2.51461e-05	0.225726	5.05471	7.81783e-05	2.01487
AT1G02820	0.441153	1.33533e-05	0.119867	4.93312	7.62976e-05	1.9664
AT1G03130	0.329114	9.96196e-06	0.0894245	0.829863	1.2835e-05	0.330794
AT1G03600	0.376604	1.13995e-05	0.102328	0.16515	2.55427e-06	0.0658308
AT1G03680	0.523811	1.58553e-05	0.142326	0.0861386	1.33226e-06	0.034336
AT1G03780	1.44657	4.37863e-05	0.393052	0.951531	1.47168e-05	0.379292
AT1G04410	1.18256	3.57949e-05	0.321316	0.155574	2.40616e-06	0.0620136
AT1G04420	0.731794	2.21507e-05	0.198838	0.962726	1.48899e-05	0.383755
AT1G04440	0.863924	2.61502e-05	0.234739	1.70483	2.63676e-05	0.679566
AT1G04690	0.426045	1.2896e-05	0.115762	0.280246	4.33439e-06	0.111709
AT1G05190	0.38456	1.16403e-05	0.10449	0.189718	2.93426e-06	0.075624
AT1G05850	1.54937	4.68979e-05	0.420983	0.4796	7.41769e-06	0.191175
AT1G06680	0.25614	7.7531e-06	0.0695964	0.531375	8.21846e-06	0.211813
AT1G07080	4.66519	0.000141211	1.26759	1.53434	2.37308e-05	0.611609
AT1G07590	0.152832	4.62607e-06	0.0415264	0.201061	3.10969e-06	0.0801453
AT1G07770	1.29927	3.93276e-05	0.353028	0.10683	1.65227e-06	0.0425838
AT1G07920	1.19876	3.62854e-05	0.32572	0.963757	1.49059e-05	0.384166
AT1G07930	2.14491	6.49245e-05	0.582801	0.846535	1.30929e-05	0.33744
AT1G08360	0.993254	3.00648e-05	0.26988	0.163337	2.52623e-06	0.0651081
AT1G08380	0.213754	6.47014e-06	0.0580798	1.19514	1.84845e-05	0.476397
AT1G08580	0.706847	2.13956e-05	0.192059	6.50934	0.000100676	2.59471
AT1G08830	0.23038	6.97337e-06	0.0625971	0.30308	4.68757e-06	0.120812
AT1G08880	0.467688	1.41565e-05	0.127077	4.30693	6.66128e-05	1.7168
AT1G09310	0.101142	3.06148e-06	0.0274817	0.266119	4.11591e-06	0.106079
AT1G09340	1.50925	4.56835e-05	0.410082	9.43121	0.000145867	3.7594
AT1G09640	2.01956	6.11302e-05	0.548741	0.265687	4.10923e-06	0.105906
AT1G09690	8.70191	0.000263398	2.36442	0.211999	3.27887e-06	0.0845056
AT1G09750	0.834933	2.52726e-05	0.226862	0.274603	4.24712e-06	0.10946
AT1G10590	1.25662	3.80366e-05	0.341439	1.23987	1.91764e-05	0.49423
AT1G10960	0.141369	4.27912e-06	0.0384119	0.371962	5.75292e-06	0.148269
AT1G11650	0.533927	1.61615e-05	0.145075	2.10725	3.25917e-05	0.839978
AT1G11840	0.296202	8.96577e-06	0.080482	0.779349	1.20537e-05	0.310659
AT1G11860	0.0956962	2.89663e-06	0.0260019	1.44779	2.23921e-05	0.577108
AT1G12090	0.176045	5.32871e-06	0.0478337	0.0385999	5.97001e-07	0.0153864
AT1G12850	321.38	0.00972786	87.323	2.2731	3.51567e-05	0.906088
AT1G12900	0.832355	2.51946e-05	0.226162	0.44222	6.83955e-06	0.176274
AT1G13440	0.542727	1.64278e-05	0.147466	0.951993	1.47239e-05	0.379476
AT1G14320	1.45787	4.41284e-05	0.396123	0.63931	9.88783e-06	0.254837
AT1G14345	0.928396	2.81017e-05	0.252257	0.152671	2.36127e-06	0.0608566
AT1G14400	1.46359	4.43014e-05	0.397676	0.481363	7.44496e-06	0.191877
AT1G15140	0.266964	8.08073e-06	0.0725375	0.351209	5.43194e-06	0.139996
AT1G15270	0.341772	1.03451e-05	0.0928639	0.224812	3.47704e-06	0.0896131
AT1G15690	5.73498	0.000173593	1.55827	0.953459	1.47466e-05	0.380061
AT1G15750	0.971914	2.94189e-05	0.264082	0.319655	4.94392e-06	0.127419
AT1G17880	1.5049	4.55519e-05	0.408901	0.49495	7.6551e-06	0.197293
AT1G18060	0.398734	1.20693e-05	0.108341	2.88509	4.4622e-05	1.15003
AT1G18080	0.723285	2.18932e-05	0.196526	0.158589	2.4528e-06	0.0632154
AT1G18370	5.40891	0.000163723	1.46967	1.77895	2.7514e-05	0.709112
AT1G18500	0.615866	1.86417e-05	0.167339	0.405107	6.26556e-06	0.161481
AT1G18540	0.713332	2.15919e-05	0.193821	1.54842	2.39485e-05	0.61722
AT1G19860	0.654763	1.98191e-05	0.177908	1.29208	1.99838e-05	0.515039
AT1G19920	0.882305	2.67065e-05	0.239734	6.67422	0.000103226	2.66043
AT1G20090	0.338057	1.02327e-05	0.0918545	0.222369	3.43925e-06	0.088639
AT1G20260	0.143655	4.34829e-06	0.0390329	0.661457	1.02304e-05	0.263665
AT1G20340	0.267291	8.09066e-06	0.0726265	1.53215	2.36968e-05	0.610733
AT1G20620	0.747427	2.26239e-05	0.203086	0.0546273	8.44888e-07	0.0217751
AT1G20696	0.34366	1.04023e-05	0.093377	0.226054	3.49625e-06	0.0901082
AT1G20810	0.882305	2.67065e-05	0.239734	0.580367	8.97619e-06	0.231342
AT1G22700	1.56288	4.73068e-05	0.424654	0.411215	6.36001e-06	0.163915
AT1G22780	0.121727	3.68456e-06	0.0330748	1.52133	2.35296e-05	0.606423
AT1G23170	2.96202	8.96577e-05	0.80482	21.4321	0.000331478	8.54311
AT1G23220	1.29589	3.92252e-05	0.352109	14.491	0.000224124	5.77631
AT1G23310	4.76277	0.000144165	1.29411	1.43688	2.22234e-05	0.57276
AT1G24180	0.726099	2.19783e-05	0.197291	0.318411	4.92468e-06	0.126923
AT1G24240	19.9517	0.000603921	5.42115	0.771997	1.194e-05	0.307728
AT1G26150	1.86608	5.64843e-05	0.507037	0.409158	6.32821e-06	0.163096
AT1G26830	0.987341	2.98859e-05	0.268273	1.29892	2.00896e-05	0.517764
AT1G27400	0.443248	1.34167e-05	0.120436	1.06906	1.65345e-05	0.426141
AT1G28330	7.77531	0.000235351	2.11265	2.19192	3.39011e-05	0.873727
AT1G29070	0.424953	1.28629e-05	0.115465	5.10138	7.89e-05	2.03347
AT1G29670	14.8402	0.000449199	4.03227	0.415389	6.42458e-06	0.165579
AT1G29910	0.139718	4.22914e-06	0.0379632	0.42276	6.53858e-06	0.168518
AT1G29920	1.191	3.60503e-05	0.323609	0.555515	8.59183e-06	0.221436
AT1G29930	0.639469	1.93561e-05	0.173752	0.689609	1.06658e-05	0.274887
AT1G30380	0.277226	8.39136e-06	0.0753258	0.672433	1.04001e-05	0.26804
AT1G31330	0.517707	1.56705e-05	0.140668	5.73809	8.87477e-05	2.28728
AT1G32060	0.473623	1.43361e-05	0.12869	0.519237	8.03073e-06	0.206974
AT1G32470	0.17375	5.25925e-06	0.0472101	1.08576	1.67927e-05	0.432796
AT1G32580	1.80297	5.45742e-05	0.489891	1.18597	1.83426e-05	0.472741
AT1G32990	0.203943	6.17315e-06	0.0554139	0.335376	5.18706e-06	0.133685
AT1G33120	1.40632	4.25679e-05	0.382115	0.213474	3.30168e-06	0.0850934
AT1G33140	0.214491	6.49245e-06	0.0582801	0.705446	1.09107e-05	0.2812
AT1G41880	0.17183	5.20114e-06	0.0466885	31.1955	0.000482483	12.4349
AT1G43190	0.450743	1.36436e-05	0.122473	0.148246	2.29283e-06	0.0590927
AT1G43560	0.209436	6.33943e-06	0.0569065	0.275528	4.26142e-06	0.109829
AT1G44446	0.368498	1.11541e-05	0.100126	0.436306	6.74809e-06	0.173917
AT1G44575	0.259331	7.84972e-06	0.0704637	1.31594	2.03528e-05	0.524549
AT1G48350	0.375846	1.13765e-05	0.102122	0.741677	1.14711e-05	0.295642
AT1G48440	0.603908	1.82797e-05	0.16409	5.95862	9.21584e-05	2.37518
AT1G48550	3.27382	9.90953e-05	0.889538	2.15347	3.33064e-05	0.858399
AT1G50480	0.438046	1.32592e-05	0.119023	0.28814	4.45649e-06	0.114856
AT1G51400	0.383178	1.15984e-05	0.104114	0.840161	1.29943e-05	0.334899
AT1G51940	0.592405	1.79315e-05	0.160964	0.779349	1.20537e-05	0.310659
AT1G51980	0.315749	9.55742e-06	0.085793	0.726931	1.1243e-05	0.289764
AT1G52220	0.413306	1.25104e-05	0.112301	0.543732	8.40959e-06	0.216739
AT1G52230	0.105547	3.19482e-06	0.0286786	0.462849	7.15861e-06	0.184497
AT1G52740	0.509857	1.54329e-05	0.138535	0.670752	1.03741e-05	0.26737
AT1G53240	1.99447	6.03707e-05	0.541923	0.368981	5.70681e-06	0.14708
AT1G53510	0.540891	1.63723e-05	0.146967	0.71158	1.10056e-05	0.283645
AT1G54370	1.72785	5.23003e-05	0.469479	11.3655	0.000175784	4.53044
AT1G54410	0.194687	5.89299e-06	0.052899	0.192093	2.97099e-06	0.0765708
AT1G54580	0.987341	2.98859e-05	0.268273	2.2731	3.51567e-05	0.906088
AT1G54630	0.189065	5.72283e-06	0.0513715	0.497457	7.69388e-06	0.198293
AT1G54780	0.252172	7.63302e-06	0.0685185	0.276458	4.27582e-06	0.1102
AT1G55490	0.539328	1.6325e-05	0.146542	0.473016	7.31585e-06	0.18855
AT1G55673	0.37194	1.12583e-05	0.101061	0.710668	1.09915e-05	0.283281
AT1G56045	1.62976	4.93313e-05	0.442827	1.96539	3.03975e-05	0.783429
AT1G56070	1.25803	3.80793e-05	0.341823	0.459729	7.11035e-06	0.183254
AT1G57660	0.359552	1.08833e-05	0.097695	0.236508	3.65793e-06	0.094275
AT1G57720	0.329114	9.96196e-06	0.0894245	0.216486	3.34826e-06	0.0862941
AT1G58290	0.228854	6.92719e-06	0.0621826	0.210751	3.25957e-06	0.0840081
AT1G59359	0.516203	1.5625e-05	0.140259	0.679101	1.05033e-05	0.270698
AT1G60560	12.4405	0.000376562	3.38025	12.2748	0.000189846	4.89287
AT1G60620	2.4881	7.53124e-05	0.676049	1.63663	2.53129e-05	0.652383
AT1G60800	14.9286	0.000451875	4.05629	1.63663	2.53129e-05	0.652383
AT1G60950	0.336667	1.01906e-05	0.0914767	70.8741	0.00109617	28.2513
AT1G61000	17.7721	0.000537946	4.82892	23.3805	0.000361612	9.31976
AT1G61520	0.360333	1.09069e-05	0.0979072	0.148138	2.29117e-06	0.0590499
AT1G62390	1.14133	3.4547e-05	0.310114	0.750749	1.16114e-05	0.299258
AT1G62780	5.5619	0.000168354	1.51124	0.223992	3.46435e-06	0.089286
AT1G63700	0.852089	2.57919e-05	0.231524	70.6219	0.00109227	28.1508
AT1G63940	0.228686	6.9221e-06	0.0621369	0.300852	4.6531e-06	0.119923
AT1G64370	1.77721	5.37946e-05	0.482892	0.389675	6.02687e-06	0.155329
AT1G64510	0.0800547	2.42318e-06	0.0217519	0.42127	6.51553e-06	0.167924
AT1G64680	0.935376	2.83129e-05	0.254154	0.307638	4.75805e-06	0.122628
AT1G64970	1.32346	4.00598e-05	0.359601	0.290183	4.48809e-06	0.115671
AT1G65290	0.290666	8.79818e-06	0.0789777	0.0955978	1.47855e-06	0.0381065
AT1G67090	0.688507	2.08404e-05	0.187076	0.705611	1.09133e-05	0.281266
AT1G67430	0.358861	1.08624e-05	0.0975071	0.314737	4.86786e-06	0.125458
AT1G67740	0.068505	2.07358e-06	0.0186137	0.11716	1.81204e-06	0.0467014
AT1G68010	0.149886	4.53689e-06	0.0407259	0.492962	7.62435e-06	0.196501
AT1G68530	0.25006	7.56909e-06	0.0679446	0.164486	2.54401e-06	0.0655661
AT1G68590	1.17032	3.54245e-05	0.317991	0.962273	1.48829e-05	0.383574
AT1G70490	1.70418	5.15839e-05	0.463047	0.934152	1.4448e-05	0.372365
AT1G70600	0.426045	1.2896e-05	0.115762	1.12098	1.73376e-05	0.446838
AT1G70760	2.37414	7.1863e-05	0.645085	0.520558	8.05116e-06	0.207501
AT1G71500	0.6262	1.89545e-05	0.170147	0.549206	8.49425e-06	0.21892
AT1G72020	9.03797	0.000273571	2.45573	0.437135	6.76091e-06	0.174248
AT1G72370	0.32146	9.73029e-06	0.0873449	0.528629	8.17599e-06	0.210718
AT1G72610	0.237596	7.19179e-06	0.0645578	0.156287	2.41719e-06	0.0622978
AT1G72640	4.31106	0.000130492	1.17137	2.6332	4.07261e-05	1.04963
AT1G72710	3.57244	0.000108134	0.970679	0.138229	2.13791e-06	0.0550999
AT1G74060	1.39781	4.23104e-05	0.379803	0.459729	7.11035e-06	0.183254
AT1G74470	0.0615257	1.86233e-06	0.0167173	0.283295	4.38155e-06	0.112925
AT1G74850	0.956962	2.89663e-05	0.260019	5.0358	7.78857e-05	2.00733
AT1G75350	0.465936	1.41035e-05	0.126601	0.306486	4.74023e-06	0.122169
AT1G75690	0.516203	1.5625e-05	0.140259	0.169775	2.62581e-06	0.0676746
AT1G76010	0.797468	2.41386e-05	0.216682	1.57369	2.43393e-05	0.627291
AT1G76450	0.485957	1.47095e-05	0.132041	0.799138	1.23598e-05	0.318546
AT1G77490	0.863924	2.61502e-05	0.234739	10.9867	0.000169924	4.37942
AT1G77940	5.1338	0.000155395	1.39492	3.14133	4.85851e-05	1.25217
AT1G78370	0.140096	4.24057e-06	0.0380658	0.64507	9.97691e-06	0.257133
AT1G78630	0.594528	1.79958e-05	0.161541	0.586607	9.07271e-06	0.233829
AT1G78900	0.826611	2.50207e-05	0.224601	0.135933	2.1024e-06	0.0541846
AT1G79040	0.438432	1.32709e-05	0.119128	1.05744	1.63549e-05	0.42151
AT1G79230	0.603908	1.82797e-05	0.16409	1.19172	1.84317e-05	0.475036
AT1G79850	0.639614	1.93605e-05	0.173792	1.05182	1.62679e-05	0.419269
AT1G80040	0.441153	1.33533e-05	0.119867	2.03128	3.14167e-05	0.809695
AT2G02050	0.33623	1.01774e-05	0.091358	0.6635	1.0262e-05	0.26448
AT2G03730	4.60759	0.000139467	1.25194	4.54621	7.03135e-05	1.81218
AT2G05070	0.752554	2.27791e-05	0.204479	0.733993	1.13522e-05	0.292579
AT2G05100	0.0682045	2.06449e-06	0.018532	0.58323	9.02048e-06	0.232483
AT2G05380	0.434375	1.31481e-05	0.118025	0.34287	5.30297e-06	0.136672
AT2G05920	1.82949	5.53768e-05	0.497095	7.82215	0.000120981	3.11801
AT2G06520	0.540891	1.63723e-05	0.146967	0.426948	6.60335e-06	0.170187
AT2G06530	3.03427	9.18444e-05	0.82445	1.99589	3.08693e-05	0.795589
AT2G07690	2.3924	7.24158e-05	0.650047	0.786843	1.21696e-05	0.313646
AT2G10940	0.786337	2.38017e-05	0.213658	0.635774	9.83315e-06	0.253428
AT2G13360	0.268693	8.13309e-06	0.0730075	1.50231	2.32353e-05	0.59884
AT2G15970	0.152832	4.62607e-06	0.0415264	0.10053	1.55484e-06	0.0400727
AT2G16500	1.05877	3.20478e-05	0.28768	0.34822	5.38571e-06	0.138805
AT2G17360	7.84536	0.000237472	2.13169	0.12287	1.90036e-06	0.0489777
AT2G18328	0.290666	8.79818e-06	0.0789777	0.955978	1.47855e-05	0.381065
AT2G18740	0.565477	1.71165e-05	0.153648	0.371962	5.75292e-06	0.148269
AT2G18940	107.818	0.00326354	29.2955	0.545545	8.43762e-06	0.217461
AT2G18960	2.74928	8.32182e-05	0.747016	0.678163	1.04888e-05	0.270324
AT2G19540	1.88492	5.70549e-05	0.512158	6.19937	9.5882e-05	2.47115
AT2G19730	0.517123	1.56528e-05	0.140509	0.437343	6.76412e-06	0.17433
AT2G21330	0.275232	8.33102e-06	0.0747842	0.452609	7.00024e-06	0.180416
AT2G21660	0.294799	8.92328e-06	0.0801006	0.872613	1.34962e-05	0.347835
AT2G21860	2.53888	7.68494e-05	0.689846	0.835017	1.29147e-05	0.332849
AT2G23090	0.136709	4.13805e-06	0.0371456	0.0899249	1.39082e-06	0.0358452
AT2G23340	0.52271	1.58219e-05	0.142027	0.343831	5.31783e-06	0.137055
AT2G24060	0.518354	1.56901e-05	0.140844	0.170483	2.63676e-06	0.0679566
AT2G24090	0.14073	4.25975e-06	0.0382381	3.0548	4.72468e-05	1.21768
AT2G26080	0.126428	3.82685e-06	0.0343521	0.0831623	1.28622e-06	0.0331495
AT2G26500	0.155604	4.70997e-06	0.0422795	0.972359	1.50389e-05	0.387595
AT2G27600	0.467688	1.41565e-05	0.127077	0.922914	1.42742e-05	0.367885
AT2G27860	0.247819	7.50124e-06	0.0673356	0.326023	5.0424e-06	0.129957
AT2G28000	0.257035	7.78021e-06	0.0698398	0.507221	7.84489e-06	0.202185
AT2G29190	0.740506	2.24144e-05	0.201205	0.487093	7.53359e-06	0.194162
AT2G30010	7.4643	0.000225937	2.02815	0.327327	5.06257e-06	0.130477
AT2G30490	0.654763	1.98191e-05	0.177908	0.430693	6.66128e-06	0.17168
AT2G30570	0.677956	2.05211e-05	0.18421	2.22388	3.43954e-05	0.886466
AT2G30860	0.463621	1.40334e-05	0.125972	0.508271	7.86113e-06	0.202603
AT2G30950	0.709149	2.14653e-05	0.192685	0.0666382	1.03065e-06	0.0265628
AT2G31040	1.54221	4.66813e-05	0.419039	0.676295	1.04599e-05	0.26958
AT2G31360	13.04	0.00039471	3.54315	0.295777	4.57461e-06	0.117901
AT2G31400	0.485957	1.47095e-05	0.132041	0.63931	9.88783e-06	0.254837
AT2G31490	1.06633	3.22768e-05	0.289735	10.9888	0.000169958	4.38029
AT2G32850	10.2359	0.00030983	2.78121	0.517922	8.0104e-06	0.20645
AT2G33040	0.228686	6.9221e-06	0.0621369	1.65468	2.5592e-05	0.659578
AT2G33150	0.417466	1.26363e-05	0.113431	0.274603	4.24712e-06	0.10946
AT2G33370	3.24938	9.83558e-05	0.8829	2.13739	3.30578e-05	0.851993
AT2G33450	1.49223	4.51684e-05	0.405459	0.258307	3.99508e-06	0.102964
AT2G33460	0.459059	1.38953e-05	0.124732	0.150981	2.33513e-06	0.0601829
AT2G33800	0.400445	1.21211e-05	0.108806	0.439011	6.78993e-06	0.174995
AT2G34160	0.767932	2.32446e-05	0.208657	0.505134	7.81261e-06	0.201353
AT2G34420	1.56419	4.73465e-05	0.42501	0.651635	1.00785e-05	0.25975
AT2G34430	0.279562	8.46207e-06	0.0759606	0.183891	2.84414e-06	0.0733015
AT2G35010	2.05628	6.22417e-05	0.558718	0.676295	1.04599e-05	0.26958
AT2G36145	0.987341	2.98859e-05	0.268273	1.94837	3.01343e-05	0.776647
AT2G36530	0.615866	1.86417e-05	0.167339	0.810215	1.25311e-05	0.322962
AT2G36830	17.6282	0.00053359	4.78982	0.662605	1.02481e-05	0.264123
AT2G37220	0.232099	7.02541e-06	0.0630643	0.68702	1.06257e-05	0.273855
AT2G37660	0.462472	1.39986e-05	0.12566	0.304207	4.70499e-06	0.121261
AT2G38540	0.219797	6.65304e-06	0.0597217	0.632533	9.78301e-06	0.252136
AT2G38870	0.478481	1.44832e-05	0.130009	0.314737	4.86786e-06	0.125458
AT2G39390	0.253888	7.68494e-06	0.0689846	0.668014	1.03318e-05	0.266279
AT2G39460	0.547695	1.65782e-05	0.148816	0.257332	3.98001e-06	0.102576
AT2G39470	4.5356	0.000137288	1.23238	0.767172	1.18654e-05	0.305805
AT2G39730	1.03102	3.12079e-05	0.28014	0.536724	8.30119e-06	0.213945
AT2G40205	0.767932	2.32446e-05	0.208657	2.52567	3.9063e-05	1.00676
AT2G40490	0.897936	2.71797e-05	0.243981	0.0536953	8.30474e-07	0.0214036
AT2G40540	0.852089	2.57919e-05	0.231524	2.80246	4.33439e-05	1.11709
AT2G41430	0.471231	1.42637e-05	0.12804	0.72326	1.11862e-05	0.288301
AT2G42540	0.263794	7.98478e-06	0.0716761	0.242927	3.75721e-06	0.0968338
AT2G42770	0.518354	1.56901e-05	0.140844	0.340965	5.27351e-06	0.135913
AT2G42840	0.576216	1.74415e-05	0.156565	0.87176	1.3483e-05	0.347494
AT2G43460	0.0448792	1.35845e-06	0.0121942	0.0885624	1.36974e-06	0.0353021
AT2G43750	0.251832	7.62272e-06	0.068426	2.48477	3.84304e-05	0.99046
AT2G43970	1.56813	4.74658e-05	0.426081	0.343831	5.31783e-06	0.137055
AT2G44670	0.80365	2.43257e-05	0.218362	0.105726	1.6352e-06	0.0421436
AT2G44770	2.00653	6.07358e-05	0.545201	0.659933	1.02068e-05	0.263058
AT2G45810	4.88501	0.000147865	1.32732	1.71375	2.65056e-05	0.683124
AT2G45960	20.977	0.000634953	5.69971	0.191643	2.96403e-06	0.0763915
AT2G46230	1.44657	4.37863e-05	0.393052	0.475766	7.35839e-06	0.189646
AT2G46490	3.88766	0.000117676	1.05633	1.27862	1.97757e-05	0.509674
AT2G46820	0.271627	8.22188e-06	0.0738045	0.214406	3.31609e-06	0.085465
AT2G46830	0.209436	6.33943e-06	0.0569065	0.137764	2.13071e-06	0.0549144
AT2G47170	0.329114	9.96196e-06	0.0894245	0.432972	6.69652e-06	0.172588
AT2G47610	0.239701	7.25553e-06	0.06513	0.709523	1.09738e-05	0.282825
AT3G01130	0.3475	1.05185e-05	0.0944203	0.22858	3.53531e-06	0.091115
AT3G01160	1.51713	4.59222e-05	0.412225	0.997947	1.54347e-05	0.397795
AT3G01500	0.669076	2.02523e-05	0.181797	2.48448	3.8426e-05	0.990346
AT3G02450	1.59494	4.82772e-05	0.433365	4.1965	6.49047e-05	1.67278
AT3G02470	0.450743	1.36436e-05	0.122473	8.32647	0.000128781	3.31904
AT3G02530	0.603908	1.82797e-05	0.16409	1.58896	2.45756e-05	0.633382
AT3G02560	8.63924	0.000261502	2.34739	1.89425	2.92973e-05	0.755073
AT3G02830	1.35677	4.1068e-05	0.368651	0.0686507	1.06178e-06	0.0273651
AT3G03780	0.247819	7.50124e-06	0.0673356	0.652045	1.00848e-05	0.259914
AT3G04120	1.14133	3.4547e-05	0.310114	0.375375	5.8057e-06	0.149629
AT3G05880	0.737579	2.23258e-05	0.20041	31.8594	0.00049275	12.6996
AT3G05910	0.355443	1.07589e-05	0.0965785	0.233805	3.61612e-06	0.0931976
AT3G06670	1.17363	3.55247e-05	0.318891	2.31599	3.58201e-05	0.923184
AT3G07320	1.69643	5.13494e-05	0.460943	1.48785	2.30117e-05	0.593076
AT3G07480	0.737579	2.23258e-05	0.20041	0.323445	5.00254e-06	0.128929
AT3G08030	1.57475	4.76661e-05	0.427879	0.517922	8.0104e-06	0.20645
AT3G08520	0.487863	1.47671e-05	0.132559	0.320909	4.9633e-06	0.127918
AT3G08580	1.97599	5.98113e-05	0.536902	0.270787	4.1881e-06	0.107939
AT3G08610	0.146704	4.44059e-06	0.0398614	0.192999	2.98501e-06	0.076932
AT3G08940	2.98095	9.02306e-05	0.809963	0.326804	5.05448e-06	0.130268
AT3G09260	0.29762	9.00867e-06	0.0808671	0.391539	6.05571e-06	0.156073
AT3G09820	0.91206	2.76072e-05	0.247819	0.119988	1.85578e-06	0.0478287
AT3G09840	0.411937	1.24689e-05	0.111929	3.25159	5.02904e-05	1.29613
AT3G10160	4.72424	0.000142998	1.28364	0.517922	8.0104e-06	0.20645
AT3G10420	0.736124	2.22818e-05	0.200015	0.968422	1.4978e-05	0.386025
AT3G10860	0.208035	6.29703e-06	0.0565258	0.410527	6.34938e-06	0.163641
AT3G11400	0.987341	2.98859e-05	0.268273	0.649458	1.00448e-05	0.258882
AT3G11500	2.07342	6.27604e-05	0.563374	0.681931	1.0547e-05	0.271826
AT3G11510	0.478481	1.44832e-05	0.130009	2.04579	3.16411e-05	0.815479
AT3G11630	0.571674	1.7304e-05	0.155331	0.361575	5.59227e-06	0.144128
AT3G11830	0.318987	9.65544e-06	0.086673	5.24562	8.11309e-05	2.09097
AT3G11940	1.00827	3.05194e-05	0.27396	0.765259	1.18358e-05	0.305042
AT3G12345	1.99048	6.025e-05	0.540839	1.30931	2.02503e-05	0.521906
AT3G12490	2.46347	7.45668e-05	0.669356	0.405107	6.26556e-06	0.161481
AT3G12610	1.03671	3.13802e-05	0.281687	6.81931	0.00010547	2.71826
AT3G12780	0.349944	1.05925e-05	0.0950843	0.172641	2.67013e-06	0.0688168
AT3G13120	0.100165	3.0319e-06	0.0272161	0.263548	4.07614e-06	0.105054
AT3G13410	1.61565	4.89042e-05	0.438993	0.531375	8.21846e-06	0.211813
AT3G13490	0.609829	1.84589e-05	0.165698	0.401136	6.20413e-06	0.159898
AT3G13520	0.178743	5.41038e-06	0.0485667	0.293936	4.54613e-06	0.117166
AT3G13750	0.683544	2.06902e-05	0.185728	0.899249	1.39082e-05	0.358452
AT3G14100	1.05131	3.18222e-05	0.285655	4.26447	6.5956e-05	1.69987
AT3G14420	0.586816	1.77624e-05	0.159446	0.0857775	1.32667e-06	0.034192
AT3G14930	1.72785	5.23003e-05	0.469479	0.568276	8.78918e-06	0.226522
AT3G15030	1.01971	3.08658e-05	0.277069	2.01225	3.11224e-05	0.80211
AT3G15190	1.20005	3.63243e-05	0.326069	1.44718	2.23827e-05	0.576866
AT3G15360	0.353423	1.06978e-05	0.0960297	0.697429	1.07867e-05	0.278004
AT3G16080	1.92532	5.82775e-05	0.523133	0.487093	7.53359e-06	0.194162
AT3G16140	0.382785	1.15865e-05	0.104008	0.33572	5.19238e-06	0.133822
AT3G16250	0.371358	1.12407e-05	0.100903	1.34351	2.07792e-05	0.535538
AT3G16370	0.369703	1.11906e-05	0.100453	0.243185	3.7612e-06	0.0969366
AT3G16640	0.943654	2.85635e-05	0.256403	0.465541	7.20024e-06	0.18557
AT3G17390	0.189353	5.73154e-06	0.0514497	0.0622768	9.63198e-07	0.0248243
AT3G17780	4.01307	0.000121472	1.0904	1.31987	2.04136e-05	0.526115
AT3G18500	4.52382	0.000136932	1.22918	0.743924	1.15058e-05	0.296538
AT3G18680	0.414683	1.25521e-05	0.112675	0.545545	8.43762e-06	0.217461
AT3G18780	8.72739	0.00026417	2.37135	0.521886	8.0717e-06	0.20803
AT3G19170	0.261355	7.91097e-06	0.0710136	0.171915	2.65891e-06	0.0685276
AT3G19800	1.44657	4.37863e-05	0.393052	0.951531	1.47168e-05	0.379292
AT3G20390	0.360594	1.09148e-05	0.0979781	0.237193	3.66853e-06	0.0945483
AT3G21055	1.39924	4.23536e-05	0.380191	0.753052	1.1647e-05	0.300176
AT3G22120	11.663	0.000353027	3.16898	1.16137	1.79622e-05	0.462936
AT3G22840	4.78481	0.000144832	1.30009	1.00716	1.55771e-05	0.401466
AT3G23390	0.17183	5.20114e-06	0.0466885	0.565136	8.74063e-06	0.22527
AT3G23400	0.329114	9.96196e-06	0.0894245	0.432972	6.69652e-06	0.172588
AT3G23820	1.10934	3.35788e-05	0.301423	0.104244	1.61228e-06	0.0415531
AT3G25520	0.265823	8.0462e-06	0.0722275	1.39883	2.16349e-05	0.557592
AT3G25717	0.749428	2.26845e-05	0.203629	1.47889	2.28731e-05	0.589503
AT3G26520	0.119162	3.60692e-06	0.0323778	1.95957	3.03075e-05	0.78111
AT3G26650	0.0763221	2.3102e-06	0.0207377	3.31343	5.12469e-05	1.32078
AT3G26740	0.122205	3.69904e-06	0.0332048	0.482309	7.45958e-06	0.192254
AT3G27830	0.429791	1.30094e-05	0.11678	0.257009	3.97501e-06	0.102447
AT3G27850	0.955028	2.89078e-05	0.259494	2.81038	4.34665e-05	1.12025
AT3G28270	2.18254	6.60635e-05	0.593026	0.358911	5.55106e-06	0.143066
AT3G44720	1.38228	4.18402e-05	0.375583	0.909241	1.40627e-05	0.362435
AT3G44890	0.411937	1.24689e-05	0.111929	1.06128	1.64142e-05	0.423041
AT3G45030	0.753057	2.27943e-05	0.204615	0.0990698	1.53225e-06	0.0394905
AT3G46040	7.2405	0.000219163	1.96734	0.216486	3.34826e-06	0.0862941
AT3G46830	6.91139	0.000209201	1.87791	2.2731	3.51567e-05	0.906088
AT3G47070	0.938089	2.83951e-05	0.254891	0.213598	3.30359e-06	0.0851428
AT3G47470	0.560966	1.69799e-05	0.152422	0.411571	6.36553e-06	0.164057
AT3G47650	0.994861	3.01135e-05	0.270317	0.249297	3.85573e-06	0.0993729
AT3G48030	8.11337	0.000245584	2.20451	7.1158	0.000110056	2.83645
AT3G48930	0.954514	2.88922e-05	0.259354	0.627865	9.71081e-06	0.250275
AT3G48990	2.09084	6.32878e-05	0.568109	2.06298	3.1907e-05	0.822332
AT3G49010	0.222948	6.74843e-06	0.0605779	0.146652	2.26818e-06	0.0584573
AT3G49140	2.00653	6.07358e-05	0.545201	1.31987	2.04136e-05	0.526115
AT3G49910	2.50633	7.58642e-05	0.681002	2.24812	3.47704e-05	0.896131
AT3G51600	0.226191	6.84659e-06	0.061459	0.743924	1.15058e-05	0.296538
AT3G51850	1.29589	3.92252e-05	0.352109	2.13103	3.29594e-05	0.849457
AT3G52150	0.802613	2.42943e-05	0.21808	0.131987	2.04136e-06	0.0526115
AT3G52590	0.104367	3.15908e-06	0.0283578	0.343254	5.3089e-06	0.136825
AT3G52930	0.398734	1.20693e-05	0.108341	23.9987	0.000371174	9.56619
AT3G52960	3.17111	9.59865e-05	0.861631	0.802272	1.24083e-05	0.319796
AT3G53020	0.315749	9.55742e-06	0.085793	0.346158	5.35382e-06	0.137983
AT3G53420	0.397884	1.20436e-05	0.10811	0.348962	5.3972e-06	0.139101
AT3G53500	2.26191	6.84659e-05	0.61459	0.371962	5.75292e-06	0.148269
AT3G53740	4.91072	0.000148643	1.33431	76.0443	0.00117613	30.3122
AT3G53870	0.149525	4.52599e-06	0.040628	1.08191	1.67333e-05	0.431263
AT3G53890	0.201629	6.10312e-06	0.0547852	0.596828	9.23078e-06	0.237903
AT3G54050	0.852089	2.57919e-05	0.231524	0.480421	7.43039e-06	0.191502
AT3G54500	0.622025	1.88281e-05	0.169012	0.545545	8.43762e-06	0.217461
AT3G54890	0.604835	1.83078e-05	0.164342	0.43973	6.80105e-06	0.175282
AT3G55170	0.31736	9.60618e-06	0.0862308	0.208754	3.22868e-06	0.0832121
AT3G55280	0.203943	6.17315e-06	0.0554139	0.939052	1.45238e-05	0.374318
AT3G55440	0.344294	1.04215e-05	0.0935492	0.0754905	1.16757e-06	0.0300915
AT3G55750	1.24129	3.75727e-05	0.337275	0.635057	9.82206e-06	0.253142
AT3G55800	0.282482	8.55046e-06	0.076754	0.185812	2.87385e-06	0.0740671
AT3G56020	0.299771	9.07379e-06	0.0814517	0.197185	3.04974e-06	0.0786004
AT3G56130	0.341772	1.03451e-05	0.0928639	0.224812	3.47704e-06	0.0896131
AT3G56910	0.188302	5.69973e-06	0.0511642	0.825749	1.27714e-05	0.329154
AT3G56940	0.104367	3.15908e-06	0.0283578	0.183069	2.83142e-06	0.0729735
AT3G57080	4.66519	0.000141211	1.26759	2.04579	3.16411e-05	0.815479
AT3G57220	3.27382	9.90953e-05	0.889538	2.15347	3.33064e-05	0.858399
AT3G57890	1.1962	3.62079e-05	0.325024	0.393422	6.08482e-06	0.156823
AT3G58140	3.65897	0.000110754	0.99419	0.802272	1.24083e-05	0.319796
AT3G58580	7.77531	0.000235351	2.11265	2.55724	3.95513e-05	1.01935
AT3G58610	0.577732	1.74874e-05	0.156977	0.886721	1.37144e-05	0.353458
AT3G59060	0.758567	2.29611e-05	0.206113	0.498974	7.71733e-06	0.198897
AT3G59780	0.357486	1.08208e-05	0.0971335	0.470297	7.27381e-06	0.187466
AT3G60245	2.18715	6.62029e-05	0.594277	0.287735	4.45022e-06	0.114695
AT3G60770	6.54763	0.000198191	1.77908	0.566701	8.76484e-06	0.225894
AT3G61110	0.991275	3.0005e-05	0.269342	2.20065	3.40362e-05	0.877208
AT3G61440	1.24405	3.76562e-05	0.338025	0.46761	7.23224e-06	0.186395
AT3G61470	0.330571	1.00061e-05	0.0898205	0.271806	4.20386e-06	0.108345
AT3G62030	5.61741	0.000170034	1.52632	0.450615	6.9694e-06	0.179621
AT3G62410	0.234284	7.09157e-06	0.0636581	0.308217	4.76702e-06	0.122859
AT3G62790	0.376985	1.1411e-05	0.102432	0.991899	1.53411e-05	0.395384
AT3G62870	0.537387	1.62662e-05	0.146015	0.441856	6.83392e-06	0.176129
AT3G63160	0.148607	4.49818e-06	0.0403784	0.516685	7.99126e-06	0.205957
AT3G63200	4.93671	0.000149429	1.34137	0.649458	1.00448e-05	0.258882
AT3G63490	0.442498	1.3394e-05	0.120232	0.249487	3.85867e-06	0.0994486
AT4G00100	1.02814	3.11208e-05	0.279359	0.169074	2.61496e-06	0.0673949
AT4G00150	1.92379	5.82313e-05	0.522718	0.421813	6.52393e-06	0.16814
AT4G00895	0.592405	1.79315e-05	0.160964	0.129892	2.00896e-06	0.0517764
AT4G01050	0.225371	6.82178e-06	0.0612363	0.0741229	1.14642e-06	0.0295463
AT4G01150	0.332634	1.00685e-05	0.0903809	2.62562	4.06089e-05	1.0466
AT4G02400	0.852089	2.57919e-05	0.231524	1.12098	1.73376e-05	0.446838
AT4G02510	0.301954	9.13986e-06	0.0820448	1.19172	1.84317e-05	0.475036
AT4G02530	0.342714	1.03736e-05	0.0931197	0.450863	6.97324e-06	0.17972
AT4G02590	1.82949	5.53768e-05	0.497095	1.20341	1.86124e-05	0.479693
AT4G02770	0.0906742	2.74462e-06	0.0246374	0.0596441	9.2248e-07	0.0237749
AT4G03210	1.29051	3.90625e-05	0.350648	0.339551	5.25163e-06	0.135349
AT4G03280	1.12909	3.41764e-05	0.306788	0.168795	2.61065e-06	0.0672837
AT4G03520	0.338057	1.02327e-05	0.0918545	0.444737	6.87849e-06	0.177278
AT4G04640	0.0935376	2.83129e-06	0.0254154	0.0615276	9.51611e-07	0.0245257
AT4G05180	0.257567	7.79632e-06	0.0699844	0.571805	8.84378e-06	0.227929
AT4G05320	1.7664	5.34673e-05	0.479954	4.89662	7.57332e-05	1.95186
AT4G07990	3.11013	9.41406e-05	0.845061	2.04579	3.16411e-05	0.815479
AT4G08460	2.3924	7.24158e-05	0.650047	1.57369	2.43393e-05	0.627291
AT4G09650	0.195852	5.92825e-06	0.0532155	0.257656	3.98502e-06	0.102705
AT4G10340	1.08032	3.27003e-05	0.293537	0.41058	6.35019e-06	0.163662
AT4G10620	2.96202	8.96577e-05	0.80482	1.94837	3.01343e-05	0.776647
AT4G12060	0.35443	1.07283e-05	0.0963033	0.233139	3.60582e-06	0.0929321
AT4G12320	0.300495	9.09571e-06	0.0816484	0.197661	3.05711e-06	0.0787902
AT4G12720	0.668844	2.02453e-05	0.181734	0.439955	6.80453e-06	0.175372
AT4G12800	1.23418	3.73574e-05	0.335342	0.454621	7.03135e-06	0.181218
AT4G12830	0.96438	2.91909e-05	0.262035	0.951531	1.47168e-05	0.379292
AT4G13040	9.21519	0.000278935	2.50389	0.757701	1.17189e-05	0.302029
AT4G13940	0.100651	3.04662e-06	0.0273483	1.05931	1.63837e-05	0.422254
AT4G14455	23.038	0.000697337	6.25971	9.09241	0.000140627	3.62435
AT4G14960	0.767932	2.32446e-05	0.208657	0.505134	7.81261e-06	0.201353
AT4G15530	0.505711	1.53074e-05	0.137408	0.332649	5.14489e-06	0.132598
AT4G15910	0.987341	2.98859e-05	0.268273	1.29892	2.00896e-05	0.517764
AT4G16520	10.771	0.000326028	2.92662	1.94837	3.01343e-05	0.776647
AT4G16983	0.774076	2.34305e-05	0.210326	0.400066	6.18759e-06	0.159471
AT4G17560	1.02602	3.10567e-05	0.278783	0.168725	2.60957e-06	0.067256
AT4G18100	0.320631	9.70521e-06	0.0871197	0.421813	6.52393e-06	0.16814
AT4G18670	0.365897	1.10754e-05	0.099419	0.240681	3.72248e-06	0.0959387
AT4G18740	1.24405	3.76562e-05	0.338025	1.63663	2.53129e-05	0.652383
AT4G19840	0.840574	2.54434e-05	0.228395	0.552917	8.55164e-06	0.2204
AT4G20360	0.243613	7.37393e-06	0.0661928	0.42732	6.6091e-06	0.170335
AT4G20850	1.01417	3.0698e-05	0.275564	0.222369	3.43925e-06	0.088639
AT4G21105	0.445896	1.34969e-05	0.121156	0.293304	4.53635e-06	0.116915
AT4G21280	0.121075	3.66484e-06	0.0328978	0.238925	3.69531e-06	0.0952384
AT4G21860	0.95907	2.90301e-05	0.260592	0.450615	6.9694e-06	0.179621
AT4G21960	0.413306	1.25104e-05	0.112301	0.135933	2.1024e-06	0.0541846
AT4G22010	0.460759	1.39467e-05	0.125194	1.5154	2.34378e-05	0.604058
AT4G24190	1.21966	3.69179e-05	0.331397	0.980554	1.51657e-05	0.390861
AT4G24750	0.444304	1.34487e-05	0.120723	0.876768	1.35605e-05	0.349491
AT4G24770	0.710435	2.15042e-05	0.193034	2.23272	3.45321e-05	0.88999
AT4G25030	1.57475	4.76661e-05	0.427879	3.36649	5.20676e-05	1.34193
AT4G25050	0.336837	1.01957e-05	0.0915229	0.0738553	1.14228e-06	0.0294397
AT4G25080	5.65477	0.000171165	1.53648	0.143062	2.21266e-06	0.0570265
AT4G25100	0.687321	2.08045e-05	0.186754	0.452109	6.9925e-06	0.180216
AT4G25130	0.161986	4.90315e-06	0.0440136	0.319655	4.94392e-06	0.127419
AT4G25370	3.87253	0.000117218	1.05222	0.159206	2.46234e-06	0.0634614
AT4G26555	1680.07	0.050854	456.496	0.786843	1.21696e-05	0.313646
AT4G26710	2.68649	8.13174e-05	0.729953	0.135933	2.1024e-06	0.0541846
AT4G27440	0.463813	1.40392e-05	0.126024	0.203393	3.14576e-06	0.0810749
AT4G27520	0.112077	3.39245e-06	0.0304527	0.0737222	1.14022e-06	0.0293866
AT4G28025	0.225371	6.82178e-06	0.0612363	1.6307	2.52211e-05	0.650019
AT4G28080	0.386008	1.16841e-05	0.104884	0.25391	3.92708e-06	0.101212
AT4G28440	1.63691	4.95477e-05	0.444769	0.538366	8.3266e-06	0.2146
AT4G28750	0.917441	2.77701e-05	0.249281	0.321855	4.97795e-06	0.128296
AT4G28780	3.902	0.00011811	1.06022	0.452943	7.0054e-06	0.180549
AT4G29390	0.300495	9.09571e-06	0.0816484	0.197661	3.05711e-06	0.0787902
AT4G29410	1.08746	3.29163e-05	0.295476	0.143062	2.21266e-06	0.0570265
AT4G30600	1.97468	5.97718e-05	0.536547	0.974187	1.50672e-05	0.388323
AT4G31300	0.777531	2.35351e-05	0.211265	0.511448	7.91027e-06	0.20387
AT4G32020	0.108556	3.28588e-06	0.029496	0.714064	1.1044e-05	0.284635
AT4G32260	0.316552	9.58174e-06	0.0860113	0.390418	6.03837e-06	0.155626
AT4G33010	0.19873	6.01537e-06	0.0539975	2.74515	4.24577e-05	1.09425
AT4G33090	6.47943	0.000196126	1.76054	2.55724	3.95513e-05	1.01935
AT4G33865	0.281778	8.52916e-06	0.0765628	0.231687	3.58336e-06	0.0923532
AT4G34190	0.226603	6.85906e-06	0.061571	0.149056	2.30536e-06	0.0594156
AT4G34265	0.348473	1.0548e-05	0.0946848	0.458441	7.09043e-06	0.18274
AT4G34350	0.210144	6.36085e-06	0.0570987	0.276458	4.27582e-06	0.1102
AT4G34450	0.287975	8.71672e-06	0.0782464	2.08368	3.2227e-05	0.83058
AT4G34620	0.359033	1.08676e-05	0.097554	1.59412	2.46554e-05	0.635438
AT4G34670	0.227016	6.87157e-06	0.0616833	0.149328	2.30957e-06	0.059524
AT4G34870	0.393687	1.19165e-05	0.10697	0.517922	8.0104e-06	0.20645
AT4G35090	0.118934	3.60002e-06	0.0323159	0.430281	6.65491e-06	0.171516
AT4G35100	3.52422	0.000106675	0.957577	0.695453	1.07562e-05	0.277217
AT4G35220	1.30953	3.96381e-05	0.355815	0.861386	1.33226e-05	0.34336
AT4G36800	0.661729	2.00299e-05	0.1798	0.435275	6.73214e-06	0.173506
AT4G37190	18.9312	0.000573029	5.14385	3.5579	5.50279e-05	1.41822
AT4G37930	0.114765	3.47382e-06	0.0311831	0.981376	1.51784e-05	0.391189
AT4G38770	0.15302	4.63176e-06	0.0415774	0.264217	4.08648e-06	0.10532
AT4G38950	3.88766	0.000117676	1.05633	0.63931	9.88783e-06	0.254837
AT4G38970	0.456779	1.38263e-05	0.124113	0.247439	3.827e-06	0.0986324
AT4G39100	1.12077	3.39245e-05	0.304527	0.737222	1.14022e-05	0.293866
AT4G39200	0.59053	1.78748e-05	0.160455	0.712143	1.10143e-05	0.283869
AT4G39800	0.203276	6.15298e-06	0.0552328	0.133712	2.06804e-06	0.0532993
AT4G40030	0.804838	2.43617e-05	0.218685	0.52941	8.18808e-06	0.21103
AT5G01530	0.403198	1.22044e-05	0.109554	0.0964428	1.49162e-06	0.0384433
AT5G01600	0.398734	1.20693e-05	0.108341	0.262281	4.05655e-06	0.104549
AT5G02120	0.246835	7.47147e-06	0.0670684	0.324729	5.02239e-06	0.129441
AT5G02240	1.64775	4.98758e-05	0.447715	0.541932	8.38174e-06	0.216021
AT5G02610	0.273418	8.27609e-06	0.0742911	1.16902	1.80806e-05	0.465988
AT5G02960	1.06228	3.21543e-05	0.288636	0.155278	2.4016e-06	0.0618959
AT5G03345	2.66582	8.06919e-05	0.724338	0.584512	9.0403e-06	0.232994
AT5G04170	0.840574	2.54434e-05	0.228395	0.552917	8.55164e-06	0.2204
AT5G04430	0.184577	5.58698e-06	0.050152	0.364236	5.63342e-06	0.145189
AT5G05010	0.409227	1.23869e-05	0.111192	1.34592	2.08165e-05	0.536499
AT5G06280	4.14683	0.000125521	1.12675	2.72772	4.21881e-05	1.08731
AT5G06290	0.259538	7.85596e-06	0.0705197	0.284533	4.4007e-06	0.113418
AT5G07090	29.3201	0.000887492	7.96666	0.360492	5.57552e-06	0.143697
AT5G08300	0.368062	1.11409e-05	0.100007	0.484211	7.48901e-06	0.193013
AT5G08640	1.55506	4.70703e-05	0.422531	1.0229	1.58205e-05	0.407739
AT5G09650	1.16266	3.51927e-05	0.315911	0.573587	8.87133e-06	0.228639
AT5G10360	2.73187	8.2691e-05	0.742284	0.829375	1.28275e-05	0.3306
AT5G10450	0.236511	7.15898e-06	0.0642632	0.155574	2.40616e-06	0.0620136
AT5G10980	0.512658	1.55177e-05	0.139296	0.337219	5.21556e-06	0.13442
AT5G11070	0.691139	2.09201e-05	0.187791	0.454621	7.03135e-06	0.181218
AT5G11420	0.180821	5.47329e-06	0.0491315	0.118941	1.8396e-06	0.0474116
AT5G11680	6.91139	0.000209201	1.87791	1.5154	2.34378e-05	0.604058
AT5G11770	0.431962	1.30751e-05	0.11737	0.284138	4.39459e-06	0.113261
AT5G12150	0.341772	1.03451e-05	0.0928639	3.597	5.56326e-05	1.43381
AT5G12860	0.474828	1.43726e-05	0.129017	0.468502	7.24605e-06	0.186751
AT5G13120	1.41049	4.26941e-05	0.383248	0.278339	4.30491e-06	0.11095
AT5G13440	0.536229	1.62311e-05	0.1457	0.352723	5.45536e-06	0.1406
AT5G13450	2.57696	7.80022e-05	0.700194	0.175354	2.71209e-06	0.0698982
AT5G13630	0.259718	7.86142e-06	0.0705688	1.0535	1.62939e-05	0.41994
AT5G13650	3.19343	9.66622e-05	0.867697	0.974187	1.50672e-05	0.388323
AT5G14320	0.420003	1.27131e-05	0.11412	0.552544	8.54586e-06	0.220251
AT5G14740	0.266637	8.07084e-06	0.0724486	1.17761	1.82135e-05	0.469412
AT5G14910	1.00701	3.04814e-05	0.273619	1.17194	1.81256e-05	0.467149
AT5G15200	2.32366	7.03349e-05	0.631368	0.195957	3.03075e-06	0.078111
AT5G15230	1.56625	4.74089e-05	0.425571	2.1341	3.30069e-05	0.850679
AT5G15350	0.271627	8.22188e-06	0.0738045	0.178672	2.76341e-06	0.0712209
AT5G15970	0.206997	6.26559e-06	0.0562437	0.238279	3.68532e-06	0.0949809
AT5G16070	1.72785	5.23003e-05	0.469479	0.568276	8.78918e-06	0.226522
AT5G16390	0.648694	1.96353e-05	0.176258	0.0948224	1.46656e-06	0.0377974
AT5G16540	2.3924	7.24158e-05	0.650047	6.29475	9.73571e-05	2.50917
AT5G16650	0.731794	2.21507e-05	0.198838	0.481363	7.44496e-06	0.191877
AT5G16660	1.09127	3.30318e-05	0.296513	0.717822	1.11021e-05	0.286133
AT5G17170	0.152457	4.61473e-06	0.0414246	0.100284	1.55103e-06	0.0399745
AT5G17310	6.16884	0.000186725	1.67615	1.69074	2.61496e-05	0.673949
AT5G17920	0.0974961	2.95111e-06	0.026491	1.05817	1.63661e-05	0.421799
AT5G18620	2.55627	7.73758e-05	0.694571	0.560491	8.66878e-06	0.223419
AT5G19240	1.24405	3.76562e-05	0.338025	1.63663	2.53129e-05	0.652383
AT5G19320	9.82145	0.000297286	2.66862	34.4554	0.000532902	13.7344
AT5G19680	1.21966	3.69179e-05	0.331397	5.6159	8.68578e-05	2.23857
AT5G19760	0.660558	1.99945e-05	0.179482	0.217252	3.36011e-06	0.0865995
AT5G19940	1.75713	5.31868e-05	0.477436	0.231163	3.57526e-06	0.0921445
AT5G20290	1.11574	3.37724e-05	0.303161	0.122319	1.89184e-06	0.0487581
AT5G20720	0.430169	1.30208e-05	0.116883	0.0565918	8.75271e-07	0.0225582
AT5G22070	10.3671	0.000313802	2.81687	6.81931	0.00010547	2.71826
AT5G22440	0.19873	6.01537e-06	0.0539975	0.130722	2.02179e-06	0.0521073
AT5G22640	3.93376	0.000119071	1.06885	0.323445	5.00254e-06	0.128929
AT5G22880	0.252856	7.6537e-06	0.0687042	0.166325	2.57244e-06	0.0662991
AT5G23060	0.275232	8.33102e-06	0.0747842	0.181044	2.80009e-06	0.0721663
AT5G25540	1.03671	3.13802e-05	0.281687	0.681931	1.0547e-05	0.271826
AT5G25980	0.59467	1.80001e-05	0.16158	0.156466	2.41997e-06	0.0623693
AT5G26000	0.219538	6.64522e-06	0.0596514	0.0962726	1.48899e-06	0.0383755
AT5G28450	0.215981	6.53754e-06	0.0586848	0.426207	6.59189e-06	0.169891
AT5G28840	0.272221	8.23987e-06	0.073966	0.447657	6.92365e-06	0.178442
AT5G28919	1.55506	4.70703e-05	0.422531	1.0229	1.58205e-05	0.407739
AT5G30510	0.0985777	2.98385e-06	0.0267848	0.194529	3.00866e-06	0.0775416
AT5G35630	0.678573	2.05398e-05	0.184377	0.59514	9.20467e-06	0.23723
AT5G38410	0.833237	2.52213e-05	0.226401	0.395783	6.12135e-06	0.157764
AT5G38420	0.523306	1.584e-05	0.142189	0.458963	7.09851e-06	0.182949
AT5G38430	0.930922	2.81781e-05	0.252944	0.598429	9.25555e-06	0.238541
AT5G40550	4.44304	0.000134487	1.20723	2.92256	4.52015e-05	1.16497
AT5G40950	0.251832	7.62272e-06	0.068426	0.414128	6.40507e-06	0.165077
AT5G41685	2.81141	8.50988e-05	0.763897	0.231163	3.57526e-06	0.0921445
AT5G42020	2.26191	6.84659e-05	0.61459	2.23177	3.45175e-05	0.889613
AT5G42300	0.376985	1.1411e-05	0.102432	1.23987	1.91764e-05	0.49423
AT5G42790	2.14491	6.49245e-05	0.582801	0.705446	1.09107e-05	0.2812
AT5G43320	0.568059	1.71946e-05	0.154349	0.373661	5.77919e-06	0.148946
AT5G43830	0.315749	9.55742e-06	0.085793	0.415389	6.42458e-06	0.165579
AT5G44340	0.11289	3.41708e-06	0.0306737	0.0742574	1.1485e-06	0.0296
AT5G45680	0.176712	5.3489e-06	0.0480149	0.697429	1.07867e-05	0.278004
AT5G45775	0.182949	5.53768e-06	0.0497095	0.120341	1.86124e-06	0.0479693
AT5G46110	0.130053	3.93658e-06	0.0353371	0.0855469	1.3231e-06	0.0341001
AT5G46290	0.216733	6.56032e-06	0.0588893	1.14051	1.76396e-05	0.454622
AT5G46430	0.131506	3.98057e-06	0.035732	0.346011	5.35155e-06	0.137925
AT5G47030	0.558371	1.69014e-05	0.151717	0.0734575	1.13612e-06	0.0292811
AT5G47190	0.160938	4.87144e-06	0.0437289	0.0529312	8.18656e-07	0.0210991
AT5G47570	3.43449	0.000103959	0.933197	0.502035	7.76468e-06	0.200118
AT5G47930	0.627252	1.89863e-05	0.170433	0.275065	4.25426e-06	0.109644
AT5G48480	0.634719	1.92124e-05	0.172462	0.417509	6.45736e-06	0.166424
AT5G49910	1.9371	5.86343e-05	0.526336	0.283155	4.37939e-06	0.112869
AT5G49940	0.4475	1.35454e-05	0.121592	0.441538	6.82901e-06	0.176003
AT5G50810	0.749428	2.26845e-05	0.203629	0.985924	1.52487e-05	0.393002
AT5G50920	79.2929	0.00240012	21.5449	0.328495	5.08063e-06	0.130942
AT5G51720	0.779969	2.36089e-05	0.211928	1.79568	2.77727e-05	0.715781
AT5G51970	1.38228	4.18402e-05	0.375583	0.909241	1.40627e-05	0.362435
AT5G52520	0.592405	1.79315e-05	0.160964	0.779349	1.20537e-05	0.310659
AT5G54270	0.268548	8.1287e-06	0.0729681	0.839073	1.29774e-05	0.334465
AT5G54600	0.234137	7.08712e-06	0.0636182	1.33477	2.06441e-05	0.532056
AT5G54770	1.26792	3.83786e-05	0.344509	0.245299	3.79389e-06	0.0977792
AT5G55190	3.88766	0.000117676	1.05633	0.63931	9.88783e-06	0.254837
AT5G55910	1.79	5.41816e-05	0.486366	0.294359	4.55267e-06	0.117335
AT5G56760	362.652	0.0109771	98.5374	1.54399	2.388e-05	0.615456
AT5G57170	0.52714	1.5956e-05	0.143231	0.346744	5.36289e-06	0.138217
AT5G57345	0.246835	7.47147e-06	0.0670684	0.162364	2.5112e-06	0.0647205
AT5G58060	0.489784	1.48253e-05	0.133081	0.322172	4.98284e-06	0.128422
AT5G58330	0.278935	8.4431e-06	0.0757903	0.366958	5.67553e-06	0.146274
AT5G60390	1.11646	3.3794e-05	0.303355	0.860282	1.33055e-05	0.342919
AT5G61410	0.0830474	2.51377e-06	0.0225651	1.74807	2.70364e-05	0.696804
AT5G62300	0.780318	2.36195e-05	0.212023	0.586607	9.07271e-06	0.233829
AT5G62700	0.787374	2.38331e-05	0.21394	0.172641	2.67013e-06	0.0688168
AT5G62810	1.33769	4.04906e-05	0.363467	0.879911	1.36091e-05	0.350744
AT5G63400	13.2699	0.000401666	3.6056	1.09109	1.68752e-05	0.434922
AT5G63570	0.603908	1.82797e-05	0.16409	2.78069	4.30073e-05	1.10842
AT5G64040	0.496485	1.50281e-05	0.134901	0.497646	7.6968e-06	0.198368
AT5G64170	1.31414	3.97777e-05	0.357068	0.28814	4.45649e-06	0.114856
AT5G64350	0.272818	8.25794e-06	0.0741282	0.717822	1.11021e-05	0.286133
AT5G65220	1.7071	5.16723e-05	0.463842	0.491271	7.5982e-06	0.195827
AT5G65410	1.17363	3.55247e-05	0.318891	1.54399	2.388e-05	0.615456
AT5G65430	1.66614	5.04324e-05	0.452711	2.55724	3.95513e-05	1.01935
AT5G65940	2.22152	6.72433e-05	0.603615	1.46128	2.26008e-05	0.582485
AT5G66190	0.498951	1.51028e-05	0.135571	2.24271	3.46867e-05	0.893974
AT5G66570	0.398734	1.20693e-05	0.108341	0.262281	4.05655e-06	0.104549
AT5G67030	0.0754885	2.28497e-06	0.0205112	0.794482	1.22878e-05	0.316691
AT5G67260	0.714971	2.16415e-05	0.194267	27.2772	0.000421881	10.8731
AT5G67370	3.18987	9.65544e-05	0.86673	1.04912	1.62262e-05	0.418194
ATCG00440	0.309465	9.36722e-06	0.0840857	1.11959	1.7316e-05	0.446282
ATCG00740	0.247022	7.47712e-06	0.0671191	0.239862	3.70981e-06	0.0956121
ATCG00800	0.150374	4.55168e-06	0.0408586	0.227931	3.52528e-06	0.0908564
ATCG01310	0.368607	1.11574e-05	0.100155	0.363696	5.62508e-06	0.144974

## Sheet: LSM6-B
	biological replica 1			biological replica 2
ID	FS	FS(0-1)	MS	FS	FS(0-1)	MS
AT1G01050	1.06795	3.23257e-05	0.290175	1.87327	2.89728e-05	0.746711
AT1G01060	1.08661	3.28907e-05	0.295246	2.14427	3.31641e-05	0.854732
AT1G01090	0.947347	2.86753e-05	0.257407	1.40209	2.16853e-05	0.55889
AT1G01140	0.420471	1.27273e-05	0.114247	0.276579	4.27769e-06	0.110248
AT1G01320	0.633659	1.91802e-05	0.172173	1.25043	1.93397e-05	0.498438
AT1G01470	0.355982	1.07752e-05	0.0967249	0.234159	3.6216e-06	0.0933389
AT1G01620	0.78678	2.38151e-05	0.213778	0.517532	8.00436e-06	0.206295
AT1G02500	3.93997	0.000119259	1.07054	1.64923	2.55077e-05	0.657405
AT1G02560	4.71143	0.000142611	1.28016	1.06022	1.63978e-05	0.422618
AT1G02780	5.32784	0.000161269	1.44764	1.01951	1.57682e-05	0.40639
AT1G02820	0.82305	2.49129e-05	0.223633	7.57945	0.000117227	3.02127
AT1G02920	0.659375	1.99587e-05	0.179161	0.433727	6.7082e-06	0.172889
AT1G02930	0.281675	8.52603e-06	0.0765347	0.185281	2.86564e-06	0.0738555
AT1G03130	1.02337	3.09764e-05	0.278063	1.48094	2.29049e-05	0.590323
AT1G03600	0.87828	2.65847e-05	0.23864	0.693263	1.07223e-05	0.276343
AT1G03680	0.61079	1.8488e-05	0.165959	0.642829	9.94225e-06	0.25624
AT1G03900	0.500216	1.51411e-05	0.135915	2.63227	4.07118e-05	1.04926
AT1G04040	0.866045	2.62144e-05	0.235316	1.70901	2.64323e-05	0.681234
AT1G04440	1.61181	4.87879e-05	0.437949	0.530111	8.19891e-06	0.211309
AT1G04480	0.149165	4.51507e-06	0.04053	1.76613	2.73156e-05	0.704001
AT1G04850	2.80766	8.49853e-05	0.762878	11.6966	0.000180905	4.66243
AT1G04960	2.23173	6.75524e-05	0.60639	4.404	6.8114e-05	1.75549
AT1G05190	0.986515	2.98609e-05	0.268049	0.176977	2.73719e-06	0.0705451
AT1G05200	1.61181	4.87879e-05	0.437949	0.530111	8.19891e-06	0.211309
AT1G05805	0.547406	1.65695e-05	0.148737	1.4403	2.22763e-05	0.574122
AT1G05850	1.36029	4.11748e-05	0.369609	0.727009	1.12442e-05	0.289795
AT1G06040	2.24251	6.78788e-05	0.60932	1.47509	2.28144e-05	0.58799
AT1G06150	2.23173	6.75524e-05	0.60639	1.468	2.27047e-05	0.585163
AT1G06390	0.518081	1.56818e-05	0.140769	0.340785	5.27073e-06	0.135841
AT1G06400	2.7631	8.36363e-05	0.750769	1.81752	2.81105e-05	0.724487
AT1G06460	0.43497	1.31661e-05	0.118187	0.17167	2.65512e-06	0.0684298
AT1G06680	0.95575	2.89296e-05	0.25969	17.8931	0.000276742	7.13243
AT1G07010	0.906641	2.74432e-05	0.246346	1.49094	2.30594e-05	0.594306
AT1G07080	4.35188	0.000131727	1.18246	1.4313	2.21371e-05	0.570534
AT1G07590	2.42365	7.33616e-05	0.658537	0.844009	1.30538e-05	0.336433
AT1G07790	5.275	0.000159669	1.43329	0.867454	1.34164e-05	0.345778
AT1G07890	0.239773	7.2577e-06	0.0651494	0.315438	4.87869e-06	0.125737
AT1G07920	1.24251	3.76095e-05	0.337605	1.26682	1.95931e-05	0.504969
AT1G07930	3.20138	9.69028e-05	0.869857	0.526455	8.14236e-06	0.209852
AT1G08200	0.21773	6.59048e-06	0.05916	1.21736	1.88283e-05	0.485257
AT1G08360	1.04237	3.15514e-05	0.283224	0.380918	5.89143e-06	0.151839
AT1G08380	2.19339	6.63917e-05	0.595971	0.786968	1.21716e-05	0.313696
AT1G08830	4.94287	0.000149616	1.34304	1.1309	1.7491e-05	0.450792
AT1G09130	1.48149	4.48433e-05	0.40254	0.487251	7.53602e-06	0.194224
AT1G09200	0.983475	2.97689e-05	0.267223	0.862553	1.33406e-05	0.343825
AT1G09210	0.522748	1.58231e-05	0.142037	0.343856	5.31821e-06	0.137065
AT1G09310	0.471748	1.42794e-05	0.12818	0.806802	1.24783e-05	0.321602
AT1G09340	1.30732	3.95714e-05	0.355217	0.992235	1.53463e-05	0.395517
AT1G09690	12.6272	0.000382214	3.43098	0.395523	6.11732e-06	0.15766
AT1G09750	4.67316	0.000141452	1.26976	3.84241	5.94283e-05	1.53163
AT1G09780	0.371955	1.12587e-05	0.101065	0.244666	3.78411e-06	0.0975271
AT1G09840	2.7631	8.36363e-05	0.750769	0.908761	1.40553e-05	0.362244
AT1G10590	0.586111	1.7741e-05	0.159254	1.1566	1.78885e-05	0.461037
AT1G10630	394.57	0.0119433	107.21	0.254453	3.93548e-06	0.101428
AT1G10740	9.16185	0.00027732	2.48939	5.0221	7.76739e-05	2.00187
AT1G10760	0.770244	2.33145e-05	0.209285	0.506654	7.83612e-06	0.201959
AT1G10840	0.71051	2.15065e-05	0.193055	0.155788	2.40948e-06	0.0620989
AT1G11650	1.99228	6.03043e-05	0.541327	1.14668	1.7735e-05	0.45708
AT1G11660	1.48782	4.50349e-05	0.40426	0.978666	1.51364e-05	0.390109
AT1G11680	0.557933	1.68881e-05	0.151598	0.733999	1.13523e-05	0.292581
AT1G11860	14.1045	0.000426931	3.83239	1.52672	2.36129e-05	0.608569
AT1G11910	0.285838	8.65203e-06	0.0776658	0.564059	8.72396e-06	0.224841
AT1G12050	1.48782	4.50349e-05	0.40426	0.978666	1.51364e-05	0.390109
AT1G12090	1.45063	4.39091e-05	0.394154	0.702146	1.08597e-05	0.279885
AT1G12410	0.604427	1.82954e-05	0.164231	0.397583	6.14918e-06	0.158482
AT1G12800	0.339328	1.02711e-05	0.0921997	0.669613	1.03565e-05	0.266916
AT1G12900	1.314	3.97735e-05	0.357031	1.65008	2.55208e-05	0.657744
AT1G13020	8.20556	0.000248375	2.22956	0.77107	1.19257e-05	0.307358
AT1G13440	9.7599	0.000295423	2.65189	3.31171	5.12203e-05	1.32009
AT1G14320	9.51973	0.000288153	2.58663	3.82674	5.91859e-05	1.52539
AT1G14450	5.95694	0.000180311	1.61858	0.290251	4.48914e-06	0.115698
AT1G14910	3.86833	0.000117091	1.05108	2.54453	3.93548e-05	1.01428
AT1G15120	18.0644	0.000546792	4.90833	2.52053	3.89835e-05	1.00471
AT1G15140	0.498069	1.50761e-05	0.135332	0.327622	5.06714e-06	0.130594
AT1G15250	0.784122	2.37346e-05	0.213056	0.515783	7.97732e-06	0.205598
AT1G15260	3.05395	9.24401e-05	0.829797	1.00442	1.55348e-05	0.400375
AT1G15270	0.159409	4.82517e-06	0.0433136	2.30685	3.56788e-05	0.919542
AT1G15500	1.09138	3.3035e-05	0.296542	0.119649	1.85054e-06	0.0476935
AT1G15690	8.2305	0.000249129	2.23633	11.2918	0.000174644	4.50107
AT1G15750	3.17324	9.60511e-05	0.862211	2.3855	3.68951e-05	0.95089
AT1G15820	0.169995	5.14559e-06	0.0461899	0.820015	1.26827e-05	0.326868
AT1G15930	3.54351	0.000107259	0.962818	0.582717	9.01254e-06	0.232278
AT1G16080	0.294543	8.91555e-06	0.0800312	0.193746	2.99656e-06	0.0772296
AT1G16520	0.763487	2.311e-05	0.207449	1.00442	1.55348e-05	0.400375
AT1G16740	4.02952	0.00012197	1.09487	1.06022	1.63978e-05	0.422618
AT1G17720	1.03616	3.13636e-05	0.281538	0.681571	1.05415e-05	0.271683
AT1G17880	0.935887	2.83284e-05	0.254293	0.153903	2.38033e-06	0.0613477
AT1G18080	0.67471	2.04228e-05	0.183327	0.295876	4.57613e-06	0.11794
AT1G18210	0.725313	2.19545e-05	0.197077	0.954199	1.4758e-05	0.380356
AT1G18250	2.83049	8.56762e-05	0.769081	0.930926	1.43981e-05	0.371079
AT1G18540	1.92973	5.84111e-05	0.524333	1.13804	1.76013e-05	0.453635
AT1G19490	8.28929	0.000250909	2.25231	10.9051	0.000168663	4.34692
AT1G19650	3.55255	0.000107532	0.965275	2.33681	3.61421e-05	0.931484
AT1G19835	0.522748	1.58231e-05	0.142037	4.12627	6.38185e-05	1.64478
AT1G20010	0.725313	2.19545e-05	0.197077	0.4771	7.37902e-06	0.190178
AT1G20020	1.46106	4.4225e-05	0.396989	0.411884	6.37037e-06	0.164182
AT1G20260	0.536028	1.62251e-05	0.145646	3.8785	5.99865e-05	1.54602
AT1G20340	0.783641	2.37201e-05	0.212925	4.07687	6.30546e-05	1.62509
AT1G20440	0.537269	1.62626e-05	0.145983	1.41363	2.18638e-05	0.56349
AT1G20620	0.7747	2.34494e-05	0.210496	0.101917	1.57629e-06	0.0406255
AT1G20693	0.644722	1.95151e-05	0.175179	23.1128	0.000357472	9.21306
AT1G20810	1.23457	3.73694e-05	0.33545	3.24834	5.02401e-05	1.29483
AT1G21500	0.67471	2.04228e-05	0.183327	5.02989	7.77943e-05	2.00498
AT1G21720	0.311962	9.44281e-06	0.0847643	1.02602	1.58689e-05	0.408985
AT1G21750	1.09827	3.32435e-05	0.298413	0.120404	1.86221e-06	0.0479944
AT1G21770	3.05395	9.24401e-05	0.829797	4.01768	6.21391e-05	1.6015
AT1G22700	0.874749	2.64778e-05	0.237681	0.191799	2.96644e-06	0.0764534
AT1G22770	1.41524	4.28381e-05	0.38454	0.465463	7.19904e-06	0.185539
AT1G23180	0.644722	1.95151e-05	0.175179	1.27227	1.96774e-05	0.507141
AT1G23190	0.262557	7.94734e-06	0.0713401	2.59059	4.00671e-05	1.03264
AT1G23220	2.41771	7.31818e-05	0.656923	0.795166	1.22984e-05	0.316963
AT1G23290	1.9603	5.93366e-05	0.53264	0.257892	3.98866e-06	0.102799
AT1G23310	4.34269	0.000131449	1.17997	6.37231	9.85568e-05	2.54009
AT1G23360	1.52697	4.62201e-05	0.414899	3.01326	4.66043e-05	1.20112
AT1G23400	1.38155	4.18182e-05	0.375385	0.908761	1.40553e-05	0.362244
AT1G24180	1.80623	5.46728e-05	0.490775	0.148513	2.29697e-06	0.0591994
AT1G24240	36.1288	0.00109358	9.81666	2.16045	3.34144e-05	0.861183
AT1G24360	0.53234	1.61134e-05	0.144644	19.2591	0.000297869	7.67691
AT1G24510	0.417446	1.26357e-05	0.113426	0.27459	4.24692e-06	0.109455
AT1G24880	0.111266	3.36791e-06	0.0302323	0.0365944	5.65984e-07	0.014587
AT1G26630	0.186376	5.64142e-06	0.0506407	0.0408651	6.32036e-07	0.0162893
AT1G26850	0.800345	2.42257e-05	0.217464	0.131614	2.03559e-06	0.0524629
AT1G26920	0.930883	2.81769e-05	0.252933	0.204107	3.1568e-06	0.0813595
AT1G27330	1.03616	3.13636e-05	0.281538	2.72628	4.21658e-05	1.08673
AT1G27400	1.79175	5.42345e-05	0.486841	1.63188	2.52394e-05	0.65049
AT1G27950	1.1	3.3296e-05	0.298884	0.361782	5.59546e-06	0.144211
AT1G28140	1.10524	3.34545e-05	0.300308	1.45402	2.24884e-05	0.57959
AT1G28330	8.28929	0.000250909	2.25231	578.654	0.00894969	230.659
AT1G29070	4.06324	0.00012299	1.10403	0.619292	9.57823e-06	0.246858
AT1G29530	68.3866	0.00207	18.5815	1.36314	2.10829e-05	0.543366
AT1G29660	0.555263	1.68073e-05	0.150872	0.365244	5.64901e-06	0.145591
AT1G29880	0.666954	2.01881e-05	0.18122	0.438712	6.7853e-06	0.174876
AT1G29910	2.03322	6.15437e-05	0.552453	1.2174	1.88288e-05	0.48527
AT1G29920	1.08071	3.27121e-05	0.293643	1.70743	2.64078e-05	0.680602
AT1G29930	2.17913	6.59603e-05	0.592099	8.41622	0.000130169	3.35481
AT1G30360	4.9383	0.000149478	1.3418	0.649667	1.0048e-05	0.258966
AT1G30380	0.905126	2.73973e-05	0.245934	2.14761	3.32159e-05	0.856066
AT1G30500	3.41324	0.000103315	0.927421	2.24517	3.47248e-05	0.894955
AT1G30690	1.97813	5.9876e-05	0.537482	0.867454	1.34164e-05	0.345778
AT1G30820	2.57889	7.80606e-05	0.700718	2.54453	3.93548e-05	1.01428
AT1G31330	3.42886	0.000103788	0.931666	2.19192	3.39011e-05	0.873726
AT1G31812	1.88189	5.69631e-05	0.511335	3.50733	5.42457e-05	1.39806
AT1G32060	0.504931	1.52838e-05	0.137196	1.21783	1.88355e-05	0.485443
AT1G32070	5.11986	0.000154973	1.39113	0.374196	5.78746e-06	0.149159
AT1G32220	4.72796	0.000143111	1.28465	1.1309	1.7491e-05	0.450792
AT1G32470	0.486243	1.47181e-05	0.132119	2.34552	3.62767e-05	0.934953
AT1G32500	2.24903	6.80761e-05	0.611091	3.84638	5.94898e-05	1.53322
AT1G32900	3.05395	9.24401e-05	0.829797	0.334807	5.17826e-06	0.133458
AT1G32990	0.095123	2.87928e-06	0.0258462	0.938556	1.45161e-05	0.374121
AT1G33120	1.61461	4.88727e-05	0.43871	0.0663791	1.02665e-06	0.0264595
AT1G33810	3.80492	0.000115171	1.03385	0.625704	9.6774e-06	0.249414
AT1G35340	1.33391	4.03762e-05	0.36244	14.4775	0.000223915	5.77092
AT1G35420	0.508991	1.54067e-05	0.1383	2.67845	4.14261e-05	1.06767
AT1G35680	0.552619	1.67273e-05	0.150154	2.72628	4.21658e-05	1.08673
AT1G36160	2.5904	7.8409e-05	0.703846	0.340785	5.27073e-06	0.135841
AT1G37130	0.206495	6.2504e-06	0.0561073	0.679145	1.05039e-05	0.270716
AT1G41830	17.9013	0.000541857	4.86403	0.203021	3.14001e-06	0.0809268
AT1G41880	5.44986	0.000164962	1.4808	33.3179	0.000515308	13.2809
AT1G42960	6.39646	0.000193615	1.738	0.60107	9.2964e-06	0.239594
AT1G43170	11.4416	0.000346325	3.10882	2.3295	3.6029e-05	0.928568
AT1G43560	0.586111	1.7741e-05	0.159254	6.93963	0.000107331	2.76622
AT1G43670	0.518081	1.56818e-05	0.140769	0.567976	8.78454e-06	0.226402
AT1G44000	1.0574	3.20066e-05	0.28731	0.173886	2.68939e-06	0.0693131
AT1G44446	1.58125	4.7863e-05	0.429646	0.271336	4.1966e-06	0.108158
AT1G44575	1.38237	4.18431e-05	0.375608	1.70494	2.63693e-05	0.679611
AT1G45000	0.703334	2.12892e-05	0.191105	0.462642	7.15541e-06	0.184415
AT1G47128	0.444636	1.34587e-05	0.120813	178.702	0.00276388	71.2329
AT1G47200	2.36837	7.16883e-05	0.643516	1.55788	2.40948e-05	0.620989
AT1G47420	0.983475	2.97689e-05	0.267223	0.646915	1.00054e-05	0.257868
AT1G48330	1.45063	4.39091e-05	0.394154	13.3588	0.000206612	5.32498
AT1G48350	1.05181	3.18374e-05	0.285791	67.5723	0.0010451	26.9352
AT1G48440	5.6335	0.000170521	1.53069	4.07619	6.3044e-05	1.62482
AT1G48450	2.00086	6.05642e-05	0.54366	1.31614	2.03559e-05	0.524629
AT1G49240	3.86833	0.000117091	1.05108	0.978666	1.51364e-05	0.390109
AT1G49750	0.574505	1.73897e-05	0.156101	0.629834	9.74128e-06	0.25106
AT1G49760	7.4871	0.000226627	2.03434	0.615612	9.52131e-06	0.245391
AT1G49970	5.10912	0.000154648	1.38821	1.32028	2.04199e-05	0.526279
AT1G49975	2.90125	8.78181e-05	0.788308	0.4771	7.37902e-06	0.190178
AT1G50010	1.49421	4.52282e-05	0.405995	0.819055	1.26678e-05	0.326486
AT1G50732	1.00913	3.05454e-05	0.274194	0.331895	5.13323e-06	0.132298
AT1G50900	0.151107	4.57386e-06	0.0410577	0.795166	1.22984e-05	0.316963
AT1G51400	0.714887	2.1639e-05	0.194244	0.705363	1.09094e-05	0.281167
AT1G51980	0.589087	1.78311e-05	0.160062	0.193746	2.99656e-06	0.0772296
AT1G52000	0.411525	1.24565e-05	0.111817	0.270695	4.18668e-06	0.107902
AT1G52220	1.15664	3.50106e-05	0.314275	0.507215	7.8448e-06	0.202183
AT1G52230	2.82248	8.54339e-05	0.766906	0.949881	1.46913e-05	0.378635
AT1G52400	0.184793	5.59351e-06	0.0502107	0.243108	3.76001e-06	0.096906
AT1G52510	2.46915	7.47388e-05	0.6709	2.43625	3.76801e-05	0.971121
AT1G53240	3.72104	0.000112632	1.01106	0.382445	5.91504e-06	0.152447
AT1G53300	3.9339	0.000119075	1.06889	0.431276	6.6703e-06	0.171912
AT1G53510	2.01826	6.10909e-05	0.548388	0.331895	5.13323e-06	0.132298
AT1G54370	1.61181	4.87879e-05	0.437949	7.42155	0.000114785	2.95832
AT1G54410	0.090806	2.74861e-06	0.0246732	1.67246	2.5867e-05	0.666664
AT1G54500	0.162535	4.91978e-06	0.0441629	0.320739	4.96068e-06	0.127851
AT1G54580	0.921032	2.78788e-05	0.250256	3.0292	4.68509e-05	1.20748
AT1G54630	4.58556	0.000138801	1.24596	0.58006	8.97145e-06	0.231219
AT1G54780	0.0784122	2.37346e-06	0.0213056	6.08624	9.41323e-05	2.42605
AT1G55160	18.8581	0.000570818	5.124	1.9084	2.95161e-05	0.760712
AT1G55490	0.67081	2.03048e-05	0.182268	0.992808	1.53552e-05	0.395746
AT1G55670	0.26375	7.98347e-06	0.0716643	0.173491	2.68328e-06	0.0691556
AT1G55673	1.68524	5.10105e-05	0.457901	3.11908	4.8241e-05	1.2433
AT1G55690	2.52283	7.63636e-05	0.685485	1.65948	2.56661e-05	0.661488
AT1G55840	0.690774	2.09091e-05	0.187692	0.454381	7.02764e-06	0.181122
AT1G55900	2.2534	6.82083e-05	0.612278	0.370563	5.73128e-06	0.147711
AT1G56045	31.9264	0.000966383	8.67483	70.169	0.00108526	27.9703
AT1G56070	0.912753	2.76282e-05	0.248007	19.813	0.000306436	7.89773
AT1G56340	4.00173	0.000121128	1.08732	0.526455	8.14236e-06	0.209852
AT1G56580	0.240768	7.28781e-06	0.0654197	0.316747	4.89893e-06	0.126259
AT1G57660	3.35405	0.000101524	0.911338	1.43406	2.21797e-05	0.571633
AT1G57720	3.68413	0.000111515	1.00103	2.82726	4.37275e-05	1.12698
AT1G57860	0.417446	1.26357e-05	0.113426	0.27459	4.24692e-06	0.109455
AT1G58080	0.293056	8.87052e-06	0.079627	1.1566	1.78885e-05	0.461037
AT1G58250	7.36826	0.00022303	2.00205	0.605841	9.37018e-06	0.241496
AT1G58270	0.817254	2.47375e-05	0.222058	3.76304	5.82007e-05	1.49999
AT1G58290	0.597756	1.80935e-05	0.162418	2.38725	3.69222e-05	0.951589
AT1G58520	56.9505	0.00172384	15.4742	0.706814	1.09319e-05	0.281745
AT1G59359	0.481535	1.45756e-05	0.130839	4.1705	6.45026e-05	1.66241
AT1G60170	8.5963	0.000260202	2.33573	4.24088	6.55913e-05	1.69047
AT1G60550	1.33904	4.05314e-05	0.363834	0.2936	4.54093e-06	0.117033
AT1G60560	98.6425	0.00298582	26.8025	3.8168	5.90321e-05	1.52142
AT1G60660	9.67084	0.000292727	2.62769	12.7227	0.000196774	5.07141
AT1G60940	1.87177	5.66569e-05	0.508586	1.23122	1.90426e-05	0.490782
AT1G60950	2.75113	8.32742e-05	0.747518	1.99971	3.09283e-05	0.797109
AT1G61520	1.34453	4.06978e-05	0.365327	1.57536	2.43652e-05	0.627959
AT1G62780	10.8003	0.000326914	2.93458	0.0696496	1.07723e-06	0.0277632
AT1G63110	2.52283	7.63636e-05	0.685485	1.65948	2.56661e-05	0.661488
AT1G63700	1.58973	4.81195e-05	0.431949	3.13709	4.85196e-05	1.25049
AT1G63940	0.639982	1.93716e-05	0.173891	0.42097	6.5109e-06	0.167804
AT1G64355	2.23173	6.75524e-05	0.60639	1.468	2.27047e-05	0.585163
AT1G64370	1.10524	3.34545e-05	0.300308	1.45402	2.24884e-05	0.57959
AT1G64400	0.518081	1.56818e-05	0.140769	1.02236	1.58122e-05	0.407524
AT1G64510	0.44807	1.35626e-05	0.121746	0.540344	8.35719e-06	0.215388
AT1G64790	0.817254	2.47375e-05	0.222058	21.5031	0.000332575	8.5714
AT1G64970	2.88067	8.71953e-05	0.782717	1.08278	1.67467e-05	0.43161
AT1G65290	0.54229	1.64146e-05	0.147347	0.0891775	1.37926e-06	0.0355473
AT1G65930	0.347455	1.05171e-05	0.0944081	0.228551	3.53486e-06	0.0911032
AT1G66330	1.27528	3.86014e-05	0.346509	1.25828	1.94611e-05	0.501568
AT1G66430	0.376786	1.1405e-05	0.102378	0.247844	3.83326e-06	0.0987937
AT1G66970	1.44341	4.36906e-05	0.392193	0.18989	2.93692e-06	0.0756927
AT1G67090	2.06938	6.26383e-05	0.562278	3.44544	5.32886e-05	1.3734
AT1G67430	26.2228	0.000793741	7.12509	0.1468	2.27047e-06	0.0585163
AT1G67680	0.617287	1.86847e-05	0.167725	1.62417	2.51201e-05	0.647414
AT1G67700	0.460516	1.39394e-05	0.125128	0.605841	9.37018e-06	0.241496
AT1G67740	0.383425	1.16059e-05	0.104182	0.243804	3.77078e-06	0.0971834
AT1G68010	0.699097	2.1161e-05	0.189954	4.41461	6.82781e-05	1.75972
AT1G68530	0.291583	8.82594e-06	0.0792269	0.191799	2.96644e-06	0.0764534
AT1G68560	1.05885	3.20504e-05	0.287704	1.81089	2.80079e-05	0.721843
AT1G68590	1.36465	4.13067e-05	0.370794	20.3227	0.00031432	8.1009
AT1G69620	0.458696	1.38843e-05	0.124634	0.905169	1.39997e-05	0.360812
AT1G69730	45.1306	0.00136606	12.2626	4.24088	6.55913e-05	1.69047
AT1G69960	0.557933	1.68881e-05	0.151598	4.037	6.24378e-05	1.6092
AT1G70060	1.11587	3.37762e-05	0.303195	4.404	6.8114e-05	1.75549
AT1G70490	51.9311	0.0015719	14.1103	5.05421	7.81704e-05	2.01467
AT1G70560	1.87177	5.66569e-05	0.508586	2.46245	3.80853e-05	0.981564
AT1G70580	0.460516	1.39394e-05	0.125128	0.30292	4.68509e-06	0.120748
AT1G70600	8.34607	0.000252628	2.26773	2.35282	3.63897e-05	0.937864
AT1G70760	9.00643	0.000272616	2.44716	0.582717	9.01254e-06	0.232278
AT1G71010	0.67471	2.04228e-05	0.183327	11.5392	0.000178469	4.59965
AT1G71500	0.973574	2.94692e-05	0.264533	1.66505	2.57523e-05	0.663708
AT1G71860	3.45387	0.000104545	0.938461	17.2665	0.00026705	6.88263
AT1G71880	1.055	3.19339e-05	0.286657	0.231321	3.57771e-06	0.0922075
AT1G72020	1.36384	4.1282e-05	0.370572	5.21955	8.07277e-05	2.08058
AT1G72370	2.99871	9.07681e-05	0.814788	1.1835	1.83045e-05	0.471759
AT1G72610	0.487605	1.47594e-05	0.132489	0.524846	8.11748e-06	0.20921
AT1G72640	8.90483	0.000269541	2.41956	1.8895	2.92238e-05	0.75318
AT1G72970	0.500216	1.51411e-05	0.135915	0.329034	5.08898e-06	0.131157
AT1G73230	0.680645	2.06025e-05	0.18494	0.335789	5.19344e-06	0.13385
AT1G73660	0.983475	2.97689e-05	0.267223	1.29383	2.00109e-05	0.515737
AT1G73940	0.866045	2.62144e-05	0.235316	0.854507	1.32162e-05	0.340617
AT1G74060	1.62992	4.9336e-05	0.442869	1.71541	2.65313e-05	0.683786
AT1G74470	4.82107	0.000145929	1.30995	0.56629	8.75848e-06	0.22573
AT1G74970	0.403886	1.22253e-05	0.109741	0.26567	4.10897e-06	0.1059
AT1G75350	5.21573	0.000157875	1.41718	0.142951	2.21094e-06	0.0569822
AT1G75690	0.481535	1.45756e-05	0.130839	0.316747	4.89893e-06	0.126259
AT1G75950	0.921032	2.78788e-05	0.250256	0.605841	9.37018e-06	0.241496
AT1G76100	0.386833	1.17091e-05	0.105108	0.254453	3.93548e-06	0.101428
AT1G76160	0.537269	1.62626e-05	0.145983	2.47385	3.82616e-05	0.986108
AT1G76450	0.22666	6.86079e-06	0.0615865	0.745468	1.15297e-05	0.297153
AT1G76930	0.219376	6.64031e-06	0.0596074	3.53541	5.46801e-05	1.40926
AT1G77300	2.09729	6.3483e-05	0.569861	6.89782	0.000106685	2.74956
AT1G77310	40.1712	0.00121594	10.915	1.468	2.27047e-05	0.585163
AT1G77490	0.268634	8.13131e-06	0.0729914	0.353407	5.46594e-06	0.140873
AT1G77620	1.28944	3.90303e-05	0.350359	5.93724	9.18278e-05	2.36666
AT1G77940	7.35058	0.000222495	1.99725	5.05487	7.81808e-05	2.01494
AT1G78040	2.07232	6.27272e-05	0.563077	3.63504	5.62211e-05	1.44897
AT1G78370	0.914809	2.76904e-05	0.248565	0.773675	1.1966e-05	0.308397
AT1G78380	0.281675	8.52603e-06	0.0765347	0.370563	5.73128e-06	0.147711
AT1G78630	0.41595	1.25904e-05	0.113019	0.592812	9.16867e-06	0.236302
AT1G78850	1.46899	4.44649e-05	0.399143	0.483139	7.47242e-06	0.192585
AT1G78900	1.54219	4.66807e-05	0.419034	0.380412	5.8836e-06	0.151637
AT1G79040	3.54455	0.00010729	0.963101	1.23864	1.91573e-05	0.493737
AT1G79560	0.847081	2.56403e-05	0.230163	1.39299	2.15446e-05	0.555264
AT1G79720	1.73209	5.24287e-05	0.470631	0.569671	8.81077e-06	0.227078
AT1G79850	2.38663	7.22411e-05	0.648479	2.94354	4.55261e-05	1.17333
AT1G80070	0.690774	2.09091e-05	0.187692	1.13595	1.75691e-05	0.452805
AT1G80410	1.36529	4.13262e-05	0.370968	6.28649	9.72294e-05	2.50587
AT2G01640	4.83542	0.000146364	1.31385	2.12044	3.27956e-05	0.845235
AT2G01820	0.847081	2.56403e-05	0.230163	5.29337	8.18694e-05	2.11
AT2G03420	0.53234	1.61134e-05	0.144644	0.933773	1.44421e-05	0.372214
AT2G03680	3.09467	9.36727e-05	0.840861	2.54453	3.93548e-05	1.01428
AT2G03730	3.22361	9.75757e-05	0.875897	2.82726	4.37275e-05	1.12698
AT2G04030	0.293056	8.87052e-06	0.079627	2.31321	3.57771e-05	0.922075
AT2G04520	17.4075	0.000526909	4.72985	3.8168	5.90321e-05	1.52142
AT2G05070	0.774635	2.34475e-05	0.210478	8.04123	0.000124369	3.20534
AT2G05100	0.699863	2.11842e-05	0.190162	0.460359	7.1201e-06	0.183505
AT2G05220	0.400173	1.21128e-05	0.108732	0.263227	4.07118e-06	0.104926
AT2G05310	1.75833	5.32231e-05	0.477762	0.77107	1.19257e-05	0.307358
AT2G05380	1.78289	5.39665e-05	0.484435	0.319843	4.94683e-06	0.127494
AT2G05710	0.272418	8.24583e-06	0.0740195	6.63012	0.000102544	2.64285
AT2G06520	6.45844	0.000195491	1.75484	3.11982	4.82524e-05	1.2436
AT2G10940	1.65044	4.99571e-05	0.448445	2.26173	3.49809e-05	0.901555
AT2G13360	1.50389	4.55213e-05	0.408626	2.63796	4.07998e-05	1.05152
AT2G14260	0.885878	2.68147e-05	0.240705	0.582717	9.01254e-06	0.232278
AT2G14890	0.518081	1.56818e-05	0.140769	0.340785	5.27073e-06	0.135841
AT2G16485	7.73667	0.000234182	2.10215	0.508906	7.87095e-06	0.202856
AT2G16500	96.5438	0.00292229	26.2322	1.29933	2.0096e-05	0.517931
AT2G16920	3.22361	9.75757e-05	0.875897	1.06022	1.63978e-05	0.422618
AT2G17340	1.03616	3.13636e-05	0.281538	0.681571	1.05415e-05	0.271683
AT2G17360	37.4636	0.00113399	10.1793	16.9635	0.000262365	6.76188
AT2G17390	0.879167	2.66116e-05	0.238881	0.578302	8.94426e-06	0.230519
AT2G17420	1.41524	4.28381e-05	0.38454	0.930926	1.43981e-05	0.371079
AT2G17480	7.73667	0.000234182	2.10215	10.1781	0.000157419	4.05713
AT2G18020	5.43985	0.000164659	1.47808	0.340785	5.27073e-06	0.135841
AT2G18230	0.439584	1.33058e-05	0.119441	2.89151	4.47213e-05	1.15259
AT2G18328	1.89801	5.74511e-05	0.515715	0.891775	1.37926e-05	0.355473
AT2G18940	4.642	0.000140509	1.26129	0.508906	7.87095e-06	0.202856
AT2G18960	2.24406	6.79256e-05	0.609741	0.421745	6.52289e-06	0.168113
AT2G19680	0.397432	1.20299e-05	0.107987	1.0457	1.61732e-05	0.416828
AT2G19730	0.482393	1.46016e-05	0.131073	0.271981	4.20657e-06	0.108415
AT2G19750	0.666954	2.01881e-05	0.18122	7.0194	0.000108565	2.79802
AT2G20490	0.784122	2.37346e-05	0.213056	1.80524	2.79206e-05	0.719592
AT2G21160	1.30393	3.94688e-05	0.354296	1.71541	2.65313e-05	0.683786
AT2G21170	0.983475	2.97689e-05	0.267223	0.323457	5.00272e-06	0.128934
AT2G21660	12.2375	0.000370418	3.32509	24.1941	0.000374197	9.64409
AT2G21960	0.290125	8.78181e-06	0.0788308	1.14504	1.77096e-05	0.456427
AT2G22425	1.13775	3.44385e-05	0.30914	0.374196	5.78746e-06	0.149159
AT2G22670	3.54351	0.000107259	0.962818	0.0971195	1.50209e-06	0.0387131
AT2G23090	0.255055	7.72028e-06	0.0693018	1.25828	1.94611e-05	0.501568
AT2G23820	7.4871	0.000226627	2.03434	0.738735	1.14256e-05	0.294469
AT2G23930	5.08991	0.000154067	1.383	8.70497	0.000134635	3.46991
AT2G24090	0.525113	1.58947e-05	0.14268	0.777176	1.20201e-05	0.309792
AT2G24360	3.71955	0.000112587	1.01065	0.489333	7.56822e-06	0.195054
AT2G24790	0.202885	6.14113e-06	0.0551264	0.400363	6.19218e-06	0.15959
AT2G25110	3.65512	0.000110637	0.993143	2.40428	3.71856e-05	0.958377
AT2G25450	0.353273	1.06932e-05	0.0959887	1.0457	1.61732e-05	0.416828
AT2G25510	2.07232	6.27272e-05	0.563077	0.272628	4.21658e-06	0.108673
AT2G25520	0.53234	1.61134e-05	0.144644	2.10099	3.24948e-05	0.837481
AT2G25670	0.763487	2.311e-05	0.207449	0.167403	2.58913e-06	0.0667291
AT2G26080	0.235874	7.13969e-06	0.06409	3.18066	4.91934e-05	1.26785
AT2G26210	10.7454	0.000325252	2.91966	1.41363	2.18638e-05	0.56349
AT2G26230	0.773667	2.34182e-05	0.210215	2.54453	3.93548e-05	1.01428
AT2G26250	0.538515	1.63003e-05	0.146322	0.354227	5.47862e-06	0.141199
AT2G26500	1.08865	3.29524e-05	0.2958	1.12189	1.73515e-05	0.447198
AT2G26670	2.32876	7.04895e-05	0.632755	0.382956	5.92296e-06	0.152651
AT2G26920	67.5734	0.00204538	18.3606	0.966278	1.49448e-05	0.385171
AT2G27530	2.38317	7.21363e-05	0.647538	0.340785	5.27073e-06	0.135841
AT2G27600	2.18139	6.60287e-05	0.592712	40.4638	0.000625829	16.1294
AT2G27710	0.207975	6.29521e-06	0.0565095	0.410408	6.34754e-06	0.163594
AT2G27730	0.324162	9.81208e-06	0.0880791	0.213229	3.29788e-06	0.0849957
AT2G28000	0.719318	2.17731e-05	0.195448	0.473157	7.31803e-06	0.188606
AT2G28190	2.05658	6.22508e-05	0.5588	1.64267	2.54062e-05	0.65479
AT2G28290	4.53321	0.000137216	1.23173	0.596374	9.22377e-06	0.237722
AT2G28800	0.224324	6.79006e-06	0.0609516	1.13127	1.74966e-05	0.450937
AT2G29550	0.2321	7.02545e-06	0.0630646	0.152672	2.36129e-06	0.0608569
AT2G29630	2.50919	7.59508e-05	0.68178	0.825253	1.27637e-05	0.328956
AT2G30570	1.83903	5.56656e-05	0.499687	5.81852	8.99916e-05	2.31934
AT2G30620	2.27549	6.8877e-05	0.61828	0.748391	1.15749e-05	0.298318
AT2G30860	0.720808	2.18182e-05	0.195853	1.80172	2.78661e-05	0.718187
AT2G31360	106.403	0.0032207	28.9109	0.643797	9.95723e-06	0.256626
AT2G31400	36.9456	0.00111831	10.0386	2.3855	3.68951e-05	0.95089
AT2G31490	0.663143	2.00727e-05	0.180185	0.654308	1.01198e-05	0.260815
AT2G31610	3.82058	0.000115645	1.0381	1.72777	2.67224e-05	0.68871
AT2G32060	1.56824	4.74693e-05	0.426112	0.515783	7.97732e-06	0.205598
AT2G32765	6.44722	0.000195151	1.75179	2.12044	3.27956e-05	0.845235
AT2G33040	0.853309	2.58289e-05	0.231855	3.64841	5.64278e-05	1.4543
AT2G33150	1.55772	4.71507e-05	0.423252	1.02464	1.58476e-05	0.408436
AT2G33370	3.03116	9.17503e-05	0.823605	3.13319	4.84592e-05	1.24893
AT2G33450	1.90486	5.76584e-05	0.517576	0.385535	5.96284e-06	0.153679
AT2G33460	0.856458	2.59242e-05	0.232711	0.281682	4.35662e-06	0.112282
AT2G33600	9.284	0.000281018	2.52258	1.52672	2.36129e-05	0.608569
AT2G33800	1.49421	4.52282e-05	0.405995	0.163811	2.53357e-06	0.0652971
AT2G34160	17.1926	0.000520404	4.67145	0.471209	7.28792e-06	0.18783
AT2G34420	25.2917	0.000765556	6.87209	4.51105	6.97698e-05	1.79816
AT2G34430	1.9559	5.92032e-05	0.531443	0.943478	1.45922e-05	0.376082
AT2G34670	2.00086	6.05642e-05	0.54366	1.31614	2.03559e-05	0.524629
AT2G34720	5.15778	0.000156121	1.40144	3.39271	5.2473e-05	1.35238
AT2G35040	0.337355	1.02114e-05	0.0916637	0.66572	1.02963e-05	0.265365
AT2G35050	0.943496	2.85587e-05	0.25636	1.24123	1.91974e-05	0.494772
AT2G35260	3.49023	0.000105646	0.94834	0.860931	1.33155e-05	0.343178
AT2G35410	0.773667	2.34182e-05	0.210215	1.86599	2.88602e-05	0.743807
AT2G35490	0.446346	1.35105e-05	0.121278	0.2936	4.54093e-06	0.117033
AT2G36130	8.92693	0.00027021	2.42556	2.936	4.54093e-05	1.17033
AT2G36230	2.67808	8.10629e-05	0.727669	1.1744	1.81637e-05	0.46813
AT2G36530	4.02154	0.000121728	1.0927	0.18895	2.92238e-06	0.075318
AT2G36580	2.00086	6.05642e-05	0.54366	0.658068	1.0178e-05	0.262314
AT2G36620	0.659375	1.99587e-05	0.179161	0.433727	6.7082e-06	0.172889
AT2G36680	2.52283	7.63636e-05	0.685485	3.31895	5.13323e-05	1.32298
AT2G36830	30.3046	0.000917291	8.23414	1.23621	1.91197e-05	0.492769
AT2G37180	0.651967	1.97344e-05	0.177148	0.428854	6.63282e-06	0.170946
AT2G37220	0.433023	1.31072e-05	0.117658	1.06813	1.65202e-05	0.425772
AT2G37250	1.03003	3.1178e-05	0.279873	0.903384	1.39721e-05	0.3601
AT2G37270	0.680645	2.06025e-05	0.18494	1.23122	1.90426e-05	0.490782
AT2G37470	0.763487	2.311e-05	0.207449	4.01768	6.21391e-05	1.6015
AT2G37660	0.970679	2.93815e-05	0.263746	0.141888	2.1945e-06	0.0565585
AT2G38170	0.921032	2.78788e-05	0.250256	0.30292	4.68509e-06	0.120748
AT2G38540	2.97301	8.99903e-05	0.807806	0.893508	1.38194e-05	0.356164
AT2G39010	0.335405	1.01524e-05	0.0911338	1.10312	1.70613e-05	0.439718
AT2G39390	0.947347	2.86753e-05	0.257407	0.778938	1.20474e-05	0.310495
AT2G39460	2.99249	9.05797e-05	0.813097	1.72836	2.67315e-05	0.688946
AT2G39470	0.604427	1.82954e-05	0.164231	59.2399	0.000916228	23.6138
AT2G39730	2.5667	7.76915e-05	0.697405	5.68599	8.79419e-05	2.26651
AT2G39780	0.666954	2.01881e-05	0.18122	2.19356	3.39265e-05	0.874381
AT2G39990	0.690774	2.09091e-05	0.187692	1.36314	2.10829e-05	0.543366
AT2G40205	0.716358	2.16835e-05	0.194644	0.471209	7.28792e-06	0.18783
AT2G40490	0.228445	6.91481e-06	0.0620715	0.0500892	7.747e-07	0.0199662
AT2G40540	7.15377	0.000216538	1.94377	0.522849	8.08659e-06	0.208414
AT2G40590	0.805903	2.43939e-05	0.218974	0.530111	8.19891e-06	0.211309
AT2G40620	3.74355	0.000113314	1.01717	2.46245	3.80853e-05	0.981564
AT2G41110	1.07454	3.25252e-05	0.291966	0.706814	1.09319e-05	0.281745
AT2G41430	1.17222	3.54821e-05	0.318508	0.77107	1.19257e-05	0.307358
AT2G41650	1.92348	5.8222e-05	0.522635	0.632618	9.78433e-06	0.25217
AT2G41680	0.194715	5.89383e-06	0.0529066	0.896563	1.38666e-05	0.357381
AT2G41790	0.872557	2.64115e-05	0.237085	1.43489	2.21925e-05	0.571964
AT2G41820	4.14464	0.000125454	1.12615	1194.11	0.0184686	475.988
AT2G42080	9.67084	0.000292727	2.62769	1.27227	1.96774e-05	0.507141
AT2G42220	0.386833	1.17091e-05	0.105108	0.127227	1.96774e-06	0.0507141
AT2G42540	1.96862	5.95882e-05	0.534899	0.874075	1.35188e-05	0.348418
AT2G42590	4.83542	0.000146364	1.31385	0.289151	4.47213e-06	0.115259
AT2G42840	5.2408	0.000158634	1.42399	0.636427	9.84325e-06	0.253688
AT2G42975	2.83049	8.56762e-05	0.769081	1.86185	2.87962e-05	0.742158
AT2G43030	1.19816	3.62671e-05	0.325555	0.11259	1.74136e-06	0.0448797
AT2G43160	0.433023	1.31072e-05	0.117658	0.569671	8.81077e-06	0.227078
AT2G43460	0.209325	6.33608e-06	0.0568765	1.18414	1.83144e-05	0.472015
AT2G43750	6.34282	0.000191991	1.72343	0.927157	1.43398e-05	0.369577
AT2G43970	1.46282	4.42781e-05	0.397466	0.320739	4.96068e-06	0.127851
AT2G44090	2.07232	6.27272e-05	0.563077	0.340785	5.27073e-06	0.135841
AT2G44230	3.41324	0.000103315	0.927421	2.24517	3.47248e-05	0.894955
AT2G44650	0.794863	2.40598e-05	0.215975	1.56855	2.42598e-05	0.625243
AT2G44670	5.69755	0.000172459	1.5481	0.19725	3.05076e-06	0.0786265
AT2G45070	0.44807	1.35626e-05	0.121746	0.147367	2.27923e-06	0.0587422
AT2G45470	0.737606	2.23266e-05	0.200417	0.646915	1.00054e-05	0.257868
AT2G45810	257.619	0.00779788	69.9984	1.39883	2.16348e-05	0.55759
AT2G45960	1.90246	5.75857e-05	0.516923	0.893863	1.38249e-05	0.356305
AT2G45990	0.54229	1.64146e-05	0.147347	0.35671	5.51702e-06	0.142189
AT2G46230	5.39768	0.000163383	1.46662	1.33144	2.05926e-05	0.530729
AT2G46330	0.54229	1.64146e-05	0.147347	1.42684	2.20681e-05	0.568756
AT2G46540	0.627298	1.89877e-05	0.170445	0.206313	3.19093e-06	0.0822391
AT2G46580	1.96695	5.95377e-05	0.534446	1.94074	3.00163e-05	0.773605
AT2G46670	0.56335	1.70521e-05	0.153069	1.11169	1.71938e-05	0.443133
AT2G46820	0.582784	1.76403e-05	0.15835	0.866696	1.34047e-05	0.345476
AT2G46830	17.5833	0.000532231	4.77762	0.385535	5.96284e-06	0.153679
AT2G47110	0.172694	5.22727e-06	0.0469231	0.22719	3.51382e-06	0.0905609
AT2G47390	21.1917	0.000641454	5.75807	1.32758	2.05329e-05	0.529191
AT2G47610	1.11802	3.38413e-05	0.303779	0.514789	7.96195e-06	0.205202
AT2G48070	5.90996	0.000178889	1.60581	1.06022	1.63978e-05	0.422618
AT3G01130	1.29665	3.92483e-05	0.352316	0.426458	6.59577e-06	0.169991
AT3G01280	0.433023	1.31072e-05	0.117658	0.854507	1.32162e-05	0.340617
AT3G01480	0.179644	5.43766e-06	0.0488116	0.590835	9.1381e-06	0.235514
AT3G01500	3.38244	0.000102383	0.919054	39.6777	0.000613672	15.816
AT3G02090	0.376786	1.1405e-05	0.102378	0.247844	3.83326e-06	0.0987937
AT3G02120	1.84206	5.57575e-05	0.500513	0.605841	9.37018e-06	0.241496
AT3G02200	8.19177	0.000247957	2.22581	0.89807	1.38899e-05	0.357982
AT3G02450	10.4147	0.000315245	2.82982	2.936	4.54093e-05	1.17033
AT3G02470	3.57401	0.000108182	0.971104	0.737545	1.14072e-05	0.293995
AT3G02520	16.5786	0.000501818	4.50461	32.7154	0.00050599	13.0408
AT3G02560	1.34317	4.06565e-05	0.364957	0.353407	5.46594e-06	0.140873
AT3G02640	0.61079	1.8488e-05	0.165959	0.401768	6.21391e-06	0.16015
AT3G02730	0.874749	2.64778e-05	0.237681	0.191799	2.96644e-06	0.0764534
AT3G02780	1.7909	5.42087e-05	0.48661	0.706814	1.09319e-05	0.281745
AT3G02830	1.26565	3.83099e-05	0.343893	0.384241	5.94283e-06	0.153163
AT3G03070	1.73209	5.24287e-05	0.470631	1.13934	1.76215e-05	0.454156
AT3G03780	2.7741	8.39695e-05	0.75376	0.152064	2.35188e-06	0.0606145
AT3G04120	74.3501	0.00225051	20.2019	0.70033	1.08316e-05	0.27916
AT3G04290	5.68286	0.000172015	1.54411	0.590226	9.12868e-06	0.235272
AT3G04400	0.234445	7.09641e-06	0.0637016	0.693963	1.07331e-05	0.276622
AT3G04840	0.404356	1.22395e-05	0.109869	0.797936	1.23412e-05	0.318068
AT3G04920	0.203597	6.16268e-06	0.0553198	1.33923	2.0713e-05	0.533833
AT3G05420	0.892693	2.7021e-05	0.242556	1.7616	2.72456e-05	0.702195
AT3G05530	6.99097	0.00021161	1.89954	2.5292	3.91177e-05	1.00817
AT3G05560	1.32629	4.01454e-05	0.360369	1.09051	1.68663e-05	0.434692
AT3G05727	1.20885	3.65909e-05	0.328462	0.397583	6.14918e-06	0.158482
AT3G05730	0.270723	8.19454e-06	0.073559	0.0593592	9.18074e-07	0.0236613
AT3G05880	2.98152	9.02479e-05	0.810118	1.65948	2.56661e-05	0.661488
AT3G06700	0.333477	1.0094e-05	0.0906101	0.438712	6.7853e-06	0.174876
AT3G06810	2.27549	6.8877e-05	0.61828	0.748391	1.15749e-05	0.298318
AT3G07230	0.313649	9.49385e-06	0.0852224	2.06313	3.19093e-05	0.822391
AT3G07480	0.229348	6.94214e-06	0.0623168	14.6336	0.000226329	5.83313
AT3G08520	0.682647	2.06631e-05	0.185484	1.49678	2.31499e-05	0.596637
AT3G08580	0.384017	1.16238e-05	0.104343	1.28826	1.99248e-05	0.513518
AT3G08610	0.547406	1.65695e-05	0.148737	1.08023	1.67072e-05	0.430592
AT3G08740	0.127248	3.85167e-06	0.0345749	0.251105	3.88369e-06	0.100094
AT3G08940	5.93227	0.000179564	1.61187	1.21942	1.88601e-05	0.486078
AT3G09200	0.45689	1.38296e-05	0.124143	0.300535	4.6482e-06	0.119797
AT3G09260	0.277632	8.40365e-06	0.0754361	1.27835	1.97715e-05	0.509568
AT3G09390	0.976852	2.95684e-05	0.265423	0.128512	1.98761e-06	0.0512264
AT3G09500	0.283049	8.56762e-06	0.0769081	0.930926	1.43981e-05	0.371079
AT3G09820	0.510484	1.54519e-05	0.138705	0.223859	3.4623e-06	0.089233
AT3G09840	0.384272	1.16315e-05	0.104412	2.78045	4.30035e-05	1.10832
AT3G09860	0.794863	2.40598e-05	0.215975	1.0457	1.61732e-05	0.416828
AT3G10060	0.402952	1.2197e-05	0.109487	0.530111	8.19891e-06	0.211309
AT3G10160	345.212	0.0104492	93.7986	1.93256	2.98897e-05	0.770341
AT3G10405	2.39278	7.24273e-05	0.650151	1.96742	3.04289e-05	0.784239
AT3G10420	1.03003	3.1178e-05	0.279873	2.936	4.54093e-05	1.17033
AT3G10640	1.45063	4.39091e-05	0.394154	5.72519	8.85482e-05	2.28214
AT3G11170	1.27528	3.86014e-05	0.346509	1.25828	1.94611e-05	0.501568
AT3G11240	2.7631	8.36363e-05	0.750769	3.63504	5.62211e-05	1.44897
AT3G11400	7.36826	0.00022303	2.00205	3.0292	4.68509e-05	1.20748
AT3G11510	1.11587	3.37762e-05	0.303195	31.1216	0.000481339	12.4055
AT3G11630	0.77941	2.3592e-05	0.211776	1.24123	1.91974e-05	0.494772
AT3G11830	43.7419	0.00132403	11.8853	4.1104	6.35731e-05	1.63846
AT3G11880	1.34942	4.08456e-05	0.366655	1.77525	2.74568e-05	0.707639
AT3G11940	14.1083	0.000427046	3.83342	1.95123	3.01785e-05	0.777785
AT3G12345	0.4642	1.40509e-05	0.126129	2.74809	4.25031e-05	1.09542
AT3G12490	5.17055	0.000156508	1.4049	2.2674	3.50686e-05	0.903816
AT3G12685	1.03616	3.13636e-05	0.281538	11.5867	0.000179205	4.61861
AT3G12780	1.71382	5.18757e-05	0.465667	0.805231	1.2454e-05	0.320975
AT3G13120	1.68188	5.09091e-05	0.45699	1.35217	2.09132e-05	0.538991
AT3G13226	7.4871	0.000226627	2.03434	1.23122	1.90426e-05	0.490782
AT3G13490	2.84436	8.60962e-05	0.772851	1.12259	1.73624e-05	0.447477
AT3G13520	0.750324	2.27116e-05	0.203873	0.164517	2.54449e-06	0.0655786
AT3G13920	0.896139	2.71253e-05	0.243493	1.62103	2.50716e-05	0.646164
AT3G14010	9.21893	0.000279048	2.5049	0.71342	1.1034e-05	0.284378
AT3G14100	0.817254	2.47375e-05	0.222058	0.645092	9.97726e-06	0.257142
AT3G14210	12.0188	0.000363797	3.26565	0.194404	3.00673e-06	0.0774919
AT3G14415	0.315353	9.54545e-06	0.0856856	1.03717	1.60413e-05	0.41343
AT3G14420	1.21646	3.6821e-05	0.330527	0.9602	1.48509e-05	0.382748
AT3G14930	2.41771	7.31818e-05	0.656923	0.530111	8.19891e-06	0.211309
AT3G15190	1.21274	3.67085e-05	0.329518	1.90226	2.94212e-05	0.758266
AT3G15354	0.9284	2.81018e-05	0.252258	1.22137	1.88903e-05	0.486856
AT3G15660	0.853309	2.58289e-05	0.231855	0.561294	8.6812e-06	0.223739
AT3G16080	94.6361	0.00286454	25.7138	1.81752	2.81105e-05	0.724487
AT3G16090	2.46915	7.47388e-05	0.6709	0.812084	1.256e-05	0.323707
AT3G16130	0.930883	2.81769e-05	0.252933	0.408214	6.3136e-06	0.162719
AT3G16140	0.773667	2.34182e-05	0.210215	0.35232	5.44912e-06	0.140439
AT3G16250	0.346418	1.04857e-05	0.0941263	1.70901	2.64323e-05	0.681234
AT3G16370	0.258655	7.82925e-06	0.07028	0.396992	6.14004e-06	0.158246
AT3G16420	2.24406	6.79256e-05	0.609741	1.05436	1.63072e-05	0.420283
AT3G16470	1.93417	5.85454e-05	0.525538	0.636133	9.83869e-06	0.253571
AT3G16520	0.467944	1.41642e-05	0.127146	0.615612	9.52131e-06	0.245391
AT3G16640	1.6872	5.107e-05	0.458434	0.530781	8.20927e-06	0.211576
AT3G16670	5.8025	0.000175636	1.57662	1.27227	1.96774e-05	0.507141
AT3G17390	0.618227	1.87131e-05	0.16798	0.174283	2.69553e-06	0.0694714
AT3G17810	1.52697	4.62201e-05	0.414899	0.50221	7.76739e-06	0.200187
AT3G18500	11.605	0.000351273	3.15323	1.38793	2.14662e-05	0.553245
AT3G18680	0.773667	2.34182e-05	0.210215	1.78117	2.75483e-05	0.709998
AT3G18780	12.878	0.000389805	3.49912	0.0973673	1.50592e-06	0.0388118
AT3G18820	0.734494	2.22324e-05	0.199572	0.966278	1.49448e-05	0.385171
AT3G18890	0.25904	7.8409e-06	0.0703846	0.255589	3.95304e-06	0.101881
AT3G20000	0.537269	1.62626e-05	0.145983	0.353407	5.46594e-06	0.140873
AT3G20050	1.1322	3.42705e-05	0.307632	0.186185	2.87962e-06	0.0742158
AT3G20390	0.168188	5.09091e-06	0.045699	1.10632	1.71108e-05	0.440992
AT3G21055	2.93685	8.88957e-05	0.79798	0.468319	7.24321e-06	0.186678
AT3G21160	1.27528	3.86014e-05	0.346509	0.419428	6.48705e-06	0.167189
AT3G22120	2.96143	8.96397e-05	0.804659	2.37508	3.6734e-05	0.946737
AT3G22142	0.598196	1.81068e-05	0.162538	92.0753	0.00142407	36.7024
AT3G22210	0.260202	7.87607e-06	0.0707002	3.25198	5.02964e-05	1.29628
AT3G22270	1.34942	4.08456e-05	0.366655	0.887627	1.37284e-05	0.353819
AT3G22290	1.31875	3.99173e-05	0.358322	0.867454	1.34164e-05	0.345778
AT3G22320	4.97357	0.000150545	1.35138	2.18103	3.37327e-05	0.869385
AT3G22380	0.97521	2.95187e-05	0.264977	0.320739	4.96068e-06	0.127851
AT3G22440	0.137827	4.17188e-06	0.0374493	0.543961	8.41313e-06	0.21683
AT3G22840	1.24977	3.78293e-05	0.339579	1.64416	2.54292e-05	0.655382
AT3G22890	0.307011	9.29292e-06	0.0834188	0.605841	9.37018e-06	0.241496
AT3G23300	1.055	3.19339e-05	0.286657	0.346981	5.36656e-06	0.138311
AT3G23390	1.20218	3.63887e-05	0.326647	1.79242	2.77223e-05	0.714481
AT3G23400	0.307011	9.29292e-06	0.0834188	2.22142	3.43573e-05	0.885485
AT3G23450	2.95042	8.93066e-05	0.801669	0.323457	5.00272e-06	0.128934
AT3G23580	1.68188	5.09091e-05	0.45699	0.553159	8.55538e-06	0.220496
AT3G23730	0.753572	2.28099e-05	0.204755	1.48706	2.29995e-05	0.592762
AT3G23820	0.960924	2.90863e-05	0.261096	0.194486	3.00801e-06	0.0775248
AT3G24430	0.32058	9.70366e-06	0.0871058	0.843491	1.30458e-05	0.336226
AT3G24830	0.394728	1.1948e-05	0.107253	0.173097	2.67719e-06	0.0689988
AT3G25530	1.06468	3.22268e-05	0.289287	1.05049	1.62474e-05	0.41874
AT3G26400	54.8014	0.00165879	14.8903	4.24088	6.55913e-05	1.69047
AT3G26520	6.7807	0.000205245	1.8424	0.511831	7.91619e-06	0.204022
AT3G26570	0.288682	8.73812e-06	0.0784386	0.379781	5.87384e-06	0.151385
AT3G26650	0.640767	1.93954e-05	0.174105	2.2011	3.40431e-05	0.877385
AT3G26740	0.227996	6.90123e-06	0.0619495	0.0749862	1.15977e-06	0.0298904
AT3G27160	0.58025	1.75636e-05	0.157662	0.229008	3.54193e-06	0.0912854
AT3G27240	0.991881	3.00233e-05	0.269507	0.326222	5.04548e-06	0.130036
AT3G27380	0.331572	1.00364e-05	0.0900923	22.0284	0.0003407	8.78079
AT3G27690	0.441927	1.33767e-05	0.120077	0.436039	6.74396e-06	0.173811
AT3G27700	0.725313	2.19545e-05	0.197077	0.954199	1.4758e-05	0.380356
AT3G27830	2.77004	8.38465e-05	0.752656	1.46247	2.26191e-05	0.582957
AT3G27850	4.14967	0.000125607	1.12752	0.678542	1.04946e-05	0.270475
AT3G27890	0.853309	2.58289e-05	0.231855	0.84194	1.30218e-05	0.335608
AT3G28860	2.07232	6.27272e-05	0.563077	0.681571	1.05415e-05	0.271683
AT3G29185	46.42	0.00140509	12.6129	8.39695	0.000129871	3.34713
AT3G32940	2.41771	7.31818e-05	0.656923	3.18066	4.91934e-05	1.26785
AT3G42050	0.447494	1.35452e-05	0.12159	2.74731	4.2491e-05	1.09511
AT3G43810	1.52697	4.62201e-05	0.414899	0.334807	5.17826e-06	0.133458
AT3G44020	0.637638	1.93007e-05	0.173254	3.35543	5.18964e-05	1.33752
AT3G44400	2.52283	7.63636e-05	0.685485	190.84	0.00295161	76.0712
AT3G44890	3.1062	9.40216e-05	0.843994	5.77154	8.92649e-05	2.30061
AT3G45030	0.140496	4.25269e-06	0.0381747	0.184833	2.8587e-06	0.0736767
AT3G45050	0.716358	2.16835e-05	0.194644	7.53935	0.000116607	3.00528
AT3G45140	0.598196	1.81068e-05	0.162538	0.196742	3.04289e-06	0.0784239
AT3G46030	0.983475	2.97689e-05	0.267223	2.58766	4.00218e-05	1.03147
AT3G46060	1.36529	4.13262e-05	0.370968	6.28649	9.72294e-05	2.50587
AT3G46590	0.557933	1.68881e-05	0.151598	0.733999	1.13523e-05	0.292581
AT3G46780	2.00086	6.05642e-05	0.54366	0.658068	1.0178e-05	0.262314
AT3G46970	1.48782	4.50349e-05	0.40426	1.27227	1.96774e-05	0.507141
AT3G46980	3.10848	9.40909e-05	0.844615	0.681571	1.05415e-05	0.271683
AT3G47070	9.99619	0.000302575	2.71609	1.94825	3.01324e-05	0.776597
AT3G47470	1.2881	3.89897e-05	0.349994	2.17119	3.35805e-05	0.865465
AT3G47650	2.16544	6.55459e-05	0.588379	1.24998	1.93327e-05	0.498258
AT3G47800	14.5063	0.000439091	3.94154	0.733999	1.13523e-05	0.292581
AT3G47836	3.09467	9.36727e-05	0.840861	0.508906	7.87095e-06	0.202856
AT3G48930	1.03881	3.14438e-05	0.282258	1.75709	2.71759e-05	0.7004
AT3G49910	1.27528	3.86014e-05	0.346509	2.51657	3.89223e-05	1.00314
AT3G50970	2.7631	8.36363e-05	0.750769	0.908761	1.40553e-05	0.362244
AT3G51140	0.773667	2.34182e-05	0.210215	0.508906	7.87095e-06	0.202856
AT3G51260	0.598196	1.81068e-05	0.162538	0.393484	6.08579e-06	0.156848
AT3G51950	0.634153	1.91952e-05	0.172308	1.66854	2.58064e-05	0.665103
AT3G52210	1.61181	4.87879e-05	0.437949	1.06022	1.63978e-05	0.422618
AT3G52230	0.793053	2.4005e-05	0.215483	0.782487	1.21023e-05	0.311909
AT3G52380	0.227996	6.90123e-06	0.0619495	0.674876	1.04379e-05	0.269014
AT3G52560	0.360404	1.09091e-05	0.0979264	0.711204	1.09998e-05	0.283495
AT3G52590	0.973574	2.94692e-05	0.264533	2.56161	3.96189e-05	1.02109
AT3G52930	1.85978	5.62937e-05	0.505325	6.11666	9.46028e-05	2.43818
AT3G52950	2.52283	7.63636e-05	0.685485	1.65948	2.56661e-05	0.661488
AT3G52960	0.227549	6.8877e-06	0.061828	1.19743	1.85199e-05	0.477309
AT3G52990	0.571675	1.73041e-05	0.155332	0.18802	2.90799e-06	0.074947
AT3G53020	0.88363	2.67466e-05	0.240094	1.54997	2.39724e-05	0.617837
AT3G53180	0.773667	2.34182e-05	0.210215	1.01781	1.57419e-05	0.405713
AT3G53420	1.97953	5.99186e-05	0.537864	0.162763	2.51736e-06	0.0648795
AT3G53460	0.168677	5.10571e-06	0.0458318	3.43955	5.31976e-05	1.37105
AT3G53560	1.48782	4.50349e-05	0.40426	4.89333	7.56822e-05	1.95054
AT3G53740	2.67221	8.08851e-05	0.726073	2.00884	3.10695e-05	0.800749
AT3G53870	1.25535	3.79982e-05	0.341095	0.733999	1.13523e-05	0.292581
AT3G53890	0.470219	1.42331e-05	0.127765	0.247442	3.82704e-06	0.0986336
AT3G54050	0.794863	2.40598e-05	0.215975	0.224078	3.46568e-06	0.0893204
AT3G54500	1.35392	4.09818e-05	0.367877	0.127227	1.96774e-06	0.0507141
AT3G54640	1.41524	4.28381e-05	0.38454	1.86185	2.87962e-05	0.742158
AT3G54820	1.65786	5.01818e-05	0.450461	3.27154	5.0599e-05	1.30408
AT3G54890	5.22641	0.000158198	1.42008	3.02765	4.68269e-05	1.20686
AT3G55170	0.888138	2.68831e-05	0.241319	0.194735	3.01184e-06	0.0776236
AT3G55280	0.380492	1.15171e-05	0.103385	0.250282	3.87096e-06	0.0997655
AT3G55330	0.112452	3.4038e-06	0.0305546	0.295876	4.57613e-06	0.11794
AT3G55380	7.52176	0.000227677	2.04376	0.706814	1.09319e-05	0.281745
AT3G55440	1.81997	5.50889e-05	0.49451	0.422524	6.53492e-06	0.168423
AT3G55620	22.4613	0.000679882	6.10303	6.15612	9.52131e-05	2.45391
AT3G55750	1.02927	3.1155e-05	0.279666	0.507778	7.8535e-06	0.202407
AT3G55770	0.384272	1.16315e-05	0.104412	0.505536	7.81883e-06	0.201513
AT3G55800	0.685127	2.07382e-05	0.186158	2.496	3.86041e-05	0.994936
AT3G55830	7.4871	0.000226627	2.03434	3.69367	5.71279e-05	1.47235
AT3G56020	0.838916	2.53932e-05	0.227944	1.83942	2.84492e-05	0.733216
AT3G56340	1.14222	3.45741e-05	0.310357	1.95348	3.02133e-05	0.778681
AT3G56370	2.23173	6.75524e-05	0.60639	33.764	0.000522207	13.4587
AT3G56910	0.468416	1.41785e-05	0.127275	0.577719	8.93524e-06	0.230286
AT3G56940	0.356977	1.08054e-05	0.0969953	2.51891	3.89586e-05	1.00407
AT3G57890	0.278966	8.44405e-06	0.0757988	18.9005	0.000292323	7.53397
AT3G58140	2.27549	6.8877e-05	0.61828	1.49678	2.31499e-05	0.596637
AT3G58610	0.359288	1.08753e-05	0.0976232	0.709002	1.09657e-05	0.282617
AT3G59400	0.539768	1.63383e-05	0.146662	1.86402	2.88296e-05	0.743021
AT3G59490	7.56848	0.000229091	2.05645	1.65948	2.56661e-05	0.661488
AT3G59540	1.07454	3.25252e-05	0.291966	0.706814	1.09319e-05	0.281745
AT3G59780	0.833693	2.52351e-05	0.226525	0.329034	5.08898e-06	0.131157
AT3G59970	0.399255	1.20851e-05	0.108483	1.75082	2.7079e-05	0.697901
AT3G60030	3.28444	9.94168e-05	0.892424	0.72015	1.11381e-05	0.287061
AT3G60245	4.89663	0.000148216	1.33048	2.03992	3.15502e-05	0.813138
AT3G60370	0.426655	1.29144e-05	0.115928	0.561294	8.6812e-06	0.223739
AT3G60600	0.367247	1.11162e-05	0.0997858	0.483139	7.47242e-06	0.192585
AT3G60630	0.604427	1.82954e-05	0.164231	57.2519	0.000885482	22.8214
AT3G60750	0.101265	3.06521e-06	0.0275151	10.7909	0.000166897	4.30141
AT3G60770	11.4121	0.000345434	3.10082	0.740099	1.14467e-05	0.295013
AT3G61100	9.67084	0.000292727	2.62769	6.36133	9.83869e-05	2.53571
AT3G61110	1.15588	3.49873e-05	0.314067	1.97683	3.05744e-05	0.787988
AT3G61440	2.65257	8.02909e-05	0.720738	0.708834	1.09631e-05	0.28255
AT3G61470	3.0837	9.33408e-05	0.837882	0.743751	1.15032e-05	0.296469
AT3G61580	2.321	7.02545e-05	0.630646	0.763359	1.18064e-05	0.304285
AT3G61600	0.95123	2.87928e-05	0.258462	25.0282	0.000387096	9.97655
AT3G62030	8.94659	0.000270805	2.4309	2.2699	3.51072e-05	0.904811
AT3G62410	0.983475	2.97689e-05	0.267223	0.215638	3.33515e-06	0.0859561
AT3G62790	1.055	3.19339e-05	0.286657	0.693963	1.07331e-05	0.276622
AT3G62870	2.25583	6.82819e-05	0.612939	14.3439	0.000221849	5.71766
AT3G63160	0.574309	1.73838e-05	0.156047	0.859756	1.32973e-05	0.34271
AT3G63170	1.26141	3.81818e-05	0.342742	2.48921	3.84992e-05	0.992233
AT3G63190	2.02266	6.1224e-05	0.549583	0.166309	2.57221e-06	0.066293
AT3G63200	0.921032	2.78788e-05	0.250256	0.30292	4.68509e-06	0.120748
AT3G63490	10.0246	0.000303437	2.72383	1.04729	1.61978e-05	0.417464
AT4G00090	1.45063	4.39091e-05	0.394154	1.9084	2.95161e-05	0.760712
AT4G00150	4.78557	0.000144855	1.3003	0.786968	1.21716e-05	0.313696
AT4G00895	1.65786	5.01818e-05	0.450461	2.18103	3.37327e-05	0.869385
AT4G01050	0.210236	6.36363e-06	0.0571237	0.13829	2.13885e-06	0.055124
AT4G01150	0.797899	2.41517e-05	0.2168	1.63285	2.52544e-05	0.650876
AT4G01310	9.94715	0.000301091	2.70277	9.63287	0.000148986	3.83978
AT4G01590	0.682647	2.06631e-05	0.185484	0.89807	1.38899e-05	0.357982
AT4G01730	1.72352	5.21692e-05	0.468302	2.2674	3.50686e-05	0.903816
AT4G01850	1.15588	3.49873e-05	0.314067	149.783	0.0023166	59.7053
AT4G01940	0.38943	1.17877e-05	0.105813	0.256161	3.96189e-06	0.102109
AT4G02530	0.159849	4.83846e-06	0.0434329	0.630875	9.75738e-06	0.251475
AT4G02680	1.41524	4.28381e-05	0.38454	0.930926	1.43981e-05	0.371079
AT4G02770	0.338338	1.02412e-05	0.0919309	0.389469	6.02369e-06	0.155247
AT4G03210	0.240768	7.28781e-06	0.0654197	0.158373	2.44947e-06	0.0631296
AT4G03280	1.86714	5.65166e-05	0.507327	0.787293	1.21766e-05	0.313825
AT4G03520	0.630707	1.90909e-05	0.171371	0.414869	6.41654e-06	0.165372
AT4G04640	2.18139	6.60287e-05	0.592712	0.114791	1.7754e-06	0.0457571
AT4G05180	1.17131	3.54545e-05	0.318261	11.0434	0.000170802	4.40205
AT4G05320	2.58935	7.83772e-05	0.703561	0.696778	1.07767e-05	0.277745
AT4G07410	2.12287	6.42572e-05	0.57681	2.32731	3.59952e-05	0.927697
AT4G09320	2.13589	6.46514e-05	0.580349	0.234159	3.6216e-06	0.0933389
AT4G09650	0.950032	2.87566e-05	0.258136	0.528775	8.17826e-06	0.210777
AT4G10120	0.82305	2.49129e-05	0.223633	0.406042	6.28001e-06	0.161854
AT4G10340	10.0105	0.000303008	2.71998	0.60397	9.34125e-06	0.24075
AT4G10480	2.81675	8.52603e-05	0.765347	0.741125	1.14626e-05	0.295422
AT4G11010	2.4797	7.50582e-05	0.673767	0.326222	5.04548e-06	0.130036
AT4G11150	1.52697	4.62201e-05	0.414899	0.143489	2.21925e-06	0.0571964
AT4G11260	51.2975	0.00155273	13.9382	0.553159	8.55538e-06	0.220496
AT4G11600	4.59604	0.000139118	1.2488	38.5459	0.000596166	15.3649
AT4G11630	0.405769	1.22823e-05	0.110253	1.33454	2.06406e-05	0.531966
AT4G12310	7.43911	0.000225175	2.0213	2.936	4.54093e-05	1.17033
AT4G12320	0.560628	1.69697e-05	0.15233	0.368773	5.70359e-06	0.146997
AT4G12340	3.51667	0.000106446	0.955524	5.78302	8.94426e-05	2.30519
AT4G12470	1.46899	4.44649e-05	0.399143	2.17412	3.36259e-05	0.866634
AT4G12800	2.39468	7.24848e-05	0.650667	0.545257	8.43316e-06	0.217346
AT4G12830	52.6273	0.00159298	14.2995	6.21339	9.60988e-05	2.47674
AT4G13500	0.327825	9.92295e-06	0.0890743	0.431276	6.6703e-06	0.171912
AT4G13940	1.1267	3.41041e-05	0.306139	0.617605	9.55213e-06	0.246185
AT4G14320	1.70383	5.15735e-05	0.462954	0.933963	1.44451e-05	0.37229
AT4G14440	0.381744	1.1555e-05	0.103725	1.25553	1.94185e-05	0.500468
AT4G14455	4.29815	0.000130101	1.16786	4.24088	6.55913e-05	1.69047
AT4G14770	1.20885	3.65909e-05	0.328462	0.795166	1.22984e-05	0.316963
AT4G14960	4.05936	0.000122873	1.10298	0.31414	4.85861e-06	0.12522
AT4G15000	0.199399	6.03561e-06	0.0541792	0.262323	4.05719e-06	0.104565
AT4G15545	0.299613	9.069e-06	0.0814087	0.91971	1.42246e-05	0.366608
AT4G16520	21.8536	0.000661487	5.9379	5.12211	7.92206e-05	2.04174
AT4G16983	10.8829	0.000329416	2.95703	1.42494	2.20387e-05	0.567998
AT4G17560	1.43567	4.34564e-05	0.39009	1.57394	2.43431e-05	0.627391
AT4G17600	0.888138	2.68831e-05	0.241319	2.14208	3.31303e-05	0.85386
AT4G18100	0.598196	1.81068e-05	0.162538	0.98371	1.52145e-05	0.392119
AT4G18390	4.87605	0.000147594	1.32489	6.09404	9.4253e-05	2.42916
AT4G18480	1.17817	3.56622e-05	0.320125	0.581238	8.98967e-06	0.231689
AT4G18710	0.803671	2.43264e-05	0.218368	0.105728	1.63524e-06	0.0421447
AT4G19110	0.571675	1.73041e-05	0.155332	2.06821	3.19879e-05	0.824417
AT4G19130	58.025	0.00175636	15.7662	30.5344	0.000472257	12.1714
AT4G19410	2.30781	6.98553e-05	0.627063	0.433727	6.7082e-06	0.172889
AT4G20260	0.181328	5.48863e-06	0.0492692	0.596374	9.22377e-06	0.237722
AT4G20330	4.83542	0.000146364	1.31385	23.3249	0.000360752	9.29759
AT4G20360	2.80278	8.48374e-05	0.76155	0.548104	8.4772e-06	0.218481
AT4G21105	2.28772	6.92473e-05	0.621605	0.273605	4.23169e-06	0.109063
AT4G21210	1.87177	5.66569e-05	0.508586	2.2162	3.42767e-05	0.883407
AT4G21280	0.367068	1.11108e-05	0.0997372	0.57577	8.90509e-06	0.229509
AT4G21460	1.70662	5.16577e-05	0.46371	2.24517	3.47248e-05	0.894955
AT4G21670	2.41771	7.31818e-05	0.656923	7.95166	0.000122984	3.16963
AT4G21790	0.61079	1.8488e-05	0.165959	0.803536	1.24278e-05	0.3203
AT4G21860	1.02247	3.09491e-05	0.277818	5.54865	8.58176e-05	2.21176
AT4G22010	0.429815	1.30101e-05	0.116786	0.565451	8.7455e-06	0.225396
AT4G22570	0.442939	1.34073e-05	0.120352	0.582717	9.01254e-06	0.232278
AT4G22670	1.33391	4.03762e-05	0.36244	66.2455	0.00102458	26.4063
AT4G22756	1.70662	5.16577e-05	0.46371	1.12259	1.73624e-05	0.447477
AT4G23470	2.52283	7.63636e-05	0.685485	1362.43	0.0210719	543.082
AT4G24190	2.14907	6.50505e-05	0.583932	0.498928	7.71662e-06	0.198879
AT4G24220	0.651967	1.97344e-05	0.177148	9.86363	0.000152555	3.93177
AT4G24280	0.369586	1.1187e-05	0.100421	257.938	0.00398937	102.817
AT4G24330	0.518081	1.56818e-05	0.140769	0.340785	5.27073e-06	0.135841
AT4G24520	1.52697	4.62201e-05	0.414899	5.0221	7.76739e-05	2.00187
AT4G24770	2.0618	6.24088e-05	0.560219	2.32495	3.59587e-05	0.926755
AT4G25030	6.2432	0.000188976	1.69636	5.5561	8.59329e-05	2.21473
AT4G25050	0.62843	1.9022e-05	0.170753	3.72034	5.75404e-05	1.48298
AT4G25080	1.01442	3.07056e-05	0.275632	0.266909	4.12812e-06	0.106393
AT4G25100	4.8087	0.000145555	1.30659	1.05436	1.63072e-05	0.420283
AT4G25370	7.90224	0.000239193	2.14714	0.891081	1.37818e-05	0.355196
AT4G25890	2.41771	7.31818e-05	0.656923	1.59033	2.45967e-05	0.633926
AT4G26370	0.434102	1.31399e-05	0.117951	0.380728	5.88849e-06	0.151763
AT4G26555	125.535	0.00379982	34.1095	1.468	2.27047e-05	0.585163
AT4G26710	3.85548	0.000116702	1.04758	0.126804	1.9612e-06	0.0505456
AT4G26900	1.68188	5.09091e-05	0.45699	0.553159	8.55538e-06	0.220496
AT4G27230	1.13775	3.44385e-05	0.30914	0.748391	1.15749e-05	0.298318
AT4G27440	0.889364	2.69202e-05	0.241652	0.664066	1.02707e-05	0.264705
AT4G27520	0.522748	1.58231e-05	0.142037	0.825253	1.27637e-05	0.328956
AT4G27560	23.4332	0.0007093	6.3671	0.733999	1.13523e-05	0.292581
AT4G28025	0.210236	6.36363e-06	0.0571237	1.24461	1.92496e-05	0.496116
AT4G28030	8.5963	0.000260202	2.33573	3.53407	5.46594e-05	1.40873
AT4G28060	2.09099	6.32923e-05	0.56815	0.687711	1.06364e-05	0.27413
AT4G28080	0.874491	2.647e-05	0.23761	2.87613	4.44834e-05	1.14646
AT4G28440	0.763487	2.311e-05	0.207449	0.50221	7.76739e-06	0.200187
AT4G28750	2.45337	7.42612e-05	0.666612	14.5241	0.000224636	5.78949
AT4G28780	8.13635	0.00024628	2.21075	0.563365	8.71323e-06	0.224564
AT4G29020	0.763487	2.311e-05	0.207449	1.50663	2.33022e-05	0.600562
AT4G29390	1.68188	5.09091e-05	0.45699	2.76579	4.27769e-05	1.10248
AT4G29410	0.405769	1.22823e-05	0.110253	0.133454	2.06406e-06	0.0531966
AT4G30950	7.27989	0.000220355	1.97804	0.281682	4.35662e-06	0.112282
AT4G31180	0.5275	1.59669e-05	0.143329	0.346981	5.36656e-06	0.138311
AT4G31290	2.7631	8.36363e-05	0.750769	0.605841	9.37018e-06	0.241496
AT4G31340	1.55251	4.6993e-05	0.421837	0.63826	9.8716e-06	0.254419
AT4G31500	4.21635	0.000127625	1.14564	0.264138	4.08527e-06	0.105289
AT4G31700	0.794863	2.40598e-05	0.215975	1.96068	3.03247e-05	0.781553
AT4G31920	5.275	0.000159669	1.43329	3.46981	5.36656e-05	1.38311
AT4G31985	0.243803	7.37968e-06	0.0662443	0.16037	2.48034e-06	0.0639254
AT4G32020	7.39237	0.00022376	2.0086	18.7842	0.000290525	7.48763
AT4G32260	0.553674	1.67592e-05	0.15044	1.91811	2.96663e-05	0.764583
AT4G32320	1.18418	3.58441e-05	0.321758	0.778938	1.20474e-05	0.310495
AT4G32410	0.410071	1.24125e-05	0.111422	0.269738	4.17188e-06	0.107521
AT4G32620	25.5993	0.000774866	6.95566	2.24517	3.47248e-05	0.894955
AT4G33010	4.54189	0.000137479	1.23409	1.21942	1.88601e-05	0.486078
AT4G33510	1.41524	4.28381e-05	0.38454	0.465463	7.19904e-06	0.185539
AT4G33580	1.11587	3.37762e-05	0.303195	0.367	5.67617e-06	0.146291
AT4G33670	1.65786	5.01818e-05	0.450461	4.36205	6.74653e-05	1.73877
AT4G33865	0.459995	1.39236e-05	0.124986	0.821281	1.27023e-05	0.327373
AT4G34110	0.358179	1.08417e-05	0.0973219	0.235605	3.64396e-06	0.093915
AT4G34120	0.276969	8.38359e-06	0.0752561	1.18421	1.83155e-05	0.472041
AT4G34190	21.6669	0.000655837	5.88718	0.0695227	1.07527e-06	0.0277126
AT4G34350	1.56824	4.74693e-05	0.426112	1.80524	2.79206e-05	0.719592
AT4G34450	3.22361	9.75757e-05	0.875897	1.59033	2.45967e-05	0.633926
AT4G34620	0.921032	2.78788e-05	0.250256	131.963	0.002041	52.6022
AT4G34670	0.21177	6.41008e-06	0.0575407	1.25369	1.93901e-05	0.499738
AT4G34720	2.71145	8.2073e-05	0.736736	1.42684	2.20681e-05	0.568756
AT4G35090	0.610206	1.84704e-05	0.165801	0.109468	1.69308e-06	0.0436355
AT4G35100	2.63003	7.96085e-05	0.714613	0.648747	1.00338e-05	0.258599
AT4G35250	0.989063	2.9938e-05	0.268741	0.433727	6.7082e-06	0.172889
AT4G36810	2.23173	6.75524e-05	0.60639	8.80799	0.000136228	3.51098
AT4G37210	77.3667	0.00234182	21.0215	2.54453	3.93548e-05	1.01428
AT4G37310	8.28929	0.000250909	2.25231	4.95688	7.66651e-05	1.97587
AT4G37510	0.892693	2.7021e-05	0.242556	1.1744	1.81637e-05	0.46813
AT4G37760	0.386833	1.17091e-05	0.105108	0.254453	3.93548e-06	0.101428
AT4G37870	0.460516	1.39394e-05	0.125128	0.605841	9.37018e-06	0.241496
AT4G37930	0.481758	1.45823e-05	0.1309	6.72517	0.000104014	2.68074
AT4G38460	7.9125	0.000239504	2.14993	3.46981	5.36656e-05	1.38311
AT4G38770	0.909987	2.75444e-05	0.247255	0.821574	1.27068e-05	0.32749
AT4G38970	0.877268	2.65541e-05	0.238365	6.18272	9.56244e-05	2.46451
AT4G39040	1.25234	3.79071e-05	0.340277	0.27459	4.24692e-06	0.109455
AT4G39080	2.39553	7.25104e-05	0.650896	12.781	0.000197676	5.09468
AT4G39200	0.826306	2.50115e-05	0.224518	5.79767	8.96691e-05	2.31102
AT4G39260	1.49549	4.52671e-05	0.406344	0.98371	1.52145e-05	0.392119
AT4G39330	2.98658	9.0401e-05	0.811493	0.280647	4.3406e-06	0.111869
AT4G39680	0.436278	1.32057e-05	0.118542	0.573954	8.87701e-06	0.228785
AT4G39970	0.335405	1.01524e-05	0.0911338	22.283	0.000344638	8.8823
AT4G40030	1.07255	3.24651e-05	0.291426	0.846609	1.3094e-05	0.337469
AT5G01410	24.2895	0.000735222	6.59978	0.887627	1.37284e-05	0.353819
AT5G01460	1.01798	3.08134e-05	0.276599	0.669613	1.03565e-05	0.266916
AT5G01530	0.718047	2.17346e-05	0.195103	0.404846	6.26151e-06	0.161377
AT5G01650	1.45063	4.39091e-05	0.394154	0.4771	7.37902e-06	0.190178
AT5G02160	0.0244728	7.40769e-07	0.00664958	0.0643913	9.95903e-07	0.0256672
AT5G02240	0.768543	2.32631e-05	0.208823	0.63192	9.77353e-06	0.251891
AT5G02610	0.765165	2.31608e-05	0.207905	0.671085	1.03793e-05	0.267503
AT5G02870	2.12758	6.44e-05	0.578092	0.38168	5.90321e-06	0.152142
AT5G02960	0.550522	1.66638e-05	0.149584	0.5794	8.96124e-06	0.230956
AT5G03280	1.28944	3.90303e-05	0.350359	0.848177	1.31183e-05	0.338094
AT5G03300	4.87233	0.000147481	1.32388	0.291358	4.50627e-06	0.116139
AT5G03520	0.773667	2.34182e-05	0.210215	1.52672	2.36129e-05	0.608569
AT5G03850	1.13775	3.44385e-05	0.30914	4.04131	6.25046e-05	1.61092
AT5G04140	1.688	5.10942e-05	0.458652	1.9431	3.00527e-05	0.774543
AT5G04430	0.516543	1.56353e-05	0.140352	0.679548	1.05102e-05	0.270877
AT5G04550	7.9125	0.000239504	2.14993	0.867454	1.34164e-05	0.345778
AT5G04560	2.90125	8.78181e-05	0.788308	0.4771	7.37902e-06	0.190178
AT5G04590	2.30945	6.9905e-05	0.627509	0.759561	1.17477e-05	0.302771
AT5G04740	1.31875	3.99173e-05	0.358322	0.867454	1.34164e-05	0.345778
AT5G04800	0.85963	2.60202e-05	0.233573	14.1363	0.000218638	5.6349
AT5G04810	5.52619	0.000167273	1.50154	1.81752	2.81105e-05	0.724487
AT5G04950	11.605	0.000351273	3.15323	3.8168	5.90321e-05	1.52142
AT5G05610	2.4957	7.55425e-05	0.678114	2.87286	4.44328e-05	1.14516
AT5G06180	35.4597	0.00107333	9.63487	2.12044	3.27956e-05	0.845235
AT5G06290	0.887726	2.68706e-05	0.241207	0.583933	9.03134e-06	0.232763
AT5G07090	15.0814	0.0004565	4.09781	3.86724	5.98123e-05	1.54153
AT5G08050	2.00086	6.05642e-05	0.54366	0.752078	1.16319e-05	0.299788
AT5G08280	3.31572	0.000100364	0.900923	16.903	0.000261428	6.73773
AT5G08290	6.0346	0.000182662	1.63968	3.35878	5.19483e-05	1.33885
AT5G08300	0.686687	2.07854e-05	0.186582	6.32369	9.78047e-05	2.5207
AT5G08530	0.547406	1.65695e-05	0.148737	0.24005	3.71271e-06	0.095687
AT5G08590	0.840942	2.54545e-05	0.228495	1.65948	2.56661e-05	0.661488
AT5G08610	0.773667	2.34182e-05	0.210215	1.52672	2.36129e-05	0.608569
AT5G08650	1.26141	3.81818e-05	0.342742	0.829738	1.28331e-05	0.330744
AT5G08670	0.837906	2.53626e-05	0.22767	0.13779	2.13112e-06	0.054925
AT5G09600	8.15977	0.000246989	2.21712	0.596374	9.22377e-06	0.237722
AT5G09650	3.52488	0.000106695	0.957757	0.178355	2.75851e-06	0.0710946
AT5G09660	0.716358	2.16835e-05	0.194644	2.19898	3.40103e-05	0.87654
AT5G09810	4.35761	0.000131901	1.18402	0.301723	4.66657e-06	0.120271
AT5G09850	1.17222	3.54821e-05	0.318508	0.385535	5.96284e-06	0.153679
AT5G09880	2.14907	6.50505e-05	0.583932	0.353407	5.46594e-06	0.140873
AT5G09900	9.59091	0.000290308	2.60598	0.315438	4.87869e-06	0.125737
AT5G10360	14.1142	0.000427223	3.83501	1.6763	2.59263e-05	0.668193
AT5G10450	0.220627	6.67819e-06	0.0599473	5.00682	7.74376e-05	1.99578
AT5G10480	2.27549	6.8877e-05	0.61828	0.374196	5.78746e-06	0.149159
AT5G10760	0.67471	2.04228e-05	0.183327	0.443814	6.8642e-06	0.17691
AT5G10980	5.1011	0.000154406	1.38604	0.524285	8.10881e-06	0.208987
AT5G11070	3.86833	0.000117091	1.05108	2.12044	3.27956e-05	0.845235
AT5G11420	0.168677	5.10571e-06	0.0458318	0.221907	3.4321e-06	0.0884549
AT5G11450	0.352736	1.0677e-05	0.0958429	0.928096	1.43543e-05	0.369951
AT5G11580	5.275	0.000159669	1.43329	1.73491	2.68328e-05	0.691556
AT5G11740	0.095123	2.87928e-06	0.0258462	1.12627	1.74193e-05	0.448945
AT5G11770	3.62656	0.000109773	0.985385	0.795166	1.22984e-05	0.316963
AT5G12130	0.592092	1.79221e-05	0.160879	0.778938	1.20474e-05	0.310495
AT5G12150	0.637638	1.93007e-05	0.173254	1.88743	2.91917e-05	0.752352
AT5G12860	0.664409	2.0111e-05	0.180528	0.145679	2.25314e-06	0.0580696
AT5G12950	1.81328	5.48863e-05	0.492692	65.6012	0.00101461	26.1495
AT5G13120	2.49994	7.5671e-05	0.679267	1.21168	1.87404e-05	0.482992
AT5G13430	0.315353	9.54545e-06	0.0856856	2.69665	4.17075e-05	1.07492
AT5G13450	0.248679	7.52727e-06	0.0675692	1.52672	2.36129e-05	0.608569
AT5G13630	0.282655	8.5557e-06	0.076801	0.92963	1.4378e-05	0.370562
AT5G13650	5.87158	0.000177727	1.59538	1.07915	1.66906e-05	0.430164
AT5G13840	2.90125	8.78181e-05	0.788308	0.954199	1.4758e-05	0.380356
AT5G13930	0.307011	9.29292e-06	0.0834188	0.403894	6.24679e-06	0.160997
AT5G14030	9.77264	0.000295808	2.65535	0.200884	3.10695e-06	0.0800749
AT5G14320	1.01867	3.08342e-05	0.276786	11.2365	0.000173788	4.47901
AT5G14740	4.1218	0.000124763	1.11995	4.81482	7.4468e-05	1.91925
AT5G14910	3.68528	0.00011155	1.00134	1.85374	2.86707e-05	0.738923
AT5G15090	0.40767	1.23398e-05	0.110769	0.446932	6.91243e-06	0.178153
AT5G15200	3.27919	9.9258e-05	0.890999	0.731187	1.13088e-05	0.29146
AT5G15220	2.27549	6.8877e-05	0.61828	9.72909	0.000150474	3.87814
AT5G15230	3.23521	9.79267e-05	0.879048	2.6086	4.03457e-05	1.03982
AT5G15350	0.253384	7.66971e-06	0.0688478	2.16674	3.35117e-05	0.86369
AT5G15950	0.191502	5.79658e-06	0.0520335	0.629834	9.74128e-06	0.25106
AT5G15970	0.868927	2.63016e-05	0.236099	0.508059	7.85786e-06	0.202519
AT5G16260	1.61181	4.87879e-05	0.437949	57.2519	0.000885482	22.8214
AT5G16290	2.03597	6.16268e-05	0.553198	1.33923	2.0713e-05	0.533833
AT5G16390	0.94131	2.84926e-05	0.255766	1.99022	3.07815e-05	0.793326
AT5G16540	11.1587	0.000337762	3.03195	1.468	2.27047e-05	0.585163
AT5G16750	0.617287	1.86847e-05	0.167725	0.812084	1.256e-05	0.323707
AT5G16780	1.23457	3.73694e-05	0.33545	1.62417	2.51201e-05	0.647414
AT5G17170	0.426655	1.29144e-05	0.115928	1.77743	2.74905e-05	0.708506
AT5G17670	4.58092	0.00013866	1.2447	1.00442	1.55348e-05	0.400375
AT5G17870	0.192774	5.83509e-06	0.0523792	2.02886	3.13792e-05	0.80873
AT5G17920	0.181897	5.50584e-06	0.0494237	0.568332	8.79005e-06	0.226544
AT5G17990	1.41524	4.28381e-05	0.38454	1.86185	2.87962e-05	0.742158
AT5G18620	4.76918	0.000144359	1.29585	1.0457	1.61732e-05	0.416828
AT5G18700	10.2948	0.000311613	2.79722	0.615612	9.52131e-06	0.245391
AT5G19190	0.386833	1.17091e-05	0.105108	0.763359	1.18064e-05	0.304285
AT5G19320	3.05395	9.24401e-05	0.829797	18.0796	0.000279626	7.20674
AT5G19400	0.637638	1.93007e-05	0.173254	0.838856	1.29741e-05	0.334379
AT5G19550	29.0125	0.000878181	7.88308	2.72628	4.21658e-05	1.08673
AT5G19750	0.743911	2.25175e-05	0.20213	0.489333	7.56822e-06	0.195054
AT5G19760	2.46478	7.46066e-05	0.669713	0.270216	4.17927e-06	0.107711
AT5G20010	0.335405	1.01524e-05	0.0911338	0.661872	1.02368e-05	0.263831
AT5G20140	1.61181	4.87879e-05	0.437949	2.12044	3.27956e-05	0.845235
AT5G20290	1.04081	3.15043e-05	0.282801	2.6244	4.05901e-05	1.04612
AT5G20720	1.36435	4.12976e-05	0.370712	0.211164	3.26596e-06	0.0841728
AT5G21090	0.368413	1.11515e-05	0.100103	2.6657	4.12288e-05	1.06258
AT5G21430	0.342331	1.0362e-05	0.0930156	0.562949	8.70681e-06	0.224399
AT5G21910	0.557933	1.68881e-05	0.151598	0.733999	1.13523e-05	0.292581
AT5G22340	0.734494	2.22324e-05	0.199572	0.483139	7.47242e-06	0.192585
AT5G22440	0.741534	2.24455e-05	0.201484	0.487769	7.54404e-06	0.194431
AT5G22640	0.458696	1.38843e-05	0.124634	0.150862	2.33329e-06	0.0601353
AT5G22880	0.471748	1.42794e-05	0.12818	1.39639	2.15971e-05	0.556618
AT5G23010	0.644722	1.95151e-05	0.175179	0.141363	2.18638e-06	0.056349
AT5G23060	0.513496	1.5543e-05	0.139523	0.675539	1.04482e-05	0.269278
AT5G23395	0.598196	1.81068e-05	0.162538	1.96742	3.04289e-05	0.784239
AT5G23630	3.70372	0.000112108	1.00635	0.812084	1.256e-05	0.323707
AT5G24650	0.417446	1.26357e-05	0.113426	1.09836	1.69877e-05	0.43782
AT5G24810	1.36529	4.13262e-05	0.370968	20.6556	0.000319468	8.23359
AT5G25360	1.1605	3.51273e-05	0.315323	1.52672	2.36129e-05	0.608569
AT5G25980	2.10798	6.38067e-05	0.572767	0.291916	4.51489e-06	0.116361
AT5G26000	0.0682647	2.06631e-06	0.0185484	0.089807	1.38899e-06	0.0357982
AT5G26570	1.90872	5.77751e-05	0.518623	1.00442	1.55348e-05	0.400375
AT5G26742	0.737606	2.23266e-05	0.200417	1.61729	2.50136e-05	0.644671
AT5G26780	0.586111	1.7741e-05	0.159254	1.1566	1.78885e-05	0.461037
AT5G26860	1.24785	3.77712e-05	0.339057	0.820816	1.26951e-05	0.327188
AT5G26880	0.743911	2.25175e-05	0.20213	0.489333	7.56822e-06	0.195054
AT5G27390	1.55772	4.71507e-05	0.423252	0.256161	3.96189e-06	0.102109
AT5G27700	2.39773	7.2577e-05	0.651494	1.57719	2.43934e-05	0.628687
AT5G27770	1.81328	5.48863e-05	0.492692	0.23855	3.68951e-06	0.095089
AT5G27840	1.38155	4.18182e-05	0.375385	0.908761	1.40553e-05	0.362244
AT5G28060	0.405769	1.22823e-05	0.110253	0.266909	4.12812e-06	0.106393
AT5G28450	0.402952	1.2197e-05	0.109487	0.265055	4.09945e-06	0.105654
AT5G28500	0.434102	1.31399e-05	0.117951	0.571092	8.83274e-06	0.227644
AT5G28750	0.442939	1.34073e-05	0.120352	0.582717	9.01254e-06	0.232278
AT5G28840	0.253939	7.68649e-06	0.0689985	7.76722	0.000120131	3.09611
AT5G30510	1.19544	3.6185e-05	0.324818	0.181464	2.8066e-06	0.0723339
AT5G35180	2.27549	6.8877e-05	0.61828	3.74196	5.78746e-05	1.49159
AT5G35560	1.11587	3.37762e-05	0.303195	11.01	0.000170285	4.38872
AT5G35590	0.828929	2.50909e-05	0.225231	1.09051	1.68663e-05	0.434692
AT5G35630	5.064	0.000153283	1.37596	0.832756	1.28797e-05	0.331947
AT5G35970	0.574505	1.73897e-05	0.156101	3.40111	5.26029e-05	1.35572
AT5G36910	0.740745	2.24217e-05	0.20127	0.162417	2.51201e-06	0.0647414
AT5G37360	93.1917	0.00282082	25.3214	0.925284	1.43108e-05	0.36883
AT5G38410	3.47873	0.000105298	0.945217	4.1943	6.48708e-05	1.6719
AT5G38420	1.33736	4.04805e-05	0.363377	1.16066	1.79512e-05	0.462654
AT5G38430	12.1774	0.000368597	3.30875	4.53082	7.00756e-05	1.80604
AT5G38980	0.508991	1.54067e-05	0.1383	11.7182	0.000181239	4.67104
AT5G39740	0.483542	1.46364e-05	0.131385	0.318066	4.91934e-06	0.126785
AT5G39830	0.420471	1.27273e-05	0.114247	2.76579	4.27769e-05	1.10248
AT5G40500	8.00345	0.000242257	2.17464	1.31614	2.03559e-05	0.524629
AT5G40950	0.234919	7.11078e-06	0.0638306	18.7749	0.000290381	7.48393
AT5G41770	15.197	0.00046	4.12923	0.908761	1.40553e-05	0.362244
AT5G42030	1.51558	4.58751e-05	0.411802	0.142418	2.20269e-06	0.0567695
AT5G42080	1.68188	5.09091e-05	0.45699	0.553159	8.55538e-06	0.220496
AT5G42110	3.81744	0.00011555	1.03725	2.00884	3.10695e-05	0.800749
AT5G42300	6.68167	0.000202248	1.8155	0.462642	7.15541e-06	0.184415
AT5G42765	0.414464	1.25454e-05	0.112615	0.272628	4.21658e-06	0.108673
AT5G42980	1.1267	3.41041e-05	0.306139	0.370563	5.73128e-06	0.147711
AT5G43320	0.264954	8.01992e-06	0.0719916	0.348566	5.39106e-06	0.138943
AT5G44020	0.756848	2.29091e-05	0.205645	1.49353	2.30995e-05	0.59534
AT5G44130	2.52283	7.63636e-05	0.685485	1.65948	2.56661e-05	0.661488
AT5G44340	0.526543	1.5938e-05	0.143069	0.484892	7.49955e-06	0.193284
AT5G44800	1.38155	4.18182e-05	0.375385	1.81752	2.81105e-05	0.724487
AT5G45280	3.22361	9.75757e-05	0.875897	2.12044	3.27956e-05	0.845235
AT5G45390	0.433023	1.31072e-05	0.117658	1.42418	2.20269e-05	0.567695
AT5G45430	0.471748	1.42794e-05	0.12818	0.620617	9.59872e-06	0.247386
AT5G45620	0.487605	1.47594e-05	0.132489	0.320739	4.96068e-06	0.127851
AT5G46020	1.48436	4.49302e-05	0.40332	4.5269	7.00149e-05	1.80448
AT5G46110	2.53036	7.65917e-05	0.687532	1.16282	1.79847e-05	0.463516
AT5G46290	0.808711	2.44789e-05	0.219737	0.664947	1.02843e-05	0.265056
AT5G46430	0.858721	2.59927e-05	0.233326	1.93664	2.99529e-05	0.77197
AT5G46620	4.24573	0.000128514	1.15362	0.930926	1.43981e-05	0.371079
AT5G46790	2.18962	6.62778e-05	0.594949	0.72015	1.11381e-05	0.287061
AT5G47030	1.56261	4.72988e-05	0.424582	0.342621	5.29911e-06	0.136573
AT5G47110	1.10443	3.343e-05	0.300088	0.223531	3.45723e-06	0.0891024
AT5G47190	0.150129	4.54428e-06	0.0407921	0.790023	1.22188e-05	0.314913
AT5G47570	11.7474	0.000355583	3.19192	1.1708	1.8108e-05	0.466694
AT5G47690	0.513496	1.5543e-05	0.139523	0.33777	5.22408e-06	0.134639
AT5G47700	0.261374	7.91154e-06	0.0710187	0.515783	7.97732e-06	0.205598
AT5G47840	0.294543	8.91555e-06	0.0800312	0.678111	1.04879e-05	0.270304
AT5G47930	0.877689	2.65668e-05	0.23848	8.91655	0.000137907	3.55425
AT5G48300	0.472709	1.43085e-05	0.128441	2.02111	3.12594e-05	0.805642
AT5G48580	1.13775	3.44385e-05	0.30914	0.748391	1.15749e-05	0.298318
AT5G48880	0.805903	2.43939e-05	0.218974	0.530111	8.19891e-06	0.211309
AT5G49480	0.840942	2.54545e-05	0.228495	0.553159	8.55538e-06	0.220496
AT5G49940	0.417446	1.26357e-05	0.113426	0.823769	1.27407e-05	0.328365
AT5G50400	0.794863	2.40598e-05	0.215975	0.522849	8.08659e-06	0.208414
AT5G50850	1.07853	3.26461e-05	0.293051	0.425665	6.58351e-06	0.169675
AT5G50920	5.95261	0.00018018	1.6174	0.510722	7.89904e-06	0.20358
AT5G51710	10.55	0.000319339	2.86657	3.46981	5.36656e-05	1.38311
AT5G51720	0.363793	1.10117e-05	0.0988473	89.1383	0.00137865	35.5317
AT5G53300	3.70715	0.000112212	1.00728	0.636133	9.83869e-06	0.253571
AT5G53460	4.7475	0.000143702	1.28996	0.173491	2.68328e-06	0.0691556
AT5G53580	0.711963	2.15505e-05	0.19345	5.85398	9.05401e-05	2.33347
AT5G54160	1.10524	3.34545e-05	0.300308	0.363504	5.62211e-06	0.144897
AT5G54270	1.37782	4.17053e-05	0.374372	1.23588	1.91146e-05	0.492636
AT5G54540	2.4797	7.50582e-05	0.673767	0.326222	5.04548e-06	0.130036
AT5G54600	0.218413	6.61115e-06	0.0593456	2.68181	4.1478e-05	1.06901
AT5G54760	0.56335	1.70521e-05	0.153069	0.123521	1.91043e-06	0.049237
AT5G54770	6.74871	0.000204277	1.83371	6.22403	9.62634e-05	2.48098
AT5G54810	1.27996	3.87433e-05	0.347783	0.280647	4.3406e-06	0.111869
AT5G55125	1.84206	5.57575e-05	0.500513	1.21168	1.87404e-05	0.482992
AT5G55190	4.98653	0.000150937	1.3549	0.894562	1.38357e-05	0.356584
AT5G55710	2.71992	8.23295e-05	0.739038	0.298187	4.61189e-06	0.118861
AT5G55850	0.789456	2.38961e-05	0.214505	8.56832	0.000132521	3.41544
AT5G55910	0.834892	2.52714e-05	0.226851	1.64754	2.54815e-05	0.65673
AT5G55940	1.46899	4.44649e-05	0.399143	0.483139	7.47242e-06	0.192585
AT5G56670	1.28944	3.90303e-05	0.350359	0.565451	8.7455e-06	0.225396
AT5G56760	33037	1	8976.59	2.16045	3.34144e-05	0.861183
AT5G56850	0.872557	2.64115e-05	0.237085	15.4968	0.000239679	6.17721
AT5G57170	0.983475	2.97689e-05	0.267223	0.646915	1.00054e-05	0.257868
AT5G57345	0.690774	2.09091e-05	0.187692	0.15146	2.34255e-06	0.0603739
AT5G57870	1.18418	3.58441e-05	0.321758	8.56832	0.000132521	3.41544
AT5G58310	1.41524	4.28381e-05	0.38454	0.930926	1.43981e-05	0.371079
AT5G58330	0.520404	1.57521e-05	0.1414	0.51347	7.94154e-06	0.204676
AT5G58420	0.65565	1.98459e-05	0.178149	0.431276	6.6703e-06	0.171912
AT5G59690	6.31565	0.000191169	1.71604	0.259646	4.01579e-06	0.103498
AT5G59850	0.261374	7.91154e-06	0.0710187	0.859639	1.32955e-05	0.342663
AT5G59910	1.25234	3.79071e-05	0.340277	10.4344	0.000161383	4.15929
AT5G60390	8.56985	0.000259401	2.32854	1.80074	2.78511e-05	0.7178
AT5G61020	0.853309	2.58289e-05	0.231855	0.561294	8.6812e-06	0.223739
AT5G61220	7.78384	0.00023561	2.11497	2.79278	4.31942e-05	1.11324
AT5G61380	7.25313	0.000219545	1.97077	2.3855	3.68951e-05	0.95089
AT5G61410	0.15494	4.68989e-06	0.0420992	2.03834	3.15258e-05	0.812509
AT5G61820	2.57889	7.80606e-05	0.700718	2.96862	4.59139e-05	1.18333
AT5G62140	0.885878	2.68147e-05	0.240705	3.78766	5.85815e-05	1.50981
AT5G62210	6.63143	0.000200727	1.80185	1.09051	1.68663e-05	0.434692
AT5G62300	10.0348	0.000303744	2.72658	0.307806	4.76066e-06	0.122695
AT5G62700	1.22416	3.70541e-05	0.332619	0.805231	1.2454e-05	0.320975
AT5G62810	3.11962	9.44281e-05	0.847643	0.410408	6.34754e-06	0.163594
AT5G63180	7.03334	0.000212892	1.91105	1.1566	1.78885e-05	0.461037
AT5G63310	3.15068	9.53681e-05	0.856081	0.172706	2.67114e-06	0.0688427
AT5G63400	2.70783	8.19636e-05	0.735754	0.636133	9.83869e-06	0.253571
AT5G63510	4.29815	0.000130101	1.16786	2.82726	4.37275e-05	1.12698
AT5G63550	1.07454	3.25252e-05	0.291966	4.24088	6.55913e-05	1.69047
AT5G63570	1.1267	3.41041e-05	0.306139	2.22338	3.43877e-05	0.886266
AT5G64040	0.639576	1.93594e-05	0.173781	4.17802	6.4619e-05	1.66541
AT5G64120	4.14464	0.000125454	1.12615	2.72628	4.21658e-05	1.08673
AT5G64170	0.817254	2.47375e-05	0.222058	0.537577	8.31439e-06	0.214285
AT5G64200	0.690774	2.09091e-05	0.187692	1.36314	2.10829e-05	0.543366
AT5G64350	5.34441	0.00016177	1.45215	0.167403	2.58913e-06	0.0667291
AT5G64400	0.237807	7.19821e-06	0.0646154	0.78213	1.20967e-05	0.311767
AT5G64620	0.644722	1.95151e-05	0.175179	3.39271	5.2473e-05	1.35238
AT5G64840	0.845025	2.55781e-05	0.229604	3.14978	4.87158e-05	1.25554
AT5G64860	1.11587	3.37762e-05	0.303195	1.468	2.27047e-05	0.585163
AT5G64940	0.104362	3.15893e-06	0.0283564	0.205942	3.18519e-06	0.0820912
AT5G65220	0.497642	1.50631e-05	0.135216	0.589214	9.11302e-06	0.234868
AT5G65250	4.83542	0.000146364	1.31385	1.9084	2.95161e-05	0.760712
AT5G65410	2.18962	6.62778e-05	0.594949	0.360075	5.56907e-06	0.143531
AT5G65430	1.03616	3.13636e-05	0.281538	4.771	7.37902e-05	1.90178
AT5G66190	1.62904	4.93096e-05	0.442633	64.8039	0.00100228	25.8317
AT5G66530	0.811539	2.45645e-05	0.220506	0.800726	1.23844e-05	0.31918
AT5G66570	4.01712	0.000121594	1.0915	0.587199	9.08187e-06	0.234065
AT5G67030	0.0704187	2.13151e-06	0.0191337	0.602164	9.31332e-06	0.24003
AT5G67560	2.23173	6.75524e-05	0.60639	1.468	2.27047e-05	0.585163
AT5G67590	2.35874	7.13969e-05	0.6409	1.39639	2.15971e-05	0.556618
ATCG00160	0.315353	9.54545e-06	0.0856856	0.829738	1.28331e-05	0.330744
ATCG00170	0.671586	2.03283e-05	0.182479	0.265055	4.09945e-06	0.105654
ATCG00220	1.66739	5.04702e-05	0.45305	1.53549	2.37486e-05	0.612067
ATCG00440	0.433023	1.31072e-05	0.117658	1.0444	1.61531e-05	0.41631
ATCG00740	0.351135	1.06285e-05	0.0954079	2.94488	4.55467e-05	1.17387
ATCG00800	0.22566	6.8305e-06	0.0613147	1.01097	1.5636e-05	0.402984
ATCG00820	0.26617	8.05671e-06	0.0723218	0.350165	5.41579e-06	0.13958
ATCG01310	0.601741	1.82141e-05	0.163501	0.254453	3.93548e-06	0.101428

## Sheet: LSM7
	biological replica 1			biological replica 2
ID	FS	FS(0-1)	MS	FS	FS(0-1)	MS
AT1G01050	0.360655	0.000153374	1.37678	1.66063	0.000388289	10.0073
AT1G01060	0.44035	0.000187266	1.68101	4.34483	0.00101591	26.1828
AT1G01080	0.339808	0.000144509	1.2972	0.894081	0.000209054	5.38791
AT1G01090	0.239946	0.000102041	0.915979	0.473498	0.000110713	2.85339
AT1G01140	1.27797	0.000543478	4.87858	0.28021	6.55188e-05	1.6886
AT1G01290	25.7192	0.0109375	98.1815	2.41681	0.000565099	14.5642
AT1G01320	0.641977	0.000273011	2.45071	0.422283	9.87381e-05	2.54476
AT1G01370	5.51126	0.00234375	21.0389	2.41681	0.000565099	14.5642
AT1G01470	2.52458	0.00107362	9.63745	2.60957	0.000610169	15.7258
AT1G01630	9.56994	0.00406977	36.5326	0.59952	0.00014018	3.61282
AT1G01970	10.3741	0.00441176	39.6026	1.51643	0.000354572	9.13832
AT1G02080	0.933123	0.000396825	3.56214	0.613794	0.000143517	3.69884
AT1G02280	2.0098	0.000854701	7.6723	0.826261	0.000193196	4.97921
AT1G02305	4.98193	0.00211864	19.0182	0.655407	0.000153247	3.94961
AT1G02560	0.376838	0.000160256	1.43856	0.578383	0.000135237	3.48545
AT1G02780	5.69221	0.0024207	21.7296	7.10115	0.00166039	42.793
AT1G02820	0.416927	0.000177305	1.59159	8.77595	0.00205199	52.8856
AT1G02910	0.379269	0.00016129	1.44784	0.748432	0.000174999	4.5102
AT1G02920	4.67622	0.00198864	17.8512	0.439421	0.000102745	2.64804
AT1G02930	0.142686	6.06796e-05	0.544696	1.314	0.000307239	7.9184
AT1G03130	1.0368	0.000440917	3.95793	0.95479	0.000223249	5.75376
AT1G03590	5.34425	0.00227273	20.4013	24.6076	0.00575374	148.29
AT1G03600	0.118641	5.04541e-05	0.452906	0.234121	5.47422e-05	1.41086
AT1G03680	0.866331	0.000368421	3.30717	2.19803	0.000513943	13.2458
AT1G03860	0.996386	0.000423729	3.80364	1.31081	0.000306495	7.89922
AT1G04170	0.52961	0.000225225	2.02176	0.348369	8.14558e-05	2.09934
AT1G04200	0.890708	0.000378788	3.40022	0.585894	0.000136994	3.53071
AT1G04410	3.57638	0.00152091	13.6526	1.61734	0.000378165	9.74638
AT1G04480	1.20898	0.000514139	4.61521	1.09347	0.000255675	6.58946
AT1G04690	0.402649	0.000171233	1.53709	0.264856	6.19287e-05	1.59608
AT1G05190	1.90807	0.000811437	7.28394	2.09183	0.000489112	12.6058
AT1G05200	1.63297	0.000694444	6.23374	2.14828	0.000502311	12.946
AT1G05805	0.554592	0.000235849	2.11712	0.364802	8.5298e-05	2.19837
AT1G05850	0.473739	0.000201465	1.80847	1.52976	0.000357689	9.21866
AT1G06000	3.26593	0.00138889	12.4675	0.429656	0.000100462	2.58919
AT1G06040	0.283994	0.000120773	1.08413	1.30765	0.000305754	7.88014
AT1G06680	0.670359	0.000285081	2.55905	4.16454	0.000973754	25.0964
AT1G07080	2.93934	0.00125	11.2207	0.966725	0.00022604	5.82568
AT1G07320	0.438707	0.000186567	1.67474	0.721437	0.000168686	4.34752
AT1G07590	1.29995	0.000552826	4.96249	0.19002	4.44304e-05	1.1451
AT1G07650	1.89635	0.000806452	7.23919	1.24739	0.000291664	7.517
AT1G07770	9.66988	0.00411227	36.9142	0.201927	4.72146e-05	1.21685
AT1G07890	1.70044	0.00072314	6.49134	0.319579	7.47239e-05	1.92584
AT1G07920	1.13294	0.000481799	4.32491	9.35674	0.00218779	56.3856
AT1G07930	1.21628	0.000517241	4.64307	0.800049	0.000187067	4.82125
AT1G07940	0.794416	0.000337838	3.03263	1.56766	0.000366551	9.44705
AT1G07980	6.53186	0.00277778	24.935	2.57793	0.000602773	15.5351
AT1G08040	0.618808	0.000263158	2.36226	0.814084	0.000190349	4.90583
AT1G08360	0.469355	0.000199601	1.79174	1.00339	0.000234612	6.04661
AT1G08380	0.909073	0.000386598	3.47033	2.12613	0.000497132	12.8125
AT1G08830	1.74183	0.000740741	6.64933	22.915	0.00535798	138.09
AT1G08880	0.442006	0.00018797	1.68733	0.290744	6.79819e-05	1.75208
AT1G09130	0.750469	0.000319149	2.86487	0.164549	3.84749e-05	0.991605
AT1G09200	0.332129	0.000141243	1.26788	0.218469	5.10824e-05	1.31654
AT1G09210	1.05922	0.00045045	4.04351	0.174185	4.07279e-05	1.04967
AT1G09310	1.05147	0.000447154	4.01392	9.49434	0.00221997	57.2148
AT1G09340	1.32448	0.000563258	5.05614	1.07228	0.00025072	6.46176
AT1G09640	2.29039	0.000974026	8.74343	0.753292	0.000176135	4.53949
AT1G09660	0.618808	0.000263158	2.36226	0.407042	9.51746e-05	2.45292
AT1G09690	12.793	0.00544041	48.8364	0.200358	4.68476e-05	1.20739
AT1G09780	0.376838	0.000160256	1.43856	0.495757	0.000115918	2.98753
AT1G09840	1.39968	0.000595238	5.34321	1.84138	0.000430552	11.0965
AT1G10590	17.8142	0.00757576	68.0045	1.17179	0.000273988	7.06143
AT1G10630	14.1088	0.006	53.8596	1.54676	0.000361664	9.32108
AT1G10670	0.996386	0.000423729	3.80364	4.58785	0.00107273	27.6473
AT1G10740	2.32053	0.000986842	8.85848	1.52641	0.000356905	9.19844
AT1G10760	0.260118	0.000110619	0.992986	0.684407	0.000160028	4.12437
AT1G10780	5.34425	0.00227273	20.4013	2.34358	0.000547975	14.1229
AT1G10840	0.719838	0.000306122	2.74794	6.31331	0.00147618	38.0452
AT1G10960	0.935244	0.000397727	3.57024	0.790957	0.000184942	4.76646
AT1G11390	2.67212	0.00113636	10.2007	116.007	0.0271248	699.081
AT1G11650	3.53225	0.00150215	13.4842	9.79172	0.0022895	59.0069
AT1G11750	0.481859	0.000204918	1.83947	1.5848	0.000370557	9.55029
AT1G11840	11.7573	0.005	44.883	7.18139	0.00167915	43.2765
AT1G11860	2.53235	0.00107692	9.6671	3.68843	0.000862429	22.2272
AT1G11910	0.28959	0.000123153	1.10549	5.71463	0.0013362	34.4375
AT1G12090	0.0554592	2.35849e-05	0.211712	0.255361	5.97086e-05	1.53886
AT1G12410	0.612362	0.000260417	2.33765	0.402802	9.41832e-05	2.42737
AT1G12800	3.09404	0.00131579	11.8113	0.452269	0.00010575	2.72546
AT1G12850	499.687	0.2125	1907.53	2.14828	0.000502311	12.946
AT1G12860	10.4976	0.00446429	40.0741	0.276207	6.45828e-05	1.66448
AT1G12900	1.75483	0.000746269	6.69895	4.21916	0.000986525	25.4255
AT1G13020	19.0018	0.00808081	72.5381	3.12477	0.000730634	18.8305
AT1G13440	1.56727	0.000666505	5.98294	32.4272	0.00758214	195.413
AT1G14020	3.50966	0.00149254	13.3979	2.3086	0.000539796	13.9121
AT1G14150	0.445354	0.000189394	1.70011	0.585894	0.000136994	3.53071
AT1G14320	0.612362	0.000260417	2.33765	1.25876	0.000294323	7.58552
AT1G14345	0.877414	0.000373134	3.34947	0.144287	3.37373e-05	0.869504
AT1G14450	0.894095	0.000380228	3.41315	0.735152	0.000171893	4.43017
AT1G14910	1.95956	0.000833333	7.48049	1.28897	0.000301386	7.76757
AT1G15120	42.7036	0.0181604	163.018	0.364802	8.5298e-05	2.19837
AT1G15140	0.252304	0.000107296	0.963154	0.497884	0.000116415	3.00035
AT1G15260	0.77351	0.000328947	2.95283	1.52641	0.000356905	9.19844
AT1G15270	0.484506	0.000206044	1.84957	0.318701	7.45186e-05	1.92055
AT1G15290	0.494006	0.000210084	1.88584	0.32495	7.59798e-05	1.95821
AT1G15350	31.8428	0.0135417	121.558	0.805604	0.000188366	4.85473
AT1G15500	5.34425	0.00227273	20.4013	1.57585	0.000368466	9.4964
AT1G15690	11.1379	0.00473658	42.5183	2.23316	0.000522159	13.4575
AT1G15750	0.459271	0.000195313	1.75324	0.604203	0.000141275	3.64105
AT1G15820	0.401863	0.000170898	1.53409	16.2002	0.00378793	97.6256
AT1G15930	0.224377	9.54198e-05	0.856545	21.4008	0.00500393	128.965
AT1G16610	1.65596	0.000704225	6.32154	1.6339	0.000382039	9.84622
AT1G16740	106.143	0.0451389	405.193	2.14828	0.000502311	12.946
AT1G16890	0.462888	0.00019685	1.76705	0.608961	0.000142387	3.66972
AT1G17100	1.30637	0.000555556	4.987	1.43219	0.000334874	8.63063
AT1G17840	1.35662	0.000576923	5.1788	0.892362	0.000208652	5.37755
AT1G17880	0.948173	0.000403226	3.61959	2.33885	0.00054687	14.0944
AT1G18080	0.227856	9.68992e-05	0.869825	0.29976	7.00899e-05	1.80641
AT1G18500	2.32819	0.000990099	8.88772	1.14858	0.000268562	6.9216
AT1G18540	1.75282	0.000745413	6.69127	0.532142	0.000124426	3.2068
AT1G19910	75.583	0.0321429	288.533	1.38104	0.000322914	8.3224
AT1G20020	0.422926	0.000179856	1.6145	0.625937	0.000146357	3.77202
AT1G20070	0.554592	0.000235849	2.11712	0.182401	4.2649e-05	1.09918
AT1G20260	24.8452	0.0105658	94.8451	15.8963	0.00371687	95.7941
AT1G20340	0.938278	0.000399018	3.58182	1.87529	0.000438481	11.3009
AT1G20620	3.06099	0.00130174	11.6852	1.03255	0.000241431	6.22235
AT1G20640	1.36713	0.000581395	5.21895	0.899279	0.00021027	5.41924
AT1G20810	18.3448	0.00780142	70.0302	20.0201	0.00468111	120.645
AT1G21720	0.632116	0.000268817	2.41306	35.9663	0.00840965	216.74
AT1G21750	0.741789	0.000315457	2.83173	0.487937	0.000114089	2.94041
AT1G22630	0.261274	0.000111111	0.997399	0.515587	0.000120555	3.10703
AT1G22770	0.358456	0.000152439	1.36838	0.70736	0.000165395	4.26269
AT1G22840	7.29767	0.00310345	27.8584	10.934	0.00255659	65.8904
AT1G22850	1.13598	0.000483092	4.33652	0.56042	0.000131038	3.3772
AT1G23130	1.66378	0.000707547	6.35136	1.09441	0.000255894	6.59511
AT1G23190	1.06401	0.000452489	4.06181	1.74973	0.000409122	10.5442
AT1G23290	0.397208	0.000168919	1.51632	2.09022	0.000488735	12.5961
AT1G23310	3.68898	0.0015688	14.0824	2.31524	0.00054135	13.9521
AT1G23820	5.15673	0.00219298	19.6855	1.01761	0.000237937	6.13229
AT1G24180	5.48981	0.00233463	20.957	0.752315	0.000175906	4.5336
AT1G24240	26.6204	0.0113208	101.622	4.37762	0.00102358	26.3804
AT1G24360	0.539328	0.000229358	2.05885	18.0928	0.00423047	109.031
AT1G25520	1.43382	0.000609756	5.47353	4.71573	0.00110263	28.4179
AT1G26130	0.979779	0.000416667	3.74025	1.93345	0.00045208	11.6514
AT1G26550	1.25078	0.000531915	4.77478	0.822745	0.000192374	4.95802
AT1G26630	0.377645	0.0001606	1.44164	0.082803	1.9361e-05	0.498987
AT1G26850	0.810852	0.000344828	3.09538	0.533366	0.000124712	3.21417
AT1G26920	0.943103	0.00040107	3.60024	14.475	0.00338455	87.2294
AT1G27330	1.04976	0.000446429	4.00741	0.690518	0.000161457	4.1612
AT1G27390	0.933123	0.000396825	3.56214	0.613794	0.000143517	3.69884
AT1G27400	0.837816	0.000356295	3.19831	0.459252	0.000107382	2.76754
AT1G27435	0.805298	0.000342466	3.07418	0.529712	0.000123857	3.19215
AT1G27450	0.442006	0.00018797	1.68733	1.45372	0.000339909	8.76042
AT1G27650	1.95956	0.000833333	7.48049	2.57793	0.000602773	15.5351
AT1G27950	1.11444	0.000473934	4.25431	1.28286	0.000299958	7.73076
AT1G27970	1.11444	0.000473934	4.25431	0.549796	0.000128553	3.31318
AT1G28050	3.26593	0.00138889	12.4675	4.29656	0.00100462	25.8919
AT1G28330	6.29858	0.00267857	24.0444	11.0483	0.00258331	66.5792
AT1G28395	1.16409	0.00049505	4.44386	2.29717	0.000537124	13.8432
AT1G29070	4.01617	0.00170794	15.3315	1.51902	0.000355178	9.15393
AT1G29670	0.89523	0.000380711	3.41748	2.94434	0.000688446	17.7432
AT1G29910	2.74655	0.00116801	10.4848	8.3557	0.00195373	50.3531
AT1G29920	1.79072	0.000761532	6.83596	1.17791	0.000275418	7.0983
AT1G29930	3.30133	0.00140394	12.6026	1.88761	0.000441362	11.3751
AT1G30360	6.75422	0.00287234	25.7838	0.164549	3.84749e-05	0.991605
AT1G30380	1.42464	0.00060585	5.43846	6.22582	0.00145572	37.518
AT1G30880	0.725762	0.000308642	2.77055	0.477395	0.000111625	2.87688
AT1G31330	1.00302	0.00042655	3.82897	3.25058	0.000760051	19.5886
AT1G31650	75.4004	0.0320652	287.836	1.68126	0.000393113	10.1316
AT1G31812	0.953299	0.000405405	3.63916	3.55337	0.000830849	21.4133
AT1G32060	1.02312	0.000435098	3.9057	11.6091	0.00271444	69.9588
AT1G32070	1.15268	0.000490196	4.40029	0.758216	0.000177286	4.56916
AT1G32220	4.35457	0.00185185	16.6233	0.286437	6.69748e-05	1.72613
AT1G32470	0.903148	0.000384078	3.44771	1.5122	0.000353582	9.11279
AT1G32580	20.4476	0.00869565	78.0573	0.56042	0.000131038	3.3772
AT1G32990	0.385487	0.000163934	1.47157	6.59275	0.00154152	39.7292
AT1G33120	1.94252	0.000826087	7.41545	0.605254	0.000141521	3.64738
AT1G34760	6.53186	0.00277778	24.935	4.29656	0.00100462	25.8919
AT1G35340	2.70284	0.00114943	10.3179	0.444471	0.000103926	2.67847
AT1G36160	1.04976	0.000446429	4.00741	0.690518	0.000161457	4.1612
AT1G37130	1.04603	0.00044484	3.99315	0.412836	9.65294e-05	2.48783
AT1G41830	7.50469	0.00319149	28.6487	0.205686	4.80936e-05	1.23951
AT1G41880	1.29915	0.000552486	4.95944	37.0667	0.00866694	223.371
AT1G43170	1.10398	0.000469484	4.21436	1.27081	0.000297141	7.65817
AT1G43190	0.212995	9.05797e-05	0.813097	0.56042	0.000131038	3.3772
AT1G43560	0.593806	0.000252525	2.26682	0.911391	0.000213101	5.49222
AT1G43670	4.8989	0.00208333	18.7012	11.8539	0.00277168	71.4339
AT1G44000	4.01732	0.00170843	15.3359	0.176169	4.11918e-05	1.06163
AT1G44446	0.487568	0.000207346	1.86126	0.458164	0.000107128	2.76098
AT1G44575	1.33049	0.000565813	5.07907	5.27409	0.00123319	31.7827
AT1G45000	5.70053	0.00242424	21.7614	0.234358	5.47975e-05	1.41229
AT1G45688	2.31184	0.000983146	8.8253	4.77932	0.0011175	28.8011
AT1G47128	0.67571	0.000287356	2.57948	3.70393	0.000866053	22.3206
AT1G47200	6.59851	0.00280612	25.1894	3.94582	0.000922611	23.7783
AT1G47420	0.747289	0.000317797	2.85273	1.14696	0.000268183	6.91182
AT1G47490	0.925776	0.000393701	3.53409	0.608961	0.000142387	3.66972
AT1G47530	13.0637	0.00555556	49.87	1.43219	0.000334874	8.63063
AT1G48230	0.851982	0.000362319	3.25239	2.24168	0.00052415	13.5088
AT1G48350	2.30885	0.000981873	8.81387	2.10285	0.000491688	12.6722
AT1G48440	1.14149	0.000485437	4.35757	7.88397	0.00184343	47.5104
AT1G48630	0.117105	4.98008e-05	0.447041	0.924359	0.000216134	5.57037
AT1G49760	6.63721	0.00282258	25.3372	1.24739	0.000291664	7.517
AT1G49970	5.36106	0.00227987	20.4655	0.486403	0.000113731	2.93116
AT1G50010	2.52304	0.00107296	9.63154	0.165961	3.88051e-05	1.00012
AT1G50732	1.53357	0.000652174	5.8543	0.672505	0.000157245	4.05265
AT1G50900	0.612362	0.000260417	2.33765	0.906305	0.000211912	5.46157
AT1G51070	11.7573	0.005	44.883	0.45493	0.000106372	2.7415
AT1G51080	2.17729	0.000925926	8.31166	4.29656	0.00100462	25.8919
AT1G51140	1.95956	0.000833333	7.48049	1.28897	0.000301386	7.76757
AT1G51400	0.965696	0.000410678	3.68649	5.16116	0.00120678	31.1022
AT1G51650	0.235147	0.0001	0.897659	0.464028	0.000108499	2.79633
AT1G51980	0.29841	0.000126904	1.13916	0.294434	6.88446e-05	1.77432
AT1G52220	1.75774	0.000747508	6.71008	1.28468	0.000300385	7.74176
AT1G52230	0.665008	0.000282805	2.53863	19.247	0.00450034	115.986
AT1G52400	0.187219	7.96178e-05	0.714697	10.714	0.00250515	64.5648
AT1G52740	1.44558	0.000614754	5.5184	0.950877	0.000222334	5.73018
AT1G53240	6.30279	0.00268036	24.0605	1.20114	0.000280851	7.23832
AT1G53250	4.8989	0.00208333	18.7012	12.8897	0.00301386	77.6757
AT1G53430	6.25391	0.00265957	23.8739	1.64549	0.000384749	9.91605
AT1G53570	4.16599	0.00177165	15.9034	0.608961	0.000142387	3.66972
AT1G53670	0.229636	9.76563e-05	0.87662	0.151051	3.53187e-05	0.910262
AT1G54270	3.79269	0.0016129	14.4784	0.249477	5.83328e-05	1.5034
AT1G54370	1.63297	0.000694444	6.23374	11.8155	0.00276271	71.2027
AT1G54410	0.183996	7.82473e-05	0.702394	0.907723	0.000212244	5.47012
AT1G54500	0.494006	0.000210084	1.88584	0.108317	2.53266e-05	0.652737
AT1G54580	0.466561	0.000198413	1.78107	1.38104	0.000322914	8.3224
AT1G54630	0.357366	0.000151976	1.36422	0.23507	5.49641e-05	1.41658
AT1G54780	1.27106	0.000540541	4.85221	0.783831	0.000183275	4.72352
AT1G55160	13.227	0.005625	50.4933	5.80035	0.00135624	34.9541
AT1G55260	0.576341	0.000245098	2.20015	5.49707	0.00128532	33.1264
AT1G55335	1.22472	0.000520833	4.67531	2.41681	0.000565099	14.5642
AT1G55360	1.78142	0.000757576	6.80045	2.34358	0.000547975	14.1229
AT1G55490	0.169904	7.22543e-05	0.648598	0.558801	0.000130659	3.36744
AT1G55673	0.920635	0.000391515	3.51447	0.869833	0.000203384	5.24178
AT1G56045	2.3104	0.000982533	8.8198	3.20835	0.000750176	19.3341
AT1G56070	1.18895	0.000505618	4.53873	1.30345	0.000304773	7.85485
AT1G56330	0.534425	0.000227273	2.04013	1.05461	0.000246589	6.35529
AT1G56340	0.405426	0.000172414	1.54769	2.93351	0.000685914	17.6779
AT1G56580	0.487857	0.000207469	1.86236	0.802262	0.000187585	4.83459
AT1G57620	2.86765	0.00121951	10.9471	1.88629	0.000441053	11.3672
AT1G57660	1.01942	0.000433526	3.89159	1.78816	0.000418108	10.7758
AT1G57720	1.5552	0.000661376	5.9369	4.50115	0.00105246	27.1249
AT1G58230	3.26593	0.00138889	12.4675	2.14828	0.000502311	12.946
AT1G58290	0.432574	0.000183959	1.65132	0.910529	0.0002129	5.48703
AT1G58380	1.01356	0.000431034	3.86922	0.666707	0.00015589	4.01771
AT1G58520	80.5596	0.0342593	307.531	1.43219	0.000334874	8.63063
AT1G59359	0.731785	0.000311203	2.79355	1.71149	0.000400181	10.3138
AT1G59610	3.09404	0.00131579	11.8113	2.03521	0.000475873	12.2646
AT1G59750	72.6189	0.0308824	277.218	2.27465	0.000531858	13.7075
AT1G59900	0.477941	0.000203252	1.82451	0.628764	0.000147018	3.78906
AT1G60550	0.452206	0.000192308	1.72627	0.297454	6.95507e-05	1.79252
AT1G60560	64.6654	0.0275	246.856	266.816	0.062387	1607.89
AT1G60780	3.79269	0.0016129	14.4784	0.415796	9.72214e-05	2.50567
AT1G60940	2.52846	0.00107527	9.65225	2.07898	0.000486107	12.5283
AT1G60950	1.51453	0.000644079	5.78163	4.36167	0.00101985	26.2843
AT1G61000	8.39811	0.00357143	32.0593	1828.49	0.427538	11018.9
AT1G61520	0.553387	0.000235337	2.11252	1.06403	0.000248791	6.41204
AT1G62780	8.90383	0.0037865	33.9898	0.776203	0.000181492	4.67755
AT1G63680	5.22549	0.00222222	19.948	3.43725	0.000803697	20.7135
AT1G63700	2.41589	0.0010274	9.22253	1.05942	0.000247715	6.3843
AT1G63970	0.904411	0.000384615	3.45254	0.594908	0.000139101	3.58503
AT1G64185	13.0637	0.00555556	49.87	4.29656	0.00100462	25.8919
AT1G64355	1.61502	0.000686813	6.16524	4.67428	0.00109294	28.1681
AT1G64390	0.79982	0.000340136	3.05326	0.526109	0.000123015	3.17044
AT1G64510	0.983562	0.000418275	3.75469	1.34371	0.000314187	8.09747
AT1G64790	0.827982	0.000352113	3.16077	2.17854	0.000509385	13.1283
AT1G64850	0.618808	0.000263158	2.36226	2.8493	0.000666223	17.1704
AT1G64970	0.416927	0.000177305	1.59159	7.13046	0.00166724	42.9695
AT1G65010	9.79779	0.00416667	37.4025	0.358046	8.37184e-05	2.15766
AT1G65290	10.8508	0.00461449	41.4224	0.271044	6.33756e-05	1.63337
AT1G65930	0.352016	0.000149701	1.3438	0.231551	5.41413e-05	1.39537
AT1G65980	1.2121	0.000515464	4.62711	0.39865	9.32123e-05	2.40234
AT1G66100	0.969012	0.000412088	3.69915	0.212467	4.96791e-05	1.28037
AT1G66200	1.19162	0.000506757	4.54895	1.56766	0.000366551	9.44705
AT1G67090	3.23576	0.00137606	12.3523	3.37837	0.000789931	20.3587
AT1G67430	1.46967	0.000625	5.61037	0.297454	6.95507e-05	1.79252
AT1G67620	0.734834	0.0003125	2.80519	1.45009	0.00033906	8.73852
AT1G67740	0.233075	9.91189e-05	0.88975	0.170348	3.98308e-05	1.02655
AT1G68010	0.28331	0.000120482	1.08152	39.694	0.00928125	239.204
AT1G68530	0.354493	0.000150754	1.35326	0.69954	0.000163566	4.21557
AT1G68560	0.858201	0.000364964	3.27613	0.423383	9.89955e-05	2.55139
AT1G68590	1.49317	0.000634995	5.70009	1.70973	0.000399769	10.3032
AT1G68660	1.40807	0.000598802	5.37521	2.54706	0.000595554	15.3491
AT1G68940	4.52206	0.00192308	17.2627	2.97454	0.000695507	17.9252
AT1G69530	0.30147	0.000128205	1.15085	0.991513	0.000231836	5.97505
AT1G69620	4.18246	0.00177866	15.9663	2.13979	0.000500325	12.8948
AT1G69770	3.91912	0.00166667	14.961	5.15587	0.00120555	31.0703
AT1G69960	1.13051	0.000480769	4.31567	0.743635	0.000173877	4.48129
AT1G70100	3.45804	0.00147059	13.2009	13.6479	0.00319115	82.2449
AT1G70320	0.783823	0.000333333	2.9922	0.77338	0.000180832	4.66054
AT1G70370	82.4647	0.0350694	314.804	0.53707	0.000125578	3.23649
AT1G70490	2.95276	0.00125571	11.272	4.06113	0.000949574	24.4732
AT1G70560	1.89635	0.000806452	7.23919	3.74216	0.000874993	22.551
AT1G70580	0.933123	0.000396825	3.56214	0.920691	0.000215276	5.54826
AT1G70600	3.62384	0.0015411	13.8338	72.8355	0.0170304	438.921
AT1G70760	5.08588	0.00216285	19.415	2.45986	0.000575165	14.8236
AT1G71220	11.5474	0.00491071	44.0815	2.07155	0.000484371	12.4836
AT1G71500	0.394542	0.000167785	1.50614	0.389285	9.10227e-05	2.34591
AT1G71865	2.73427	0.00116279	10.4379	0.899279	0.00021027	5.41924
AT1G72020	0.628064	0.000267094	2.39759	0.991513	0.000231836	5.97505
AT1G72040	1.15268	0.000490196	4.40029	23.5047	0.00549587	141.644
AT1G72150	0.419905	0.000178571	1.60296	0.276207	6.45828e-05	1.66448
AT1G72320	0.554592	0.000235849	2.11712	0.729604	0.000170596	4.39674
AT1G72370	5.46853	0.00232558	20.8758	1.79856	0.000420539	10.8385
AT1G72610	1.43711	0.000611154	5.48608	0.354491	8.2887e-05	2.13623
AT1G72640	5.23842	0.00222772	19.9974	19.3345	0.0045208	116.514
AT1G72710	2.38325	0.00101351	9.0979	0.130639	3.05459e-05	0.787254
AT1G72750	2.67212	0.00113636	10.2007	5.27305	0.00123294	31.7764
AT1G72770	3.20655	0.00136364	12.2408	1.40615	0.000328785	8.47371
AT1G73060	5.26448	0.00223881	20.0968	5.19434	0.00121454	31.3022
AT1G73230	1.37916	0.00058651	5.26486	0.340197	7.95448e-05	2.05009
AT1G73660	12.953	0.00550847	49.4473	0.655407	0.000153247	3.94961
AT1G74060	1.98158	0.000842697	7.56454	0.868967	0.000203182	5.23656
AT1G74470	0.465177	0.000197824	1.77578	1.26219	0.000295126	7.60623
AT1G74670	0.218538	9.29368e-05	0.834256	0.287502	6.72237e-05	1.73254
AT1G74850	0.452206	0.000192308	1.72627	0.297454	6.95507e-05	1.79252
AT1G74880	0.625391	0.000265957	2.38739	0.822745	0.000192374	4.95802
AT1G75350	2.86228	0.00121723	10.9266	1.15862	0.000270909	6.98209
AT1G75460	0.285373	0.000121359	1.08939	0.750855	0.000175565	4.5248
AT1G75680	0.408241	0.000173611	1.55844	1.61121	0.000376733	9.70946
AT1G75990	4.70294	0.002	17.9532	0.77338	0.000180832	4.66054
AT1G76030	0.241921	0.000102881	0.923518	0.159132	3.72082e-05	0.958959
AT1G76140	1.58883	0.000675676	6.06527	3.13533	0.000733102	18.8941
AT1G76450	0.229636	9.76563e-05	0.87662	0.302102	7.06374e-05	1.82052
AT1G76860	2.26103	0.000961538	8.63134	1.48727	0.000347754	8.96258
AT1G76930	0.777896	0.000330813	2.96957	0.804082	0.00018801	4.84555
AT1G77510	0.996386	0.000423729	3.80364	9.8311	0.00229871	59.2442
AT1G77940	172.75	0.0734645	659.461	172.934	0.0404355	1042.14
AT1G78150	1.13051	0.000480769	4.31567	3.71817	0.000869384	22.4065
AT1G78300	0.455711	0.000193798	1.73965	0.59952	0.00014018	3.61282
AT1G78370	0.926818	0.000394144	3.53807	2.61277	0.000610918	15.7451
AT1G78630	0.772586	0.000328554	2.9493	1.06259	0.000248455	6.40337
AT1G78900	27.538	0.011711	105.125	2.18396	0.000510655	13.161
AT1G79010	0.502451	0.000213675	1.91808	1.32202	0.000309114	7.96674
AT1G79040	1.51931	0.000646109	5.79985	1.44796	0.000338562	8.72569
AT1G79440	0.485841	0.000206612	1.85467	0.319579	7.47239e-05	1.92584
AT1G79720	5.26448	0.00223881	20.0968	6.92579	0.00161939	41.7362
AT1G79850	0.906736	0.000385604	3.46141	23.0622	0.00539241	138.978
AT1G80380	0.23421	9.96016e-05	0.894083	0.616239	0.000144089	3.71358
AT1G80560	1.72902	0.000735294	6.60044	63.311	0.0148034	381.525
AT2G01820	0.4291	0.000182482	1.63806	1.12902	0.000263988	6.80371
AT2G02100	0.805298	0.000342466	3.07418	0.529712	0.000123857	3.19215
AT2G03420	0.359552	0.000152905	1.37257	26.6071	0.00622128	160.34
AT2G03730	81.6483	0.0347222	311.687	1.43219	0.000334874	8.63063
AT2G03820	1.15268	0.000490196	4.40029	0.758216	0.000177286	4.56916
AT2G04030	4.75044	0.0020202	18.1345	0.390596	9.13292e-05	2.35381
AT2G04340	3.67417	0.0015625	14.0259	2.41681	0.000565099	14.5642
AT2G04700	2.96903	0.00126263	11.3341	0.195298	4.56646e-05	1.1769
AT2G05070	0.90743	0.000385899	3.46406	0.822745	0.000192374	4.95802
AT2G05100	0.128918	5.48246e-05	0.492138	0.975205	0.000228023	5.87678
AT2G05380	1.97051	0.000837989	7.52228	0.486063	0.000113651	2.92911
AT2G05520	0.881801	0.000375	3.36622	0.38669	9.04159e-05	2.33027
AT2G05620	1.20588	0.000512821	4.60338	0.594908	0.000139101	3.58503
AT2G05710	0.827982	0.000352113	3.16077	1.6339	0.000382039	9.84622
AT2G05990	0.413991	0.000176056	1.58039	0.544634	0.000127346	3.28207
AT2G06520	1.94252	0.000826087	7.41545	2.06795	0.000483529	12.4619
AT2G10940	1.73403	0.000737424	6.61956	1.42577	0.000333374	8.59199
AT2G13360	0.253938	0.000107991	0.969394	2.00444	0.000468679	12.0792
AT2G13560	0.445354	0.000189394	1.70011	9.9602	0.00232889	60.0221
AT2G14260	0.448754	0.00019084	1.71309	2.36147	0.000552158	14.2307
AT2G14880	0.704033	0.000299401	2.6876	12.2722	0.00286949	73.9547
AT2G15020	1.95956	0.000833333	7.48049	1.28897	0.000301386	7.76757
AT2G15970	0.866635	0.00036855	3.30833	0.665069	0.000155506	4.00784
AT2G16500	4.50281	0.00191489	17.1892	0.493647	0.000115425	2.97481
AT2G16660	3.09404	0.00131579	11.8113	0.678404	0.000158624	4.0882
AT2G17360	16.2414	0.00690691	62.0005	4.5288	0.00105893	27.2915
AT2G18020	3.67417	0.0015625	14.0259	1.55367	0.000363278	9.3627
AT2G18328	0.824113	0.000350467	3.146	7.04716	0.00164777	42.4676
AT2G18740	0.534425	0.000227273	2.04013	3.51536	0.000821963	21.1843
AT2G18940	2.35147	0.001	8.97659	1.54676	0.000361664	9.32108
AT2G19540	5.34425	0.00227273	20.4013	2.34358	0.000547975	14.1229
AT2G19680	0.201324	8.56164e-05	0.768544	5.1647	0.00120761	31.1235
AT2G19730	5.58544	0.0023753	21.3221	4.27104	0.000998656	25.7382
AT2G19750	0.67571	0.000287356	2.57948	1.77789	0.000415705	10.7139
AT2G19940	0.502451	0.000213675	1.91808	0.661009	0.000154557	3.98337
AT2G20050	0.646008	0.000274725	2.4661	0.849868	0.000198716	5.12148
AT2G20260	0.474087	0.000201613	1.8098	0.623694	0.000145832	3.7585
AT2G20490	0.397208	0.000168919	1.51632	0.783831	0.000183275	4.72352
AT2G20530	1.17573	0.0005	4.4883	0.77338	0.000180832	4.66054
AT2G21330	0.130059	5.53097e-05	0.496493	0.342204	8.00141e-05	2.06219
AT2G21660	1.18409	0.000503555	4.5202	1.00796	0.000235681	6.07417
AT2G21790	0.335924	0.000142857	1.28237	0.441932	0.000103332	2.66317
AT2G21870	0.39587	0.00016835	1.51121	0.781192	0.000182658	4.70762
AT2G21960	1.7636	0.00075	6.73244	0.38669	9.04159e-05	2.33027
AT2G22425	0.576341	0.000245098	2.20015	0.379108	8.86431e-05	2.28458
AT2G22540	0.744136	0.000316456	2.84069	0.489481	0.000114451	2.94971
AT2G22670	3.29086	0.00139949	12.5627	0.0983944	2.30066e-05	0.592944
AT2G23070	0.354137	0.000150602	1.3519	0.465892	0.000108935	2.80756
AT2G23090	2.84244	0.00120879	10.8508	1.18982	0.000278203	7.17007
AT2G23820	3.03415	0.00129032	11.5827	1.49686	0.000349997	9.0204
AT2G23930	0.343782	0.000146199	1.31237	0.678404	0.000158624	4.0882
AT2G24060	0.48989	0.000208333	1.87012	0.483363	0.00011302	2.91284
AT2G24090	9.44312	0.00401584	36.0485	0.962351	0.000225017	5.79932
AT2G24270	1.44558	0.000614754	5.5184	0.316959	7.41114e-05	1.91006
AT2G25450	0.268433	0.000114155	1.02473	0.470856	0.000110095	2.83747
AT2G25510	0.839811	0.000357143	3.20593	0.828622	0.000193748	4.99344
AT2G25670	0.515673	0.000219298	1.96855	0.169601	3.96561e-05	1.02205
AT2G26210	76.205	0.0324074	290.908	5.72874	0.0013395	34.5225
AT2G26250	0.954773	0.000406032	3.64479	0.538316	0.000125869	3.244
AT2G26500	1.28676	0.000547217	4.91214	5.73143	0.00134012	34.5387
AT2G26670	1.7695	0.000752508	6.75496	0.775967	0.000181437	4.67613
AT2G26900	1.14149	0.000485437	4.35757	0.375427	8.77824e-05	2.2624
AT2G26920	1.48827	0.000632911	5.68139	29.3689	0.00686703	176.983
AT2G27290	2.35147	0.001	8.97659	3.09352	0.000723327	18.6422
AT2G27530	0.419905	0.000178571	1.60296	0.345259	8.07285e-05	2.0806
AT2G27600	0.442006	0.00018797	1.68733	0.581489	0.000135964	3.50417
AT2G27710	1.68564	0.000716846	6.43483	0.692993	0.000162036	4.17611
AT2G27720	0.273427	0.000116279	1.04379	0.179856	4.20539e-05	1.08385
AT2G27730	0.985253	0.000418994	3.76114	1.72822	0.000404093	10.4146
AT2G28000	0.971682	0.000413223	3.70934	1.59789	0.000373619	9.62922
AT2G28190	0.595309	0.000253165	2.27256	0.195792	4.57802e-05	1.17988
AT2G28800	0.0757561	3.22165e-05	0.289194	0.498312	0.000116515	3.00293
AT2G28840	0.963717	0.000409836	3.67893	0.633918	0.000148223	3.82012
AT2G29550	0.470294	0.0002	1.79532	1.23741	0.000289331	7.45687
AT2G29650	0.948173	0.000403226	3.61959	4.36586	0.00102082	26.3095
AT2G29980	0.199277	8.47458e-05	0.760728	3.27703	0.000766237	19.7481
AT2G30570	2.54605	0.00108275	9.71939	2.2404	0.00052385	13.5011
AT2G30860	1.46054	0.000621118	5.57552	1.92144	0.000449272	11.579
AT2G30950	11.1063	0.00472313	42.3976	0.125958	2.94514e-05	0.759046
AT2G30980	126.886	0.0539604	484.38	0.382862	8.95207e-05	2.3072
AT2G31360	41.6465	0.0177108	158.983	1.11814	0.000261444	6.73813
AT2G31400	15.8449	0.00673828	60.4868	4.22942	0.000988924	25.4873
AT2G31490	0.335924	0.000142857	1.28237	0.220966	5.16662e-05	1.33158
AT2G31610	4.83842	0.00205761	18.4704	0.95479	0.000223249	5.75376
AT2G32060	1.58883	0.000675676	6.06527	0.696739	0.000162912	4.19869
AT2G32100	0.668031	0.000284091	2.55017	0.878841	0.000205491	5.29607
AT2G32765	3.26593	0.00138889	12.4675	4.29656	0.00100462	25.8919
AT2G32810	1.50735	0.000641026	5.75423	36.686	0.00857792	221.077
AT2G32850	14.1386	0.00601266	53.9732	1.46844	0.000343352	8.84913
AT2G32910	5.99865	0.00255102	22.8995	0.789164	0.000184522	4.75566
AT2G33210	1.36713	0.000581395	5.21895	1.79856	0.000420539	10.8385
AT2G33255	2.09953	0.000892857	8.01481	0.690518	0.000161457	4.1612
AT2G33370	2.19354	0.000932836	8.37369	4.90577	0.00114707	29.5631
AT2G33450	1.48451	0.000631313	5.66704	1.90416	0.00044523	11.4748
AT2G33530	0.963717	0.000409836	3.67893	1.26784	0.000296446	7.64023
AT2G33800	4.03686	0.00171674	15.4105	0.829807	0.000194026	5.00058
AT2G34420	2.75948	0.00117351	10.5341	2.30134	0.0005381	13.8683
AT2G34430	2.11368	0.000898876	8.06885	7.03863	0.00164577	42.4162
AT2G34460	0.263618	0.000112108	1.00634	6.93615	0.00162181	41.7986
AT2G34770	1.08864	0.000462963	4.15583	2.86437	0.000669748	17.2613
AT2G35010	0.485841	0.000206612	1.85467	0.639157	0.000149448	3.85169
AT2G35040	1.02535	0.000436047	3.91421	0.44964	0.000105135	2.70962
AT2G35410	0.783823	0.000333333	2.9922	1.54676	0.000361664	9.32108
AT2G36000	1.17573	0.0005	4.4883	23.9748	0.00560579	144.477
AT2G36230	0.904411	0.000384615	3.45254	1.18982	0.000278203	7.17007
AT2G36250	2.17729	0.000925926	8.31166	1.43219	0.000334874	8.63063
AT2G36410	1.63297	0.000694444	6.23374	1.07414	0.000251155	6.47298
AT2G36530	1.74614	0.000742574	6.66579	1.05287	0.000246182	6.3448
AT2G36620	2.50512	0.00106534	9.56313	2.52667	0.000590786	15.2262
AT2G36830	28.7984	0.012247	109.936	2.81798	0.000658901	16.9817
AT2G36885	0.270907	0.000115207	1.03417	0.356396	8.33326e-05	2.14772
AT2G37040	0.628735	0.00026738	2.40016	1.03393	0.000241754	6.23067
AT2G37250	1.73925	0.000739645	6.63949	1.37286	0.000321003	8.27315
AT2G37270	0.172395	7.33138e-05	0.658108	0.113399	2.65149e-05	0.683364
AT2G37470	0.77351	0.000328947	2.95283	0.508803	0.000118968	3.06615
AT2G37660	0.655614	0.00027881	2.50277	0.287502	6.72237e-05	1.73254
AT2G37790	41.9905	0.0178571	160.296	2.76207	0.000645828	16.6448
AT2G37860	1.54702	0.000657895	5.90565	2.03521	0.000475873	12.2646
AT2G37940	2.86765	0.00121951	10.9471	0.943147	0.000220527	5.68359
AT2G38140	0.169904	7.22543e-05	0.648598	2.34696	0.000548767	14.1433
AT2G38170	0.466561	0.000198413	1.78107	0.306897	7.17587e-05	1.84942
AT2G38230	0.539328	0.000229358	2.05885	0.354762	8.29504e-05	2.13786
AT2G38300	2.93934	0.00125	11.2207	6.76708	0.00158228	40.7797
AT2G38540	0.285625	0.000121466	1.09035	2.45951	0.000575084	14.8215
AT2G38610	1.46967	0.000625	5.61037	0.966725	0.00022604	5.82568
AT2G39010	0.339808	0.000144509	1.2972	16.9875	0.00397203	102.37
AT2G39130	1.27797	0.000543478	4.87858	1.68126	0.000393113	10.1316
AT2G39390	1.43968	0.000612245	5.49587	1.10483	0.000258331	6.65792
AT2G39460	1.03524	0.000440252	3.95196	0.437762	0.000102358	2.63804
AT2G39470	1.3472	0.000572917	5.14284	2.73906	0.000640446	16.5061
AT2G39730	7.96855	0.00338875	30.4195	4.10912	0.000960795	24.7624
AT2G39800	0.668031	0.000284091	2.55017	0.878841	0.000205491	5.29607
AT2G39990	1.04976	0.000446429	4.00741	0.230173	5.3819e-05	1.38707
AT2G40300	1.72902	0.000735294	6.60044	2.84331	0.000664823	17.1343
AT2G40490	0.077148	3.28084e-05	0.294508	0.355227	8.30592e-05	2.14067
AT2G40510	14.7807	0.00628571	56.4243	0.883863	0.000206665	5.32633
AT2G40610	1.78142	0.000757576	6.80045	1.17179	0.000273988	7.06143
AT2G40880	1.99277	0.000847458	7.60728	0.98311	0.000229871	5.92442
AT2G41430	2.82058	0.00119949	10.7674	8.10487	0.00189508	48.8415
AT2G41650	0.324789	0.000138122	1.23986	0.640923	0.000149861	3.86233
AT2G41680	0.197271	8.38926e-05	0.75307	0.648809	0.000151705	3.90985
AT2G41790	0.442006	0.00018797	1.68733	3.77968	0.000883765	22.7771
AT2G41940	0.570745	0.000242718	2.17878	0.375427	8.77824e-05	2.2624
AT2G42070	1.22472	0.000520833	4.67531	2.41681	0.000565099	14.5642
AT2G42220	0.391912	0.000166667	1.4961	0.38669	9.04159e-05	2.33027
AT2G42540	1.14682	0.000487701	4.3779	0.52477	0.000122702	3.16237
AT2G42590	3.56283	0.00151515	13.6009	7.03073	0.00164393	42.3686
AT2G42600	0.551988	0.000234742	2.10718	0.363089	8.48976e-05	2.18805
AT2G42680	7.04357	0.00299539	26.8884	0.356396	8.33326e-05	2.14772
AT2G42840	2.69564	0.00114636	10.2904	0.626871	0.000146575	3.77765
AT2G42880	0.77351	0.000328947	2.95283	5.08803	0.00118968	30.6615
AT2G43030	5.54919	0.00235988	21.1837	0.570339	0.000133357	3.43698
AT2G43460	0.127244	5.41126e-05	0.485746	0.474295	0.0001109	2.8582
AT2G43710	8.98651	0.00382166	34.3054	0.738898	0.000172769	4.45275
AT2G43750	14.7562	0.0062753	56.3308	2.66143	0.000622296	16.0383
AT2G43970	0.988013	0.000420168	3.77168	1.9497	0.000455879	11.7493
AT2G44060	0.794416	0.000337838	3.03263	2.61277	0.000610918	15.7451
AT2G44090	0.524882	0.000223214	2.0037	1.03578	0.000242185	6.2418
AT2G44520	11.0225	0.0046875	42.0778	2.41681	0.000565099	14.5642
AT2G44650	1.20795	0.000513699	4.61126	1.98642	0.000464465	11.9706
AT2G44670	2.58236	0.00109819	9.85802	0.29976	7.00899e-05	1.80641
AT2G44860	0.379269	0.00016129	1.44784	0.249477	5.83328e-05	1.5034
AT2G45160	3.97208	0.00168919	15.1632	0.261277	6.10918e-05	1.57451
AT2G45180	0.791741	0.0003367	3.02242	0.390596	9.13292e-05	2.35381
AT2G45470	0.124548	5.29661e-05	0.475455	0.98311	0.000229871	5.92442
AT2G45560	2.02713	0.000862069	7.73844	5.33366	0.00124712	32.1417
AT2G45810	11.388	0.00484293	43.473	1.21473	0.000284029	7.32022
AT2G45960	1.65209	0.000702576	6.30674	0.452799	0.000105873	2.72865
AT2G45990	2.19764	0.000934579	8.38934	0.361393	8.45009e-05	2.17782
AT2G46230	2.73427	0.00116279	10.4379	2.2482	0.000525674	13.5481
AT2G46540	0.317766	0.000135135	1.21305	2.50826	0.000586482	15.1153
AT2G46670	2.28298	0.000970874	8.71514	33.7885	0.00790042	203.616
AT2G46820	1.20654	0.0005131	4.60589	0.574125	0.000134242	3.45979
AT2G46830	11.6782	0.00496633	44.5807	0.911391	0.000213101	5.49222
AT2G47110	0.174961	7.44048e-05	0.667901	0.115086	2.69095e-05	0.693533
AT2G47170	1.86625	0.000793651	7.12428	0.818392	0.000191356	4.93179
AT2G47450	0.511189	0.000217391	1.95143	0.672505	0.000157245	4.05265
AT2G47470	0.783823	0.000333333	2.9922	1.03117	0.000241109	6.21406
AT2G47500	6.18808	0.00263158	23.6226	1.01761	0.000237937	6.13229
AT2G47590	0.249096	0.000105932	0.95091	0.327703	7.66237e-05	1.97481
AT2G47610	0.339808	0.000144509	1.2972	1.19211	0.000278739	7.18388
AT2G47730	2.17729	0.000925926	8.31166	1.43219	0.000334874	8.63063
AT2G47840	0.618808	0.000263158	2.36226	0.407042	9.51746e-05	2.45292
AT2G48070	1.63297	0.000694444	6.23374	1.07414	0.000251155	6.47298
AT2G48120	0.515673	0.000219298	1.96855	0.678404	0.000158624	4.0882
AT3G01280	0.219354	9.32836e-05	0.837369	1.58716	0.00037111	9.56455
AT3G01310	1.17573	0.0005	4.4883	1.54676	0.000361664	9.32108
AT3G01390	0.273427	0.000116279	1.04379	0.539568	0.000126162	3.25154
AT3G01480	0.637008	0.000270898	2.43174	0.897887	0.000209944	5.41085
AT3G01500	1.06069	0.000451076	4.04912	1.95894	0.00045804	11.805
AT3G02060	2.17729	0.000925926	8.31166	1.43219	0.000334874	8.63063
AT3G02090	0.763464	0.000324675	2.91448	0.251097	5.87116e-05	1.51316
AT3G02170	7.12567	0.0030303	27.2018	1.17179	0.000273988	7.06143
AT3G02470	0.567988	0.000241546	2.16826	0.770578	0.000180177	4.64366
AT3G02710	2.79937	0.00119048	10.6864	3.68276	0.000861104	22.1931
AT3G02740	1.27797	0.000543478	4.87858	0.840631	0.000196556	5.06581
AT3G02780	0.725762	0.000308642	2.77055	1.19349	0.000279061	7.1922
AT3G02830	0.493177	0.000209732	1.88267	0.389285	9.10227e-05	2.34591
AT3G02870	1.61798	0.000688073	6.17655	0.709523	0.000165901	4.27573
AT3G03070	1.31612	0.000559701	5.02421	0.288575	6.74746e-05	1.73901
AT3G03150	1.03135	0.000438596	3.9371	0.678404	0.000158624	4.0882
AT3G03770	0.955882	0.000406504	3.64902	0.628764	0.000147018	3.78906
AT3G03780	43.0947	0.0183267	164.511	0.30812	7.20446e-05	1.85679
AT3G04120	2.15731	0.000917431	8.23541	3.31111	0.000774204	19.9534
AT3G04290	0.303024	0.000128866	1.15678	0.39865	9.32123e-05	2.40234
AT3G04400	0.712567	0.00030303	2.72018	2.65605	0.000621039	16.0059
AT3G04770	11.7573	0.005	44.883	34.8021	0.00813743	209.724
AT3G04830	0.794416	0.000337838	3.03263	2.61277	0.000610918	15.7451
AT3G04840	4.5063	0.00191638	17.2025	1.21262	0.000283534	7.30747
AT3G04920	0.206269	8.77193e-05	0.78742	0.949765	0.000222074	5.72347
AT3G05070	1.15268	0.000490196	4.40029	0.758216	0.000177286	4.56916
AT3G05230	4.98193	0.00211864	19.0182	0.655407	0.000153247	3.94961
AT3G05530	6.37447	0.00271084	24.3341	0.931783	0.00021787	5.61511
AT3G05730	1.09711	0.000466563	4.18815	0.180415	4.21847e-05	1.08722
AT3G05840	1.39968	0.000595238	5.34321	0.613794	0.000143517	3.69884
AT3G05880	4.18246	0.00177866	15.9663	0.152842	3.57375e-05	0.921056
AT3G05900	0.744136	0.000316456	2.84069	0.978962	0.000228901	5.89942
AT3G06050	0.466561	0.000198413	1.78107	1.22759	0.000287035	7.39769
AT3G06680	1.03135	0.000438596	3.9371	4.74883	0.00111037	28.6174
AT3G06700	1.35142	0.000574713	5.15896	2.66683	0.000623558	16.0708
AT3G06810	1.15268	0.000490196	4.40029	1.51643	0.000354572	9.13832
AT3G07230	1.27106	0.000540541	4.85221	0.836087	0.000195494	5.03842
AT3G07320	89.7834	0.0381818	342.743	0.703073	0.000164393	4.23686
AT3G07470	0.349921	0.00014881	1.3358	1.84138	0.000430552	11.0965
AT3G07770	14.3795	0.00611511	54.8928	0.834583	0.000195142	5.02936
AT3G08520	0.461073	0.000196078	1.76012	0.45493	0.000106372	2.7415
AT3G08580	1.05046	0.000446724	4.01006	1.15163	0.000269273	6.93992
AT3G08590	1.63297	0.000694444	6.23374	1.61121	0.000376733	9.70946
AT3G08610	0.277296	0.000117925	1.05856	9.84965	0.00230305	59.356
AT3G08650	5.34425	0.00227273	20.4013	35.1536	0.00821963	211.843
AT3G08730	0.847886	0.000360577	3.23675	3.34636	0.000782445	20.1658
AT3G08890	31.6544	0.0134615	120.839	5.94908	0.00139101	35.8503
AT3G08940	1.50254	0.000638978	5.73584	3.58275	0.000837719	21.5904
AT3G09100	5.11189	0.00217391	19.5143	5.04378	0.00117934	30.3948
AT3G09500	1.14706	0.000487805	4.37883	0.943147	0.000220527	5.68359
AT3G09700	2.26103	0.000961538	8.63134	1.48727	0.000347754	8.96258
AT3G09820	0.34479	0.000146628	1.31622	0.907191	0.000212119	5.46691
AT3G09980	0.618808	0.000263158	2.36226	0.407042	9.51746e-05	2.45292
AT3G10060	7.75658	0.00329861	29.6103	0.268535	6.27888e-05	1.61824
AT3G10160	11.162	0.00474684	42.6104	0.489481	0.000114451	2.94971
AT3G10405	1.2121	0.000515464	4.62711	3.1892	0.000745698	19.2187
AT3G10740	4.70294	0.002	17.9532	1.54676	0.000361664	9.32108
AT3G10860	0.589834	0.000250836	2.25165	0.905295	0.000211676	5.45548
AT3G11170	0.646008	0.000274725	2.4661	0.849868	0.000198716	5.12148
AT3G11400	4.66561	0.00198413	17.8107	3.68276	0.000861104	22.1931
AT3G11510	0.904411	0.000384615	3.45254	30.9352	0.00723327	186.422
AT3G11630	0.623401	0.000265111	2.3798	0.888471	0.000207742	5.35411
AT3G11830	1.80882	0.000769231	6.90507	6.14738	0.00143738	37.0453
AT3G11940	1.3927	0.000592269	5.31656	2.21792	0.000518595	13.3656
AT3G12050	2.93934	0.00125	11.2207	5.80035	0.00135624	34.9541
AT3G12345	0.940588	0.0004	3.59064	1.54676	0.000361664	9.32108
AT3G12490	0.582047	0.000247525	2.22193	6.50865	0.00152185	39.2224
AT3G12685	1.04976	0.000446429	4.00741	449.527	0.105108	2708.94
AT3G12690	176.36	0.075	673.244	58.0035	0.0135624	349.541
AT3G12780	2.39777	0.00101969	9.15335	17.295	0.00404392	104.223
AT3G13040	3.98554	0.00169492	15.2146	2.62163	0.000612989	15.7984
AT3G13120	0.567988	0.000241546	2.16826	0.498152	0.000116478	3.00196
AT3G13404	36.2727	0.0154255	138.469	14.8094	0.00346274	89.2444
AT3G13410	14.8876	0.00633117	56.8323	1.25549	0.000293558	7.56582
AT3G13490	1.15268	0.000490196	4.40029	2.27465	0.000531858	13.7075
AT3G13520	10.9803	0.00466954	41.9166	0.277795	6.4954e-05	1.67405
AT3G13570	1.54702	0.000657895	5.90565	1.01761	0.000237937	6.13229
AT3G13670	0.744136	0.000316456	2.84069	0.489481	0.000114451	2.94971
AT3G13750	1.93802	0.000824176	7.39829	0.424934	9.93581e-05	2.56074
AT3G14100	1.32477	0.00056338	5.05724	0.217854	5.09385e-05	1.31283
AT3G14110	1.1162	0.000474684	4.26104	9.0554	0.00211733	54.5696
AT3G14210	0.0998077	4.24448e-05	0.38101	0.262608	6.1403e-05	1.58253
AT3G14230	1.21628	0.000517241	4.64307	0.266683	6.23558e-05	1.60708
AT3G14290	0.851982	0.000362319	3.25239	29.1419	0.00681395	175.615
AT3G14420	1.23243	0.000524109	4.70471	1.13494	0.000265372	6.83937
AT3G14930	0.816483	0.000347222	3.11687	2.14828	0.000502311	12.946
AT3G15020	1.09882	0.00046729	4.19467	1.08418	0.000253503	6.53347
AT3G15030	0.963717	0.000409836	3.67893	5.70526	0.00133401	34.3811
AT3G15190	0.945125	0.000401929	3.60796	2.7976	0.000654134	16.8589
AT3G15354	1.88118	0.0008	7.18127	0.309352	7.23327e-05	1.86422
AT3G15360	3.67417	0.0015625	14.0259	0.439421	0.000102745	2.64804
AT3G15640	1.50735	0.000641026	5.75423	0.495757	0.000115918	2.98753
AT3G15730	0.283994	0.000120773	1.08413	1.49445	0.000349433	9.00588
AT3G16080	2.37946	0.0010119	9.08346	1.01276	0.000236804	6.10309
AT3G16090	37.5235	0.0159574	143.243	1.64549	0.000384749	9.91605
AT3G16130	0.628735	0.00026738	2.40016	1.4475	0.000338455	8.72294
AT3G16140	5.0647	0.00215385	19.3342	7.81312	0.00182687	47.0834
AT3G16250	0.175483	7.46269e-05	0.669895	2.65489	0.000620766	15.9989
AT3G16370	0.873503	0.000371471	3.33454	1.60881	0.000376173	9.69504
AT3G16420	1.62394	0.000690608	6.1993	0.213641	4.99535e-05	1.28744
AT3G16640	0.668876	0.00028445	2.55339	1.4177	0.000331487	8.54335
AT3G17210	0.365135	0.00015528	1.39388	4.56342	0.00106702	27.5001
AT3G17390	0.178955	7.61035e-05	0.68315	1.88342	0.000440382	11.3499
AT3G18080	0.822192	0.00034965	3.13867	1.08165	0.000252912	6.51824
AT3G18410	0.494006	0.000210084	1.88584	0.649899	0.00015196	3.91642
AT3G18490	0.731785	0.000311203	2.79355	1.12317	0.000262619	6.76842
AT3G18500	3.20655	0.00136364	12.2408	2.10922	0.000493178	12.7106
AT3G18680	0.783823	0.000333333	2.9922	0.77338	0.000180832	4.66054
AT3G18780	9.89777	0.00420918	37.7841	0.295936	6.91959e-05	1.78337
AT3G18820	0.372068	0.000158228	1.42035	3.91585	0.000915604	23.5977
AT3G18890	1.04976	0.000446429	4.00741	3.88416	0.000908196	23.4067
AT3G19180	0.612362	0.000260417	2.33765	10.4729	0.00244876	63.1115
AT3G19860	0.646008	0.000274725	2.4661	0.424934	9.93581e-05	2.56074
AT3G20000	1.63297	0.000694444	6.23374	0.358046	8.37184e-05	2.15766
AT3G20050	1.43382	0.000609756	5.47353	0.565888	0.000132316	3.41015
AT3G20630	3.67417	0.0015625	14.0259	2.41681	0.000565099	14.5642
AT3G20790	3.09404	0.00131579	11.8113	1.22113	0.000285524	7.35875
AT3G20870	2.09953	0.000892857	8.01481	2.76207	0.000645828	16.6448
AT3G21055	12.2623	0.00521472	46.8105	0.810547	0.000189522	4.88452
AT3G21390	2.38325	0.00101351	9.0979	2.61277	0.000610918	15.7451
AT3G22120	2.98426	0.0012691	11.3922	4.97083	0.00116228	29.9552
AT3G22210	0.527235	0.000224215	2.01269	5.37551	0.0012569	32.3939
AT3G22230	0.168927	7.18391e-05	0.64487	1.33341	0.000311779	8.03542
AT3G22425	1.89635	0.000806452	7.23919	1.24739	0.000291664	7.517
AT3G22440	0.279272	0.000118765	1.0661	0.459252	0.000107382	2.76754
AT3G22840	0.723529	0.000307692	2.76203	2.73658	0.000639866	16.4912
AT3G22845	2.09953	0.000892857	8.01481	0.276207	6.45828e-05	1.66448
AT3G23280	0.309404	0.000131579	1.18113	0.407042	9.51746e-05	2.45292
AT3G23390	0.487183	0.000207182	1.85979	4.00577	0.000936629	24.1396
AT3G23400	0.933123	0.000396825	3.56214	1.22759	0.000287035	7.39769
AT3G23450	0.996386	0.000423729	3.80364	4.91555	0.00114935	29.6221
AT3G23600	0.778632	0.000331126	2.97238	1.7926	0.000419147	10.8026
AT3G23820	1.1982	0.000509554	4.57406	0.344819	8.06257e-05	2.07795
AT3G23980	0.996386	0.000423729	3.80364	0.655407	0.000153247	3.94961
AT3G24430	5.8462	0.00248619	22.3175	1.49549	0.000349675	9.0121
AT3G24570	12.5972	0.00535714	48.0889	1.10483	0.000258331	6.65792
AT3G24830	0.133303	5.66893e-05	0.508877	0.701479	0.00016402	4.22725
AT3G25150	14.6967	0.00625	56.1037	96.6725	0.022604	582.568
AT3G25470	0.612362	0.000260417	2.33765	2.41681	0.000565099	14.5642
AT3G25520	0.251225	0.000106838	0.959038	0.826261	0.000193196	4.97921
AT3G25717	1.41655	0.00060241	5.40759	5.5907	0.00130722	33.6907
AT3G26060	0.862699	0.000366876	3.2933	0.729604	0.000170596	4.39674
AT3G26100	0.691609	0.000294118	2.64017	0.45493	0.000106372	2.7415
AT3G26520	1.12618	0.000478927	4.29913	0.296314	6.92842e-05	1.78565
AT3G26650	0.144262	6.13497e-05	0.550711	0.7117	0.00016641	4.28884
AT3G26740	0.461978	0.000196464	1.76357	1.2915	0.000301978	7.78283
AT3G27080	0.904411	0.000384615	3.45254	0.594908	0.000139101	3.58503
AT3G27120	11.0225	0.0046875	42.0778	19.3345	0.0045208	116.514
AT3G27160	0.940588	0.0004	3.59064	1.16007	0.000271248	6.99081
AT3G27670	8.39811	0.00357143	32.0593	265.159	0.0619995	1597.9
AT3G27690	1.43273	0.000609292	5.46936	0.559567	0.000130838	3.37206
AT3G27740	6.53186	0.00277778	24.935	0.286437	6.69748e-05	1.72613
AT3G27830	3.3603	0.00142902	12.8277	2.50183	0.000584977	15.0765
AT3G27850	3.42032	0.00145455	13.0569	0.671825	0.000157086	4.04855
AT3G27890	2.80966	0.00119485	10.7257	1.42165	0.000332411	8.56717
AT3G27925	0.753676	0.000320513	2.87711	1.48727	0.000347754	8.96258
AT3G28220	19.8158	0.00842697	75.6454	0.434483	0.000101591	2.61828
AT3G28270	1.03135	0.000438596	3.9371	3.05282	0.00071381	18.3969
AT3G28710	0.933123	0.000396825	3.56214	3.37587	0.000789345	20.3436
AT3G28715	3.39154	0.00144231	12.947	0.743635	0.000173877	4.48129
AT3G28900	0.933123	0.000396825	3.56214	2.45518	0.000574069	14.7954
AT3G29185	68.1926	0.029	260.321	0.77338	0.000180832	4.66054
AT3G42050	3.17358	0.00134961	12.1149	0.695843	0.000162702	4.19329
AT3G43810	6.70375	0.00285088	25.5912	1.69601	0.000396561	10.2205
AT3G44110	0.356283	0.000151515	1.36009	3.98408	0.000931558	24.0089
AT3G44720	3.91912	0.00166667	14.961	14.6083	0.00341571	88.0325
AT3G44890	1.84925	0.000786424	7.05941	31.584	0.00738496	190.331
AT3G45030	0.142341	6.05327e-05	0.543377	0.280889	6.56774e-05	1.69269
AT3G45140	10.3028	0.00438144	39.3304	0.199325	4.66061e-05	1.20117
AT3G46590	1.13051	0.000480769	4.31567	1.48727	0.000347754	8.96258
AT3G46970	0.30147	0.000128205	1.15085	1.88387	0.000440488	11.3526
AT3G47070	1.36396	0.000580046	5.20684	0.919623	0.000215026	5.54183
AT3G47470	4.54715	0.00193375	17.3585	1.90461	0.000445337	11.4776
AT3G47500	1.77069	0.000753012	6.75948	0.232946	5.44674e-05	1.40378
AT3G47520	1.19002	0.000506073	4.54281	1.7221	0.000402662	10.3777
AT3G47650	1.79091	0.000761615	6.8367	6.24359	0.00145988	37.6251
AT3G48500	1.32105	0.000561798	5.04303	3.91035	0.000914318	23.5645
AT3G48930	0.451049	0.000191816	1.72185	0.791182	0.000184994	4.76782
AT3G48990	33.5924	0.0142857	128.237	1.62475	0.000379899	9.79106
AT3G49010	0.632116	0.000268817	2.41306	0.138599	3.24071e-05	0.835223
AT3G49260	1.25078	0.000531915	4.77478	0.822745	0.000192374	4.95802
AT3G49680	0.642478	0.000273224	2.45262	0.211306	4.94076e-05	1.27337
AT3G49910	2.58403	0.0010989	9.86439	3.11618	0.000728626	18.7787
AT3G50480	2.51943	0.00107143	9.61778	0.552414	0.000129166	3.32896
AT3G50950	1.72902	0.000735294	6.60044	2.27465	0.000531858	13.7075
AT3G51280	2.55595	0.00108696	9.75717	0.840631	0.000196556	5.06581
AT3G51600	0.21377	9.09091e-05	0.816054	45.6997	0.0106855	275.396
AT3G52230	1.33911	0.000569476	5.11195	0.352337	8.23835e-05	2.12325
AT3G52300	15.1866	0.00645833	57.9738	0.322242	7.53466e-05	1.94189
AT3G52380	1.73242	0.000736739	6.6134	0.911647	0.000213161	5.49376
AT3G52590	0.197271	8.38926e-05	0.75307	0.259524	6.06818e-05	1.56394
AT3G52720	1.80882	0.000769231	6.90507	1.18982	0.000278203	7.17007
AT3G52800	1.78142	0.000757576	6.80045	0.585894	0.000136994	3.53071
AT3G52880	2.05548	0.000874126	7.84667	1.62248	0.000379367	9.77736
AT3G52930	0.565257	0.000240385	2.15783	3.96605	0.000927343	23.9002
AT3G52960	0.230536	9.80392e-05	0.880058	2.72958	0.00063823	16.449
AT3G53020	0.39788	0.000169205	1.51888	0.13086	3.05976e-05	0.788586
AT3G53420	28.0773	0.0119403	107.183	0.1649	3.85569e-05	0.993719
AT3G53460	0.683567	0.000290698	2.60947	0.11241	2.62837e-05	0.677404
AT3G53500	1.60327	0.000681818	6.1204	2.81229	0.00065757	16.9474
AT3G53740	0.966887	0.000411184	3.69103	2.16241	0.000505615	13.0311
AT3G53870	1.69577	0.000721154	6.4735	2.32386	0.000543365	14.004
AT3G53890	0.57167	0.000243112	2.18232	0.438708	0.000102579	2.64374
AT3G53990	0.416927	0.000177305	1.59159	0.822745	0.000192374	4.95802
AT3G54050	3.7964	0.00161448	14.4925	0.908079	0.000212327	5.47226
AT3G54210	0.228742	9.72763e-05	0.873209	0.752315	0.000175906	4.5336
AT3G54500	0.391912	0.000166667	1.4961	9.15167	0.00213984	55.1498
AT3G54890	1.53435	0.000652508	5.8573	2.39455	0.000559894	14.43
AT3G55020	0.660525	0.000280899	2.52151	0.868967	0.000203182	5.23656
AT3G55280	1.15646	0.000491803	4.41472	23.3282	0.0054546	140.58
AT3G55380	40.2798	0.0171296	153.766	2.14828	0.000502311	12.946
AT3G55440	0.867701	0.000369004	3.3124	0.71345	0.000166819	4.29939
AT3G55750	15.2507	0.00648559	58.2185	5.23018	0.00122292	31.5181
AT3G55770	1.16795	0.000496689	4.45857	0.512172	0.000119756	3.08645
AT3G55800	1.60182	0.000681199	6.11485	1.75609	0.000410608	10.5825
AT3G56020	1.69986	0.000722892	6.4891	0.745427	0.000174296	4.49209
AT3G56410	2.26103	0.000961538	8.63134	5.94908	0.00139101	35.8503
AT3G56710	10.6885	0.00454545	40.8027	3.51536	0.000821963	21.1843
AT3G56910	0.652527	0.000277497	2.49098	0.507263	0.000118608	3.05686
AT3G56940	0.263028	0.000111857	1.00409	0.324404	7.58523e-05	1.95493
AT3G57080	2.93934	0.00125	11.2207	0.966725	0.00022604	5.82568
AT3G57520	1.72902	0.000735294	6.60044	2.27465	0.000531858	13.7075
AT3G57560	5.44322	0.00231481	20.7791	0.358046	8.37184e-05	2.15766
AT3G57890	1.41314	0.000600962	5.39459	0.929544	0.000217346	5.60161
AT3G58610	0.910012	0.000386997	3.47391	2.03521	0.000475873	12.2646
AT3G58730	1.75483	0.000746269	6.69895	6.34864	0.00148444	38.2582
AT3G58990	0.668031	0.000284091	2.55017	0.439421	0.000102745	2.64804
AT3G59060	0.716912	0.000304878	2.73677	8.64551	0.00202149	52.0996
AT3G59080	0.851982	0.000362319	3.25239	0.56042	0.000131038	3.3772
AT3G59400	0.273427	0.000116279	1.04379	0.269784	6.30809e-05	1.62577
AT3G59540	1.27008	0.000540123	4.84847	0.238698	5.58123e-05	1.43844
AT3G59780	0.844637	0.000359195	3.22435	0.111118	2.59816e-05	0.669618
AT3G59800	2.1377	0.000909091	8.16054	23.9045	0.00558935	144.053
AT3G60030	6.6551	0.00283019	25.4055	2.91842	0.000682384	17.587
AT3G60190	1.46967	0.000625	5.61037	12.5674	0.00293852	75.7338
AT3G60210	0.725762	0.000308642	2.77055	0.238698	5.58123e-05	1.43844
AT3G60245	78.9611	0.0335795	301.429	1.84915	0.000432369	11.1434
AT3G60250	2.67212	0.00113636	10.2007	1.75768	0.000410981	10.5921
AT3G60600	0.372068	0.000158228	1.42035	0.978962	0.000228901	5.89942
AT3G60630	0.612362	0.000260417	2.33765	0.805604	0.000188366	4.85473
AT3G60750	0.307784	0.00013089	1.17495	0.13497	3.15588e-05	0.813358
AT3G60770	9.77065	0.00415512	37.2989	0.749815	0.000175322	4.51853
AT3G61110	1.28816	0.000547809	4.91746	1.69466	0.000396245	10.2123
AT3G61260	22.2436	0.00945946	84.9137	8.36087	0.00195494	50.3842
AT3G61440	2.26749	0.000964286	8.656	0.994346	0.000232498	5.99213
AT3G61470	1.01536	0.000431798	3.87608	4.89785	0.00114521	29.5154
AT3G61600	0.963717	0.000409836	3.67893	21.5532	0.00503958	129.884
AT3G62030	10.4884	0.00446035	40.0388	0.936914	0.000219069	5.64603
AT3G62410	0.553548	0.000235405	2.11313	2.40316	0.000561907	14.4819
AT3G62530	1.6106	0.000684932	6.14835	0.529712	0.000123857	3.19215
AT3G62700	3.72068	0.00158228	14.2035	0.489481	0.000114451	2.94971
AT3G62790	6.76938	0.00287879	25.8417	0.468715	0.000109595	2.82457
AT3G62830	2.38325	0.00101351	9.0979	2.09022	0.000488735	12.5961
AT3G62870	0.507877	0.000215983	1.93879	0.918702	0.000214811	5.53628
AT3G62980	1.47891	0.000628931	5.64566	0.243201	5.68654e-05	1.46558
AT3G63160	0.621976	0.000264505	2.37435	3.64254	0.000851699	21.9507
AT3G63190	0.640379	0.000272331	2.44461	1.26369	0.000295477	7.61527
AT3G63390	11.7573	0.005	44.883	7.7338	0.00180832	46.6054
AT3G63460	33.5924	0.0142857	128.237	2.76207	0.000645828	16.6448
AT3G63490	1.85202	0.000787602	7.06998	1.41472	0.00033079	8.52538
AT4G00230	4.52206	0.00192308	17.2627	5.94908	0.00139101	35.8503
AT4G00270	11.7573	0.005	44.883	3.8669	0.000904159	23.3027
AT4G00360	1.25078	0.000531915	4.77478	2.05686	0.000480936	12.3951
AT4G00570	1.36713	0.000581395	5.21895	0.44964	0.000105135	2.70962
AT4G00830	1.58883	0.000675676	6.06527	1.39348	0.000325823	8.39737
AT4G00895	3.54587	0.00150794	13.5361	0.491035	0.000114814	2.95907
AT4G01050	1.49097	0.000634058	5.69168	0.630473	0.000147417	3.79936
AT4G01080	1.03135	0.000438596	3.9371	0.678404	0.000158624	4.0882
AT4G01150	1.97603	0.000840336	7.54336	2.00878	0.000469693	12.1053
AT4G01310	6.15861	0.00261905	23.5101	0.184138	4.30552e-05	1.10965
AT4G01590	0.691609	0.000294118	2.64017	11.8282	0.00276566	71.2789
AT4G01690	10.6551	0.00453125	40.6752	1.20841	0.00028255	7.2821
AT4G01730	1.74614	0.000742574	6.66579	0.382862	8.95207e-05	2.3072
AT4G02120	1.72902	0.000735294	6.60044	0.568662	0.000132965	3.42687
AT4G02480	11.3781	0.00483871	43.4351	1.24739	0.000291664	7.517
AT4G02510	0.856118	0.000364078	3.26818	1.03243	0.000241402	6.2216
AT4G02530	0.485841	0.000206612	1.85467	1.49137	0.000348712	8.98727
AT4G02680	1.43382	0.000609756	5.47353	0.943147	0.000220527	5.68359
AT4G02770	0.34278	0.000145773	1.30854	1.29648	0.000303144	7.81286
AT4G02840	1.92743	0.000819672	7.35786	3.16959	0.000741114	19.1006
AT4G02970	1.83709	0.00078125	7.01296	1.20841	0.00028255	7.2821
AT4G03210	0.487857	0.000207469	1.86236	2.40678	0.000562755	14.5038
AT4G03280	1.16409	0.00049505	4.44386	0.733818	0.000171581	4.42213
AT4G04640	0.530407	0.000225564	2.0248	0.0581489	1.35964e-05	0.350417
AT4G05180	0.638986	0.000271739	2.43929	1.02077	0.000238676	6.15134
AT4G05320	2.38486	0.0010142	9.10405	0.705925	0.000165059	4.25404
AT4G07410	3.58456	0.00152439	13.6838	1.41472	0.00033079	8.52538
AT4G08350	2.79937	0.00119048	10.6864	0.368276	8.61104e-05	2.21931
AT4G08980	1.25078	0.000531915	4.77478	11.5184	0.00269324	69.4123
AT4G09010	0.587867	0.00025	2.24415	1.16007	0.000271248	6.99081
AT4G09040	1.33606	0.000568182	5.10034	0.21971	5.13727e-05	1.32402
AT4G09320	1.9836	0.000843558	7.57228	1.06755	0.000249614	6.43326
AT4G09650	0.481252	0.00020466	1.83715	0.63312	0.000148036	3.81531
AT4G09890	2.4242	0.00103093	9.25422	0.797299	0.000186425	4.80468
AT4G10110	5.87867	0.0025	22.4415	1.93345	0.00045208	11.6514
AT4G10340	2.97224	0.00126399	11.3463	1.32827	0.000310576	8.00441
AT4G10450	1.16989	0.000497512	4.46597	0.192383	4.4983e-05	1.15934
AT4G10710	3.67417	0.0015625	14.0259	1.61121	0.000376733	9.70946
AT4G10770	1.39968	0.000595238	5.34321	3.68276	0.000861104	22.1931
AT4G10920	1.04976	0.000446429	4.00741	0.690518	0.000161457	4.1612
AT4G11110	16.7962	0.00714286	64.1185	0.690518	0.000161457	4.1612
AT4G11150	0.663008	0.000281955	2.53099	0.290744	6.79819e-05	1.75208
AT4G11175	22.9169	0.00974576	87.4837	0.655407	0.000153247	3.94961
AT4G11410	3.26593	0.00138889	12.4675	2.14828	0.000502311	12.946
AT4G11420	0.864511	0.000367647	3.30022	0.568662	0.000132965	3.42687
AT4G11600	0.582047	0.000247525	2.22193	0.765723	0.000179041	4.6144
AT4G11630	5.34425	0.00227273	20.4013	0.811238	0.000189684	4.88868
AT4G11740	1.56765	0.000666667	5.9844	0.515587	0.000120555	3.10703
AT4G12060	0.167484	7.12251e-05	0.639358	0.881345	0.000206076	5.31116
AT4G12320	0.567988	0.000241546	2.16826	1.12084	0.000262075	6.75441
AT4G12600	0.295411	0.000125628	1.12771	0.388633	9.08703e-05	2.34198
AT4G12800	1.72628	0.000734127	6.58996	1.81069	0.000423376	10.9116
AT4G12830	0.911422	0.000387597	3.4793	0.899279	0.00021027	5.41924
AT4G12910	1.78142	0.000757576	6.80045	2.34358	0.000547975	14.1229
AT4G13500	0.332129	0.000141243	1.26788	0.218469	5.10824e-05	1.31654
AT4G13780	5.26448	0.00223881	20.0968	1.1543	0.000269898	6.95603
AT4G13940	0.190248	8.09061e-05	0.726262	42.8613	0.0100218	258.291
AT4G14210	0.660525	0.000280899	2.52151	1.95517	0.000457159	11.7823
AT4G14320	2.5893	0.00110114	9.8845	0.630816	0.000147497	3.80142
AT4G14440	1.54702	0.000657895	5.90565	1.01761	0.000237937	6.13229
AT4G14455	4.35457	0.00185185	16.6233	4.29656	0.00100462	25.8919
AT4G14770	2.44945	0.00104167	9.35062	0.805604	0.000188366	4.85473
AT4G14900	0.664257	0.000282486	2.53576	0.655407	0.000153247	3.94961
AT4G14960	2.41921	0.00102881	9.23518	0.795659	0.000186041	4.7948
AT4G15000	0.606049	0.000257732	2.31355	0.664416	0.000155354	4.0039
AT4G15470	0.877414	0.000373134	3.34947	1.1543	0.000269898	6.95603
AT4G15530	0.955882	0.000406504	3.64902	0.314382	7.35089e-05	1.89453
AT4G15545	0.303546	0.000129088	1.15877	0.33278	7.78106e-05	2.0054
AT4G15802	1.65596	0.000704225	6.32154	0.816951	0.00019102	4.92311
AT4G16380	10.071	0.00428287	38.4456	0.924359	0.000216134	5.57037
AT4G16520	19.0866	0.00811688	72.862	112.659	0.026342	678.906
AT4G16983	15.6765	0.00666667	59.844	0.996801	0.000233072	6.00692
AT4G17040	0.653186	0.000277778	2.4935	1.71862	0.000401849	10.3568
AT4G17190	0.839811	0.000357143	3.20593	1.65724	0.000387497	9.98688
AT4G17300	2.27562	0.000967742	8.68703	0.498955	0.000116666	3.0068
AT4G17330	0.928212	0.000394737	3.54339	0.407042	9.51746e-05	2.45292
AT4G17560	10.1816	0.0043299	38.8677	4.94326	0.00115583	29.789
AT4G17600	0.299932	0.000127551	1.14497	1.77562	0.000415175	10.7002
AT4G18480	0.29841	0.000126904	1.13916	0.392579	9.17928e-05	2.36576
AT4G18740	1.17573	0.0005	4.4883	2.32014	0.000542495	13.9816
AT4G19200	1.89635	0.000806452	7.23919	1.24739	0.000291664	7.517
AT4G19210	0.628735	0.00026738	2.40016	0.413572	9.67015e-05	2.49227
AT4G19410	1.50307	0.000639205	5.73788	1.20841	0.00028255	7.2821
AT4G20030	1.50735	0.000641026	5.75423	1.98303	0.000463671	11.9501
AT4G20150	0.299932	0.000127551	1.14497	1.57833	0.000369045	9.51131
AT4G20260	0.367417	0.00015625	1.40259	0.483363	0.00011302	2.91284
AT4G20360	0.844196	0.000359008	3.22267	0.403854	9.44292e-05	2.4337
AT4G20850	1.27797	0.000543478	4.87858	1.4711	0.000343974	8.86516
AT4G21105	1.26423	0.000537634	4.82613	0.138599	3.24071e-05	0.835223
AT4G21110	0.816483	0.000347222	3.11687	1.07414	0.000251155	6.47298
AT4G21160	25.1943	0.0107143	96.1778	5.52414	0.00129166	33.2896
AT4G21280	0.314674	0.00013382	1.20125	0.206987	4.83978e-05	1.24735
AT4G21770	4.52206	0.00192308	17.2627	1.18982	0.000278203	7.17007
AT4G21860	1.16538	0.000495595	4.44875	1.36278	0.000318646	8.21241
AT4G21960	6.64036	0.00282392	25.3492	0.256937	6.0077e-05	1.54835
AT4G22310	2.90305	0.00123457	11.0822	0.477395	0.000111625	2.87688
AT4G22505	0.559874	0.000238095	2.13728	0.736553	0.000172221	4.43861
AT4G22513	0.933123	0.000396825	3.56214	0.613794	0.000143517	3.69884
AT4G22530	2.02713	0.000862069	7.73844	1.33341	0.000311779	8.03542
AT4G22670	1.35142	0.000574713	5.15896	3.55577	0.000831411	21.4278
AT4G23100	2.68959	0.00114379	10.2673	0.505477	0.000118191	3.04611
AT4G23670	1.20382	0.000511945	4.59553	0.263952	6.17173e-05	1.59063
AT4G23820	1.44558	0.000614754	5.5184	1.26784	0.000296446	7.64023
AT4G23940	1.89635	0.000806452	7.23919	3.74216	0.000874993	22.551
AT4G23990	1.13051	0.000480769	4.31567	7.43635	0.00173877	44.8129
AT4G24190	1.15268	0.000490196	4.40029	1.17945	0.000275778	7.10758
AT4G24220	4.62368	0.00196629	17.6506	493.139	0.115306	2971.75
AT4G24750	0.419905	0.000178571	1.60296	0.828622	0.000193748	4.99344
AT4G24770	3.0587	0.00130076	11.6764	65.7569	0.0153753	396.264
AT4G24930	0.376838	0.000160256	1.43856	6.44484	0.00150693	38.8379
AT4G25030	1.86034	0.000791139	7.10173	6.36326	0.00148786	38.3462
AT4G25050	0.63668	0.000270758	2.43049	0.767796	0.000179526	4.62689
AT4G25080	0.411096	0.000174825	1.56933	0.676032	0.00015807	4.0739
AT4G25100	0.649577	0.000276243	2.47972	2.13641	0.000499535	12.8744
AT4G25130	0.306181	0.000130208	1.16883	0.503503	0.000117729	3.03421
AT4G25210	2.17729	0.000925926	8.31166	1.43219	0.000334874	8.63063
AT4G25370	132.442	0.056323	505.588	1.35417	0.000316632	8.16048
AT4G26090	8.39811	0.00357143	32.0593	5.52414	0.00129166	33.2896
AT4G26110	0.816483	0.000347222	3.11687	2.14828	0.000502311	12.946
AT4G26140	2.1377	0.000909091	8.16054	2.10922	0.000493178	12.7106
AT4G26370	0.293201	0.000124688	1.11928	0.289294	6.76428e-05	1.74335
AT4G26555	67.8309	0.0288462	258.94	0.371817	8.69384e-05	2.24065
AT4G26670	15.9422	0.00677966	60.8583	0.655407	0.000153247	3.94961
AT4G26860	0.606049	0.000257732	2.31355	1.19595	0.000279637	7.20702
AT4G26900	23.8555	0.0101449	91.0669	0.56042	0.000131038	3.3772
AT4G27040	1.78142	0.000757576	6.80045	52.7305	0.0123294	317.764
AT4G27440	1.0228	0.000434963	3.90448	0.784914	0.000183529	4.73005
AT4G27490	3.45804	0.00147059	13.2009	2.27465	0.000531858	13.7075
AT4G27520	0.635532	0.00027027	2.42611	0.139348	3.25823e-05	0.839737
AT4G27900	4.30147	0.00182927	16.4206	0.943147	0.000220527	5.68359
AT4G28025	0.638986	0.000271739	2.43929	44.1331	0.0103192	265.955
AT4G28080	1.14655	0.000487589	4.37688	0.822745	0.000192374	4.95802
AT4G28660	5.56927	0.00236842	21.2604	0.407042	9.51746e-05	2.45292
AT4G28710	1.58883	0.000675676	6.06527	4.18043	0.000977469	25.1921
AT4G28750	0.867061	0.000368732	3.30995	5.70339	0.00133357	34.3698
AT4G28780	14.534	0.00618081	55.4826	4.56608	0.00106764	27.5161
AT4G29390	0.851982	0.000362319	3.25239	1.86807	0.000436792	11.2573
AT4G29410	0.616644	0.000262238	2.354	0.540825	0.000126456	3.25912
AT4G30080	5.87867	0.0025	22.4415	11.6007	0.00271248	69.9081
AT4G30310	1.19973	0.000510204	4.57989	1.57833	0.000369045	9.51131
AT4G30480	4.66561	0.00198413	17.8107	4.29656	0.00100462	25.8919
AT4G30650	0.372068	0.000158228	1.42035	0.326321	7.63003e-05	1.96647
AT4G31040	0.286765	0.000121951	1.09471	0.377259	8.82106e-05	2.27344
AT4G31300	0.734834	0.0003125	2.80519	4.83363	0.0011302	29.1284
AT4G31340	29.0985	0.0123746	111.082	0.646639	0.000151197	3.89677
AT4G31560	3.26593	0.00138889	12.4675	5.01265	0.00117206	30.2072
AT4G31580	26.3527	0.0112069	100.6	0.666707	0.00015589	4.01771
AT4G31700	11.6768	0.00496575	44.5755	2.11885	0.00049543	12.7686
AT4G31850	6.71849	0.00285714	25.6474	0.552414	0.000129166	3.32896
AT4G32020	0.923352	0.00039267	3.52484	1.01228	0.000236691	6.10019
AT4G32260	1.10319	0.000469148	4.21135	3.4561	0.000808107	20.8272
AT4G32285	0.877414	0.000373134	3.34947	1.1543	0.000269898	6.95603
AT4G32330	0.833855	0.00035461	3.18319	0.274248	6.41248e-05	1.65267
AT4G32410	0.207727	8.83392e-05	0.792985	0.273279	6.38982e-05	1.64683
AT4G32470	0.567988	0.000241546	2.16826	0.56042	0.000131038	3.3772
AT4G32530	1.89635	0.000806452	7.23919	6.23694	0.00145832	37.585
AT4G32590	0.511189	0.000217391	1.95143	0.672505	0.000157245	4.05265
AT4G32620	32.8514	0.0139706	125.408	1.13732	0.000265929	6.85374
AT4G32640	2.29039	0.000974026	8.74343	2.00878	0.000469693	12.1053
AT4G33000	1.35142	0.000574713	5.15896	5.77813	0.00135104	34.8201
AT4G33010	0.939085	0.000399361	3.5849	1.54429	0.000361086	9.3062
AT4G33090	18.3709	0.0078125	70.1296	1.61121	0.000376733	9.70946
AT4G33250	3.23004	0.00137363	12.3305	0.424934	9.93581e-05	2.56074
AT4G33580	2.82629	0.00120192	10.7892	0.743635	0.000173877	4.48129
AT4G33625	0.442006	0.00018797	1.68733	0.290744	6.79819e-05	1.75208
AT4G33865	0.199728	8.49377e-05	0.762451	1.35758	0.000317428	8.18102
AT4G34120	0.140302	5.96659e-05	0.535596	2.39951	0.000561053	14.4599
AT4G34190	1.0708	0.000455373	4.0877	1.40871	0.000329384	8.48915
AT4G34265	3.12871	0.00133053	11.9436	0.32495	7.59798e-05	1.95821
AT4G34290	1.41655	0.00060241	5.40759	0.931783	0.00021787	5.61511
AT4G34350	1.58883	0.000675676	6.06527	0.261277	6.10918e-05	1.57451
AT4G34530	13.0637	0.00555556	49.87	25.7793	0.00602773	155.351
AT4G34620	0.933123	0.000396825	3.56214	4.35236	0.00101767	26.2282
AT4G34640	1.11444	0.000473934	4.25431	0.366531	8.57023e-05	2.20879
AT4G34700	0.640727	0.00027248	2.44594	0.526826	0.000123182	3.17476
AT4G34720	0.961465	0.000408879	3.67034	12.9198	0.00302091	77.8572
AT4G34730	3.45804	0.00147059	13.2009	1.13732	0.000265929	6.85374
AT4G35000	0.422926	0.000179856	1.6145	0.278194	6.50474e-05	1.67645
AT4G35090	2.07945	0.000884321	7.93819	0.369685	8.64397e-05	2.22779
AT4G35100	30.8089	0.013102	117.611	0.657264	0.000153681	3.9608
AT4G35250	7.01433	0.00298295	26.7768	0.659131	0.000154118	3.97205
AT4G35260	0.470294	0.0002	1.79532	0.309352	7.23327e-05	1.86422
AT4G35450	0.52961	0.000225225	2.02176	2.61277	0.000610918	15.7451
AT4G36800	3.12695	0.00132979	11.937	0.411372	9.61871e-05	2.47901
AT4G37020	6.53186	0.00277778	24.935	1.43219	0.000334874	8.63063
AT4G37300	0.599865	0.000255102	2.28995	1.05222	0.00024603	6.34087
AT4G37550	4.75731	0.00202312	18.1607	3.79985	0.00088848	22.8986
AT4G37760	5.48676	0.00233333	20.9454	0.257793	6.02773e-05	1.55351
AT4G37830	1.41655	0.00060241	5.40759	1.86357	0.000435739	11.2302
AT4G37930	1.19309	0.00050738	4.55454	1.10585	0.000258569	6.66406
AT4G38460	2.67212	0.00113636	10.2007	110.734	0.0258918	667.305
AT4G38510	0.642478	0.000273224	2.45262	11.8331	0.00276683	71.3088
AT4G38710	1.25078	0.000531915	4.77478	0.822745	0.000192374	4.95802
AT4G38770	0.994241	0.000422817	3.79545	1.9501	0.000455972	11.7517
AT4G38970	3.27581	0.00139309	12.5052	4.29284	0.00100375	25.8695
AT4G39040	0.422926	0.000179856	1.6145	0.278194	6.50474e-05	1.67645
AT4G39080	1.07866	0.000458716	4.1177	0.354762	8.29504e-05	2.13786
AT4G39200	16.8361	0.00715981	64.2707	24.8412	0.00580836	149.698
AT4G39680	0.442006	0.00018797	1.68733	0.872233	0.000203946	5.25625
AT4G39730	1.03135	0.000438596	3.9371	4.74883	0.00111037	28.6174
AT4G39970	0.679616	0.000289017	2.59439	0.670561	0.000156791	4.04093
AT4G40030	14.1262	0.00600739	53.9259	15.9394	0.00372694	96.0537
AT4G40040	1.58883	0.000675676	6.06527	81.5185	0.0190607	491.246
AT5G01410	1.36713	0.000581395	5.21895	0.59952	0.00014018	3.61282
AT5G01530	5.05767	0.00215085	19.3073	0.888681	0.000207791	5.35537
AT5G01600	0.376838	0.000160256	1.43856	0.991513	0.000231836	5.97505
AT5G02160	0.0247941	1.05441e-05	0.0946499	0.0815458	1.9067e-05	0.491411
AT5G02240	0.583974	0.000248344	2.22929	0.512172	0.000119756	3.08645
AT5G02500	0.534425	0.000227273	2.04013	5.62458	0.00131514	33.8949
AT5G02610	0.258403	0.00010989	0.986439	0.594908	0.000139101	3.58503
AT5G02710	0.725762	0.000308642	2.77055	0.477395	0.000111625	2.87688
AT5G02740	2.55595	0.00108696	9.75717	0.840631	0.000196556	5.06581
AT5G02790	1.25078	0.000531915	4.77478	2.46823	0.000577123	14.8741
AT5G02870	32.7246	0.0139167	124.924	0.38669	9.04159e-05	2.33027
AT5G02960	0.334649	0.000142315	1.2775	1.39414	0.000325978	8.40136
AT5G03300	4.03878	0.00171756	15.4178	0.590367	0.00013804	3.55767
AT5G03406	11.7573	0.005	44.883	2.57793	0.000602773	15.5351
AT5G03740	0.593806	0.000252525	2.26682	0.781192	0.000182658	4.70762
AT5G03760	0.753676	0.000320513	2.87711	0.495757	0.000115918	2.98753
AT5G03850	0.806877	0.000343137	3.0802	0.985681	0.000230472	5.93991
AT5G04140	0.21377	9.09091e-05	0.816054	0.562458	0.000131514	3.38949
AT5G04430	0.523324	0.000222552	1.99776	1.0327	0.000241467	6.22328
AT5G04490	4.52206	0.00192308	17.2627	0.991513	0.000231836	5.97505
AT5G04560	0.734834	0.0003125	2.80519	0.483363	0.00011302	2.91284
AT5G04590	47.6728	0.0202736	181.988	1.34668	0.000314881	8.11537
AT5G05010	5.41457	0.00230263	20.6698	6.86884	0.00160607	41.393
AT5G05270	1.53691	0.000653595	5.86705	0.758216	0.000177286	4.56916
AT5G05370	2.50156	0.00106383	9.54957	2.05686	0.000480936	12.3951
AT5G06180	6.53186	0.00277778	24.935	2.14828	0.000502311	12.946
AT5G06280	3.91912	0.00166667	14.961	2.57793	0.000602773	15.5351
AT5G06290	0.245285	0.000104312	0.936362	0.699162	0.000163478	4.21329
AT5G06340	0.324789	0.000138122	1.23986	0.213641	4.99535e-05	1.28744
AT5G07020	0.502451	0.000213675	1.91808	2.14828	0.000502311	12.946
AT5G07090	3.10767	0.00132159	11.8633	1.53313	0.000358477	9.23896
AT5G08060	3.26593	0.00138889	12.4675	0.53707	0.000125578	3.23649
AT5G08180	1.35142	0.000574713	5.15896	8.00049	0.00187067	48.2125
AT5G08280	0.839811	0.000357143	3.20593	1.65724	0.000387497	9.98688
AT5G08290	48.4403	0.0206	184.918	2.16546	0.000506329	13.0495
AT5G08530	0.369728	0.000157233	1.41141	0.121601	2.84327e-05	0.73279
AT5G08670	0.424453	0.000180505	1.62032	1.11679	0.000261129	6.73003
AT5G09510	1.13051	0.000480769	4.31567	6.69271	0.00156489	40.3316
AT5G09650	0.549409	0.000233645	2.09733	0.180696	4.22504e-05	1.08891
AT5G09880	7.6205	0.00324074	29.0908	1.07414	0.000251155	6.47298
AT5G10060	1.33606	0.000568182	5.10034	7.03073	0.00164393	42.3686
AT5G10360	4.76649	0.00202703	18.1958	43.6333	0.0102023	262.943
AT5G10390	4.48373	0.00190678	17.1164	0.655407	0.000153247	3.94961
AT5G10450	0.447048	0.000190114	1.70658	0.661637	0.000154704	3.98716
AT5G10810	15.6765	0.00666667	59.844	1.28897	0.000301386	7.76757
AT5G10920	0.638986	0.000271739	2.43929	0.420315	9.82782e-05	2.5329
AT5G10980	0.646008	0.000274725	2.4661	1.2748	0.000298074	7.68221
AT5G11070	0.653186	0.000277778	2.4935	0.859311	0.000200924	5.17838
AT5G11420	0.170892	7.26744e-05	0.652369	0.56205	0.000131418	3.38702
AT5G11450	0.536049	0.000227964	2.04634	1.41042	0.000329784	8.49947
AT5G11480	4.19905	0.00178571	16.0296	1.7263	0.000403642	10.403
AT5G11500	2.01555	0.000857143	7.69422	1.76773	0.00041333	10.6527
AT5G11520	1.19973	0.000510204	4.57989	0.789164	0.000184522	4.75566
AT5G11550	7.66784	0.00326087	29.2715	0.840631	0.000196556	5.06581
AT5G11640	0.653186	0.000277778	2.4935	0.429656	0.000100462	2.58919
AT5G11740	0.0963717	4.09836e-05	0.367893	1.26784	0.000296446	7.64023
AT5G11770	1.63297	0.000694444	6.23374	1.07414	0.000251155	6.47298
AT5G12150	3.55305	0.00151099	13.5635	3.82441	0.000894223	23.0466
AT5G12860	0.673131	0.00028626	2.56964	3.39461	0.000793727	20.4566
AT5G13100	0.805298	0.000342466	3.07418	1.58914	0.000371572	9.57646
AT5G13120	1.33303	0.000566893	5.08877	1.57833	0.000369045	9.51131
AT5G13430	0.638986	0.000271739	2.43929	0.420315	9.82782e-05	2.5329
AT5G13450	1.00777	0.000428571	3.84711	0.828622	0.000193748	4.99344
AT5G13630	0.0409094	1.73974e-05	0.156169	0.484372	0.000113256	2.91892
AT5G13650	128.202	0.0545201	489.405	34.0368	0.00795848	205.112
AT5G13770	67.4959	0.0287037	257.661	2.14828	0.000502311	12.946
AT5G13930	0.311041	0.000132275	1.18738	0.204598	4.78391e-05	1.23295
AT5G14030	1.23762	0.000526316	4.72452	0.610563	0.000142762	3.67938
AT5G14200	1.11975	0.00047619	4.27457	0.736553	0.000172221	4.43861
AT5G14320	0.595409	0.000253207	2.27294	1.07051	0.000250307	6.45112
AT5G14590	1.39968	0.000595238	5.34321	3.68276	0.000861104	22.1931
AT5G14740	0.46799	0.00019902	1.78652	5.04378	0.00117934	30.3948
AT5G14880	1.17573	0.0005	4.4883	1.54676	0.000361664	9.32108
AT5G14910	2.19627	0.000933998	8.38412	26.6301	0.00622665	160.478
AT5G14920	1.01356	0.000431034	3.86922	0.444471	0.000103926	2.67847
AT5G14970	1.22472	0.000520833	4.67531	0.805604	0.000188366	4.85473
AT5G15090	0.550696	0.000234192	2.10225	0.362239	8.46987e-05	2.18292
AT5G15200	3.097	0.00131705	11.8226	1.07414	0.000251155	6.47298
AT5G15230	2.74902	0.00116906	10.4942	94.1688	0.0220186	567.48
AT5G15350	0.513421	0.000218341	1.95995	0.337721	7.89659e-05	2.03517
AT5G15530	2.09953	0.000892857	8.01481	2.07155	0.000484371	12.4836
AT5G15950	0.776063	0.000330033	2.96257	0.829533	0.000193962	4.99893
AT5G15960	0.116409	4.9505e-05	0.444386	0.0765723	1.79041e-05	0.46144
AT5G15970	0.929241	0.000395175	3.54732	0.804264	0.000188053	4.84665
AT5G16070	4.08241	0.00173611	15.5844	1.07414	0.000251155	6.47298
AT5G16270	1.19162	0.000506757	4.54895	0.261277	6.10918e-05	1.57451
AT5G16290	1.03135	0.000438596	3.9371	3.39202	0.000793122	20.441
AT5G16390	1.63486	0.000695249	6.24097	2.24038	0.000523847	13.501
AT5G16710	0.261274	0.000111111	0.997399	0.171862	4.01849e-05	1.03568
AT5G16750	1.87617	0.000797872	7.16217	0.411372	9.61871e-05	2.47901
AT5G17310	157.898	0.0671488	602.767	0.639157	0.000149448	3.85169
AT5G17770	6.38986	0.00271739	24.3929	0.840631	0.000196556	5.06581
AT5G17870	1.56244	0.000664452	5.96451	22.0966	0.00516662	133.158
AT5G17920	0.460711	0.000195925	1.75874	0.666707	0.00015589	4.01771
AT5G18230	0.632116	0.000268817	2.41306	0.415796	9.72214e-05	2.50567
AT5G18380	7.44809	0.00316742	28.4326	0.349946	8.18244e-05	2.10884
AT5G18400	1.06885	0.000454545	4.08027	0.703073	0.000164393	4.23686
AT5G18590	47.0294	0.02	179.532	7.7338	0.00180832	46.6054
AT5G19190	12.1493	0.00516667	46.3791	0.515587	0.000120555	3.10703
AT5G19320	6.18808	0.00263158	23.6226	22.3873	0.00523461	134.91
AT5G19400	1.93802	0.000824176	7.39829	2.12467	0.000496791	12.8037
AT5G19420	3.09404	0.00131579	11.8113	2.03521	0.000475873	12.2646
AT5G19760	2.91333	0.00123894	11.1214	1.71102	0.00040007	10.3109
AT5G19770	2.01719	0.000857843	7.70051	0.379108	8.86431e-05	2.28458
AT5G19780	0.816483	0.000347222	3.11687	3.22242	0.000753466	19.4189
AT5G19940	0.996386	0.000423729	3.80364	0.436938	0.000102165	2.63307
AT5G20010	0.679616	0.000289017	2.59439	0.447041	0.000104527	2.69396
AT5G20060	2.39946	0.00102041	9.15979	2.36749	0.000553567	14.267
AT5G20190	0.239946	0.000102041	0.915979	0.157833	3.69045e-05	0.951131
AT5G20290	12.5658	0.0053438	47.9691	5.83792	0.00136502	35.1805
AT5G20300	117.573	0.05	448.83	7.7338	0.00180832	46.6054
AT5G20630	0.678831	0.000288684	2.5914	0.17861	4.17625e-05	1.07634
AT5G20720	0.731785	0.000311203	2.79355	1.0162	0.000237608	6.12381
AT5G20890	982.154	0.417677	3749.31	1.17179	0.000273988	7.06143
AT5G21170	2.55595	0.00108696	9.75717	3.36252	0.000786225	20.2632
AT5G21920	0.877414	0.000373134	3.34947	0.144287	3.37373e-05	0.869504
AT5G22440	1.50254	0.000638978	5.73584	1.23543	0.000288869	7.44496
AT5G22640	1.16179	0.000494071	4.43508	0.76421	0.000178688	4.60528
AT5G22880	4.0625	0.00172764	15.5083	1.41472	0.00033079	8.52538
AT5G23010	0.870915	0.00037037	3.32466	0.572874	0.00013395	3.45225
AT5G23060	0.173412	7.37463e-05	0.661991	8.44102	0.00197368	50.8673
AT5G23120	0.316058	0.000134409	1.20653	0.207898	4.86107e-05	1.25283
AT5G23210	0.422926	0.000179856	1.6145	0.278194	6.50474e-05	1.67645
AT5G23820	6.376	0.0027115	24.34	0.587165	0.000137291	3.53837
AT5G23860	5.87867	0.0025	22.4415	19.3345	0.0045208	116.514
AT5G23900	0.268433	0.000114155	1.02473	1.58914	0.000371572	9.57646
AT5G24314	0.971682	0.000413223	3.70934	3.51536	0.000821963	21.1843
AT5G24460	1.01795	0.0004329	3.88597	1.84138	0.000430552	11.0965
AT5G24490	0.524882	0.000223214	2.0037	1.38104	0.000322914	8.3224
AT5G25270	1.22472	0.000520833	4.67531	1.61121	0.000376733	9.70946
AT5G25980	2.36046	0.00100382	9.01092	0.295748	6.91518e-05	1.78223
AT5G26000	0.414965	0.000176471	1.5841	0.0909859	2.12743e-05	0.548299
AT5G26742	0.747289	0.000317797	2.85273	0.327703	7.66237e-05	1.97481
AT5G27330	2.09953	0.000892857	8.01481	29.6923	0.00694265	178.932
AT5G27700	18.462	0.00785124	70.4774	0.958736	0.000224172	5.77753
AT5G27770	1.10225	0.00046875	4.20778	0.725044	0.00016953	4.36926
AT5G27840	4.19905	0.00178571	16.0296	1.84138	0.000430552	11.0965
AT5G27970	1.27797	0.000543478	4.87858	0.840631	0.000196556	5.06581
AT5G28350	1.39968	0.000595238	5.34321	0.920691	0.000215276	5.54826
AT5G28450	0.408241	0.000173611	1.55844	0.134267	3.13944e-05	0.809122
AT5G28750	0.897508	0.000381679	3.42618	0.147592	3.45099e-05	0.889417
AT5G28840	1.415	0.000601751	5.40167	1.60768	0.000375909	9.68822
AT5G30510	0.558987	0.000237718	2.1339	0.674103	0.000157619	4.06228
AT5G35560	2.26103	0.000961538	8.63134	35.6945	0.00834608	215.102
AT5G35630	1.49639	0.000636364	5.71238	0.703073	0.000164393	4.23686
AT5G36790	0.126696	5.38793e-05	0.483653	0.833384	0.000194862	5.02214
AT5G36910	0.500313	0.000212766	1.90991	0.822745	0.000192374	4.95802
AT5G37360	3.91912	0.00166667	14.961	0.234358	5.47975e-05	1.41229
AT5G38410	3.52286	0.00149815	13.4483	2.42473	0.000566951	14.6119
AT5G38420	2.3389	0.000994654	8.92861	1.90787	0.000446097	11.4972
AT5G38430	9.61783	0.00409014	36.7155	2.73577	0.000639677	16.4863
AT5G38660	0.870915	0.00037037	3.32466	0.143219	3.34874e-05	0.863063
AT5G39990	0.734834	0.0003125	2.80519	0.966725	0.00022604	5.82568
AT5G40370	1.69577	0.000721154	6.4735	0.743635	0.000173877	4.48129
AT5G40950	0.119002	5.06073e-05	0.454281	1.95693	0.00045757	11.7929
AT5G41070	348.445	0.148182	1330.17	0.703073	0.000164393	4.23686
AT5G41210	0.744136	0.000316456	2.84069	928.546	0.217113	5595.6
AT5G41360	1.25078	0.000531915	4.77478	1.64549	0.000384749	9.91605
AT5G41600	1.39968	0.000595238	5.34321	57.0828	0.0133471	343.992
AT5G41685	8.30321	0.00353107	31.697	0.218469	5.10824e-05	1.31654
AT5G41700	0.178683	7.59878e-05	0.682112	0.352605	8.24461e-05	2.12487
AT5G41770	9.79779	0.00416667	37.4025	0.920691	0.000215276	5.54826
AT5G42030	2.8516	0.00121269	10.8858	2.02002	0.000472322	12.1731
AT5G42240	0.877414	0.000373134	3.34947	6.34864	0.00148444	38.2582
AT5G42480	36.1765	0.0153846	138.101	5.94908	0.00139101	35.8503
AT5G42660	1.63297	0.000694444	6.23374	1.07414	0.000251155	6.47298
AT5G42800	1.19973	0.000510204	4.57989	1.57833	0.000369045	9.51131
AT5G42900	1.60327	0.000681818	6.1204	0.703073	0.000164393	4.23686
AT5G42980	0.570745	0.000242718	2.17878	0.563141	0.000131674	3.3936
AT5G43060	0.768454	0.000326797	2.93353	0.505477	0.000118191	3.04611
AT5G43320	2.68433	0.00114155	10.2473	0.176571	4.12858e-05	1.06405
AT5G43760	0.86877	0.000369458	3.31648	0.190488	4.45399e-05	1.14792
AT5G44020	0.255595	0.000108696	0.975717	1.68126	0.000393113	10.1316
AT5G44340	1.1736	0.000499093	4.48015	0.561438	0.000131275	3.38333
AT5G45390	0.219354	9.32836e-05	0.837369	2.3086	0.000539796	13.9121
AT5G45430	5.01838	0.00213415	19.1574	0.157191	3.67544e-05	0.947265
AT5G45510	1.74614	0.000742574	6.66579	0.382862	8.95207e-05	2.3072
AT5G45680	0.668031	0.000284091	2.55017	0.768986	0.000179804	4.63406
AT5G45775	0.691609	0.000294118	2.64017	0.113732	2.65929e-05	0.685374
AT5G46020	0.683567	0.000290698	2.60947	0.719423	0.000168216	4.33539
AT5G46110	0.316058	0.000134409	1.20653	0.173248	4.05089e-05	1.04403
AT5G46290	0.204832	8.7108e-05	0.781933	0.808411	0.000189023	4.87165
AT5G46420	0.827982	0.000352113	3.16077	1.08927	0.000254693	6.56414
AT5G46430	1.36713	0.000581395	5.21895	1.22629	0.000286731	7.38987
AT5G47030	0.844334	0.000359066	3.22319	0.416542	9.7396e-05	2.51017
AT5G47110	0.688571	0.000292826	2.62858	0.452931	0.000105904	2.72945
AT5G47190	0.304201	0.000129366	1.16127	2.75135	0.000643322	16.5802
AT5G47210	0.241921	0.000102881	0.923518	4.13743	0.000967413	24.9329
AT5G47320	4.05426	0.00172414	15.4769	2.66683	0.000623558	16.0708
AT5G47420	7.34834	0.003125	28.0519	7.25044	0.0016953	43.6926
AT5G47570	15.1475	0.00644172	57.8247	3.32126	0.000776578	20.0146
AT5G47840	0.746025	0.000317259	2.8479	1.17774	0.000275378	7.09727
AT5G47930	0.592808	0.000252101	2.26301	0.649899	0.00015196	3.91642
AT5G48300	0.119729	5.09165e-05	0.457057	0.157511	3.68293e-05	0.949194
AT5G48520	0.996386	0.000423729	3.80364	19.0068	0.00444417	114.539
AT5G49720	0.244945	0.000104167	0.935062	0.161121	3.76733e-05	0.970946
AT5G49910	1.4239	0.000605536	5.43565	1.07042	0.000250286	6.45058
AT5G49940	0.634389	0.000269784	2.42174	0.417291	9.75711e-05	2.51468
AT5G50160	13.4144	0.0057047	51.2087	3.11428	0.000728182	18.7673
AT5G50250	9.16858	0.00389908	35.0005	2.12857	0.000497702	12.8272
AT5G50920	8.23329	0.00350134	31.4301	0.517427	0.000120985	3.11811
AT5G51110	0.948173	0.000403226	3.61959	2.18293	0.000510412	13.1548
AT5G51720	1.47428	0.000626959	5.62796	2.90927	0.000680245	17.5318
AT5G52510	8.39811	0.00357143	32.0593	1.84138	0.000430552	11.0965
AT5G52650	0.783823	0.000333333	2.9922	2.57793	0.000602773	15.5351
AT5G52840	1.72902	0.000735294	6.60044	3.41197	0.000797787	20.5612
AT5G52882	2.21837	0.000943396	8.46848	6.56644	0.00153536	39.5706
AT5G53300	2.28615	0.000972222	8.72724	0.53707	0.000125578	3.23649
AT5G53580	0.360655	0.000153374	1.37678	0.7117	0.00016641	4.28884
AT5G54160	0.186625	7.93651e-05	0.712428	0.122759	2.87035e-05	0.739769
AT5G54270	0.602778	0.000256341	2.30107	0.855601	0.000200057	5.15602
AT5G54540	0.502451	0.000213675	1.91808	1.15677	0.000270475	6.9709
AT5G54600	1.18016	0.000501882	4.50519	43.0842	0.0100739	259.634
AT5G54640	1.15268	0.000490196	4.40029	0.758216	0.000177286	4.56916
AT5G54760	2.66348	0.00113269	10.1677	0.750855	0.000175565	4.5248
AT5G54770	2.60805	0.00110911	9.95605	1.20551	0.000281872	7.26463
AT5G54810	0.576341	0.000245098	2.20015	0.473885	0.000110804	2.85572
AT5G55190	9.18543	0.00390625	35.0648	2.41681	0.000565099	14.5642
AT5G55610	1.54702	0.000657895	5.90565	0.508803	0.000118968	3.06615
AT5G55910	2.11463	0.000899281	8.07248	0.834583	0.000195142	5.02936
AT5G56150	1.22472	0.000520833	4.67531	0.402802	9.41832e-05	2.42737
AT5G56180	0.877414	0.000373134	3.34947	0.577149	0.000134949	3.47802
AT5G56290	1190.53	0.50629	4544.76	0.498955	0.000116666	3.0068
AT5G56350	7.83823	0.00333333	29.922	2.57793	0.000602773	15.5351
AT5G56670	1.74183	0.000740741	6.64933	0.859311	0.000200924	5.17838
AT5G56850	0.442006	0.00018797	1.68733	0.581489	0.000135964	3.50417
AT5G57170	0.498193	0.000211864	1.90182	2.62163	0.000612989	15.7984
AT5G57490	0.570745	0.000242718	2.17878	0.750855	0.000175565	4.5248
AT5G57660	0.549409	0.000233645	2.09733	1.08418	0.000253503	6.53347
AT5G57930	355.69	0.151263	1357.82	1.56238	0.000365317	9.41524
AT5G58070	0.708274	0.000301205	2.70379	5.5907	0.00130722	33.6907
AT5G58110	0.979779	0.000416667	3.74025	0.644484	0.000150693	3.88379
AT5G58250	4.71867	0.00200669	18.0132	0.517311	0.000120958	3.11742
AT5G58260	1.31367	0.000558659	5.01486	0.432056	0.000101023	2.60366
AT5G58490	7.9136	0.00336538	30.2097	2.2309	0.00052163	13.4439
AT5G58720	1.95956	0.000833333	7.48049	0.429656	0.000100462	2.58919
AT5G59320	0.948173	0.000403226	3.61959	0.935541	0.000218748	5.63775
AT5G59690	7.9982	0.00340136	30.5326	0.526109	0.000123015	3.17044
AT5G59850	0.52961	0.000225225	2.02176	0.870924	0.000203639	5.24836
AT5G59910	24.1068	0.0102518	92.0262	5.56389	0.00130095	33.5291
AT5G60390	1.29632	0.000551282	4.94863	2.45895	0.000574952	14.8181
AT5G61000	1.6106	0.000684932	6.14835	1.58914	0.000371572	9.57646
AT5G61020	0.864511	0.000367647	3.30022	0.568662	0.000132965	3.42687
AT5G61220	7.16912	0.00304878	27.3677	0.943147	0.000220527	5.68359
AT5G61410	0.078487	3.33778e-05	0.299619	2.52975	0.000591506	15.2448
AT5G61770	1.78142	0.000757576	6.80045	1.17179	0.000273988	7.06143
AT5G61790	0.304595	0.000129534	1.16277	1.4025	0.000327933	8.45176
AT5G61820	0.653186	0.000277778	2.4935	3.43725	0.000803697	20.7135
AT5G62140	0.897508	0.000381679	3.42618	0.590367	0.00013804	3.55767
AT5G62210	1.67962	0.000714286	6.41185	3.31449	0.000774994	19.9738
AT5G62300	0.790144	0.000336022	3.01633	1.21274	0.000283562	7.3082
AT5G62670	8.29044	0.00352564	31.6482	0.495757	0.000115918	2.98753
AT5G63400	1.7636	0.00075	6.73244	1.03117	0.000241109	6.21406
AT5G63410	1.39968	0.000595238	5.34321	2.76207	0.000645828	16.6448
AT5G63780	0.77351	0.000328947	2.95283	3.56162	0.000832778	21.463
AT5G63890	0.708274	0.000301205	2.70379	0.465892	0.000108935	2.80756
AT5G64040	1.16188	0.000494109	4.43541	12.2136	0.00285578	73.6015
AT5G64130	1.85642	0.000789474	7.08678	0.407042	9.51746e-05	2.45292
AT5G64140	0.336887	0.000143266	1.28604	0.110799	2.59071e-05	0.667699
AT5G64170	0.413991	0.000176056	1.58039	1.08927	0.000254693	6.56414
AT5G64400	0.240929	0.000102459	0.919733	0.792398	0.000185279	4.77515
AT5G64500	3.40793	0.00144928	13.0096	0.56042	0.000131038	3.3772
AT5G64740	14.6967	0.00625	56.1037	1.28897	0.000301386	7.76757
AT5G64840	0.856118	0.000364078	3.26818	3.19113	0.000746151	19.2304
AT5G64940	0.422926	0.000179856	1.6145	1.18233	0.000276452	7.12493
AT5G65050	0.332129	0.000141243	1.26788	0.218469	5.10824e-05	1.31654
AT5G65410	0.554592	0.000235849	2.11712	9.12005	0.00213245	54.9592
AT5G65430	1.04976	0.000446429	4.00741	3.79785	0.000888013	22.8866
AT5G65620	0.559874	0.000238095	2.13728	13.9945	0.00327219	84.3336
AT5G65750	2.06269	0.000877193	7.8742	0.678404	0.000158624	4.0882
AT5G66100	3.91912	0.00166667	14.961	1.28897	0.000301386	7.76757
AT5G66190	5.97298	0.00254011	22.8015	2.22295	0.000519771	13.3959
AT5G66400	0.432255	0.000183824	1.65011	3.12764	0.000731305	18.8478
AT5G66570	1.50735	0.000641026	5.75423	2.18133	0.000510038	13.1451
AT5G67030	0.142686	6.06796e-05	0.544696	8.11862	0.0018983	48.9244
AT5G67360	1.89635	0.000806452	7.23919	0.831592	0.000194443	5.01134
AT5G67500	4.52206	0.00192308	17.2627	0.424934	9.93581e-05	2.56074
AT5G67590	25.5698	0.010874	97.6113	0.471573	0.000110263	2.84179
ATCG00170	0.408241	0.000173611	1.55844	0.0895116	2.09296e-05	0.539415
ATCG00220	0.337855	0.000143678	1.28974	1.11118	0.000259816	6.69618
ATCG00440	1.31612	0.000559701	5.02421	1.1543	0.000269898	6.95603
ATCG00650	0.248045	0.000105485	0.946898	0.16316	3.81502e-05	0.983237
ATCG00720	0.632116	0.000268817	2.41306	0.207898	4.86107e-05	1.25283
ATCG00740	3.27952	0.00139467	12.5194	0.548445	0.000128237	3.30504
ATCG00750	0.517619	0.000220126	1.97598	0.194561	4.54923e-05	1.17246
ATCG00800	0.216264	9.19697e-05	0.825575	0.24793	5.79711e-05	1.49408
ATCG00820	0.269664	0.000114679	1.02943	0.354762	8.29504e-05	2.13786
ATCG01020	0.695701	0.000295858	2.6558	2.97454	0.000695507	17.9252
ATCG01090	0.0449784	1.91278e-05	0.171702	0.207103	4.84247e-05	1.24804
ATCG01130	0.128636	5.47046e-05	0.491061	0.126922	2.9677e-05	0.764859
ATCG01310	0.740278	0.000314815	2.82596	3.15081	0.000736722	18.9874

[truncated: 15 more sheets: LSM8, SmB-A, SmB-B, SmD1-A, SmD1-B, SmD2-A, SmD2-B, SmD3-A, SmD3-B, SmE-A, SmE-B, SmF-A, SmF_B, SmG-A, SmG-B]
