# Supplementary material for: SoPPIs: a highly parallelized protein–protein-interaction screening method in prokaryotic and eukaryotic hosts
Source: Nucleic Acids Res. 2026 Jul 22;54(14):gkag716. doi: 10.1093/nar/gkag716 (PMC13389306; doi:10.1093/nar/gkag716)
Supplement: gkag716_Supplemental_Files [file gkag716_supplemental_files.zip › Collani_et_al_Dataset_2_R3.xlsx]

## Sheet: 25x25_PCR-free
Interaction values of the LSm/Sm proteins (25x25) screening - PCR-free method
values of MSFS(0-1) ≥ 1 are considered significant
final matrix PCR-free
N-cre interactor	C-cre interactor	FS	FS(0-1)	MSFS(0-1)
LSM1A	LSM1A	0	0	0
LSM1A	LSM1B	0.00365826	8.22e-05	0.0238858
LSM1A	LSM2	0	0	0
LSM1A	LSM3A	0.00431516	9.69e-05	0.0281748
LSM1A	LSM3B	0.057754	0.00129695	0.377091
LSM1A	LSM4	0.423301	0.00950584	2.76385
LSM1A	LSM5	0.0463495	0.00104085	0.302629
LSM1A	LSM6A	0.366167	0.00822281	2.3908
LSM1A	LSM6B	0.122982	0.00276174	0.802983
LSM1A	LSM7	0.00408738	9.18e-05	0.0266876
LSM1A	LSM8	0	0	0
LSM1A	SmB-A	0.00389329	8.74e-05	0.0254203
LSM1A	SmB-B	0.00361087	8.11e-05	0.0235764
LSM1A	SmD1-A	0	0	0
LSM1A	SmD1-B	0.0108046	0.000242633	0.0705463
LSM1A	SmD2-A	0.250883	0.00563395	1.63808
LSM1A	SmD2-B	0.00757498	0.000170107	0.0494591
LSM1A	SmD3-A	0.0897844	0.00201624	0.586227
LSM1A	SmD3-B	0.00865712	0.000194408	0.0565247
LSM1A	SmE-A	0.0113011	0.000253781	0.0737876
LSM1A	SmE-B	0.0218349	0.000490335	0.142566
LSM1A	SmF-A	0.00397093	8.92e-05	0.0259273
LSM1A	SmF-B	0.0295157	0.000662817	0.192716
LSM1A	SmG-A	1.71924	0.0386079	11.2253
LSM1A	SmG-B	0.128506	0.00288579	0.839051
LSM1B	LSM1A	0.227862	0.00511698	1.48777
LSM1B	LSM1B	0	0	0
LSM1B	LSM2	0	0	0
LSM1B	LSM3A	0	0	0
LSM1B	LSM3B	0.00321183	7.21e-05	0.0209709
LSM1B	LSM4	0.0545456	0.0012249	0.356143
LSM1B	LSM5	3.419	0.0767787	22.3236
LSM1B	LSM6A	0.689727	0.0154888	4.50341
LSM1B	LSM6B	0.00284971	6.4e-05	0.0186065
LSM1B	LSM7	0.0238674	0.000535976	0.155837
LSM1B	LSM8	0	0	0
LSM1B	SmB-A	0.00649543	0.000145864	0.0424104
LSM1B	SmB-B	0	0	0
LSM1B	SmD1-A	0	0	0
LSM1B	SmD1-B	0.0150217	0.000337335	0.0980809
LSM1B	SmD2-A	0	0	0
LSM1B	SmD2-B	0.240119	0.00539222	1.5678
LSM1B	SmD3-A	0.0356651	0.000800911	0.232867
LSM1B	SmD3-B	0.00361081	8.11e-05	0.023576
LSM1B	SmE-A	0.0377086	0.000846801	0.24621
LSM1B	SmE-B	0.00910717	0.000204515	0.0594632
LSM1B	SmF-A	0.00993746	0.00022316	0.0648843
LSM1B	SmF-B	0.00820717	0.000184304	0.0535868
LSM1B	SmG-A	0.31535	0.00708164	2.05901
LSM1B	SmG-B	0.00549732	0.00012345	0.0358935
LSM2	LSM1A	0.699077	0.0156988	4.56446
LSM2	LSM1B	0.876323	0.0196791	5.72175
LSM2	LSM2	0	0	0
LSM2	LSM3A	0	0	0
LSM2	LSM3B	0.614879	0.013808	4.01471
LSM2	LSM4	0.65428	0.0146928	4.27197
LSM2	LSM5	0.453178	0.0101768	2.95892
LSM2	LSM6A	0.261989	0.00588335	1.7106
LSM2	LSM6B	0.662459	0.0148765	4.32537
LSM2	LSM7	0.0543954	0.00122153	0.355162
LSM2	LSM8	4.54161	0.101989	29.6534
LSM2	SmB-A	2.71645	0.0610018	17.7364
LSM2	SmB-B	0.322648	0.00724553	2.10666
LSM2	SmD1-A	0.883278	0.0198353	5.76716
LSM2	SmD1-B	0.0136942	0.000307524	0.0894133
LSM2	SmD2-A	0.710156	0.0159476	4.6368
LSM2	SmD2-B	0.129611	0.00291061	0.846268
LSM2	SmD3-A	0.0325133	0.000730133	0.212288
LSM2	SmD3-B	0.0164586	0.000369602	0.107463
LSM2	SmE-A	0.307954	0.00691555	2.01071
LSM2	SmE-B	0.297501	0.00668081	1.94246
LSM2	SmF-A	0.0452963	0.00101719	0.295752
LSM2	SmF-B	0.0062349	0.000140014	0.0407094
LSM2	SmG-A	1.17493	0.0263847	7.67141
LSM2	SmG-B	1.85426	0.04164	12.1069
LSM3A	LSM1A	0.0824511	0.00185156	0.538345
LSM3A	LSM1B	0.27753	0.00623234	1.81207
LSM3A	LSM2	0.00900289	0.000202173	0.0587823
LSM3A	LSM3A	0	0	0
LSM3A	LSM3B	0	0	0
LSM3A	LSM4	0.0630203	0.00141521	0.411476
LSM3A	LSM5	0	0	0
LSM3A	LSM6A	0.298698	0.00670769	1.95028
LSM3A	LSM6B	0.563012	0.0126432	3.67606
LSM3A	LSM7	0.139004	0.00312153	0.907592
LSM3A	LSM8	0	0	0
LSM3A	SmB-A	0	0	0
LSM3A	SmB-B	0.103906	0.00233337	0.678433
LSM3A	SmD1-A	0.0278334	0.000625039	0.181732
LSM3A	SmD1-B	0.00942163	0.000211576	0.0615164
LSM3A	SmD2-A	0	0	0
LSM3A	SmD2-B	0	0	0
LSM3A	SmD3-A	0	0	0
LSM3A	SmD3-B	0.939852	0.0211057	6.13654
LSM3A	SmE-A	0.275927	0.00619633	1.8016
LSM3A	SmE-B	0.190401	0.00427572	1.24318
LSM3A	SmF-A	0.0207759	0.000466553	0.135651
LSM3A	SmF-B	0	0	0
LSM3A	SmG-A	0.00859946	0.000193113	0.0561482
LSM3A	SmG-B	0.043099	0.000967849	0.281405
LSM3B	LSM1A	0.166047	0.00372883	1.08417
LSM3B	LSM1B	0.0568219	0.00127602	0.371005
LSM3B	LSM2	4.00066	0.0898406	26.1214
LSM3B	LSM3A	0	0	0
LSM3B	LSM3B	0.00944278	0.000212051	0.0616544
LSM3B	LSM4	0.143484	0.00322213	0.936843
LSM3B	LSM5	0.0974333	0.00218801	0.636168
LSM3B	LSM6A	5.40746	0.121432	35.3067
LSM3B	LSM6B	5.28103	0.118593	34.4813
LSM3B	LSM7	9.00182	0.202149	58.7753
LSM3B	LSM8	0	0	0
LSM3B	SmB-A	0.054107	0.00121505	0.353279
LSM3B	SmB-B	0.00295189	6.63e-05	0.0192737
LSM3B	SmD1-A	0.0550869	0.00123705	0.359677
LSM3B	SmD1-B	0.0412196	0.000925647	0.269134
LSM3B	SmD2-A	0.0410194	0.000921151	0.267827
LSM3B	SmD2-B	0.139332	0.00312891	0.909738
LSM3B	SmD3-A	3.82023	0.0857888	24.9433
LSM3B	SmD3-B	0.962499	0.0216143	6.28441
LSM3B	SmE-A	0.123181	0.00276622	0.804285
LSM3B	SmE-B	0.0357001	0.000801698	0.233096
LSM3B	SmF-A	0.0941408	0.00211407	0.614671
LSM3B	SmF-B	0.58446	0.0131249	3.8161
LSM3B	SmG-A	0.12093	0.00271566	0.789584
LSM3B	SmG-B	0.129297	0.00290355	0.844214
LSM4	LSM1A	5.03155	0.112991	32.8523
LSM4	LSM1B	0.698908	0.015695	4.56336
LSM4	LSM2	0.0432831	0.000971985	0.282607
LSM4	LSM3A	0.0103374	0.000232142	0.0674958
LSM4	LSM3B	4.62339	0.103825	30.1873
LSM4	LSM4	0	0	0
LSM4	LSM5	0.301381	0.00676795	1.9678
LSM4	LSM6A	1.18845	0.0266884	7.75972
LSM4	LSM6B	0.0613784	0.00137834	0.400756
LSM4	LSM7	1.33413	0.0299597	8.71086
LSM4	LSM8	0.00211328	4.75e-05	0.0137982
LSM4	SmB-A	0.0373071	0.000837785	0.243588
LSM4	SmB-B	0.0886648	0.0019911	0.578916
LSM4	SmD1-A	0.0446048	0.00100166	0.291236
LSM4	SmD1-B	0.00431393	9.69e-05	0.0281668
LSM4	SmD2-A	0.464119	0.0104225	3.03036
LSM4	SmD2-B	0.460471	0.0103406	3.00654
LSM4	SmD3-A	0.0128029	0.000287507	0.0835933
LSM4	SmD3-B	0.956588	0.0214816	6.24582
LSM4	SmE-A	1.8387	0.0412906	12.0054
LSM4	SmE-B	0.113334	0.00254507	0.739986
LSM4	SmF-A	0.0499421	0.00112152	0.326085
LSM4	SmF-B	0.0157129	0.000352855	0.102594
LSM4	SmG-A	0.0472498	0.00106106	0.308507
LSM4	SmG-B	0.0236807	0.000531785	0.154618
LSM5	LSM1A	0.0617485	0.00138665	0.403173
LSM5	LSM1B	0.114347	0.00256784	0.746605
LSM5	LSM2	0.0220659	0.000495522	0.144074
LSM5	LSM3A	0.0899203	0.00201929	0.587114
LSM5	LSM3B	0.799242	0.0179481	5.21846
LSM5	LSM4	0.242725	0.00545074	1.58482
LSM5	LSM5	0.00796024	0.000178759	0.0519745
LSM5	LSM6A	6.01144	0.134996	39.2503
LSM5	LSM6B	6.06732	0.13625	39.6151
LSM5	LSM7	0.589665	0.0132418	3.85008
LSM5	LSM8	0.0622175	0.00139718	0.406235
LSM5	SmB-A	2.91441	0.0654473	19.029
LSM5	SmB-B	2.52068	0.0566055	16.4582
LSM5	SmD1-A	0.0682191	0.00153196	0.44542
LSM5	SmD1-B	6.82376	0.153237	44.5541
LSM5	SmD2-A	0.183202	0.00411407	1.19618
LSM5	SmD2-B	2.28578	0.0513305	14.9245
LSM5	SmD3-A	0.209025	0.00469397	1.36478
LSM5	SmD3-B	0.360798	0.00810225	2.35575
LSM5	SmE-A	0.244551	0.00549176	1.59674
LSM5	SmE-B	0.309168	0.00694281	2.01864
LSM5	SmF-A	0.576048	0.012936	3.76117
LSM5	SmF-B	0.0183991	0.000413178	0.120133
LSM5	SmG-A	0.194963	0.00437818	1.27297
LSM5	SmG-B	10.1805	0.228619	66.4715
LSM6A	LSM1A	0.203537	0.00457072	1.32895
LSM6A	LSM1B	0.953564	0.0214137	6.22608
LSM6A	LSM2	0.0262652	0.000589822	0.171492
LSM6A	LSM3A	0.0177332	0.000398225	0.115785
LSM6A	LSM3B	0.165008	0.0037055	1.07738
LSM6A	LSM4	0.45661	0.0102538	2.98133
LSM6A	LSM5	0.965976	0.0216924	6.30711
LSM6A	LSM6A	0.00693442	0.000155722	0.0452767
LSM6A	LSM6B	0.0240665	0.000540448	0.157137
LSM6A	LSM7	0.417529	0.00937622	2.72616
LSM6A	LSM8	0.0145008	0.000325637	0.0946798
LSM6A	SmB-A	1.49253	0.0335168	9.74511
LSM6A	SmB-B	0.00211985	4.76e-05	0.0138411
LSM6A	SmD1-A	0.022903	0.00051432	0.14954
LSM6A	SmD1-B	0.0359443	0.000807181	0.23469
LSM6A	SmD2-A	0.350216	0.0078646	2.28665
LSM6A	SmD2-B	1.56092	0.0350528	10.1917
LSM6A	SmD3-A	0.00502001	0.000112732	0.032777
LSM6A	SmD3-B	3.0113	0.0676231	19.6616
LSM6A	SmE-A	8.32194	0.186881	54.3362
LSM6A	SmE-B	0.0192281	0.000431794	0.125545
LSM6A	SmF-A	0.0326372	0.000732915	0.213097
LSM6A	SmF-B	0.916453	0.0205803	5.98376
LSM6A	SmG-A	0.0115792	0.000260027	0.0756035
LSM6A	SmG-B	0.0793114	0.00178105	0.517845
LSM6B	LSM1A	5.64074	0.126671	36.8299
LSM6B	LSM1B	0.109558	0.00246027	0.715331
LSM6B	LSM2	0.345408	0.00775664	2.25526
LSM6B	LSM3A	0	0	0
LSM6B	LSM3B	44.5307	1	290.753
LSM6B	LSM4	0.83845	0.0188286	5.47447
LSM6B	LSM5	0.460906	0.0103503	3.00938
LSM6B	LSM6A	0.0764846	0.00171757	0.499388
LSM6B	LSM6B	0.0193555	0.000434655	0.126377
LSM6B	LSM7	1.21086	0.0271915	7.906
LSM6B	LSM8	0.214205	0.00481029	1.3986
LSM6B	SmB-A	0.230041	0.00516591	1.502
LSM6B	SmB-B	0.0993705	0.00223151	0.648817
LSM6B	SmD1-A	4.57	0.102626	29.8388
LSM6B	SmD1-B	0.390625	0.00877204	2.55049
LSM6B	SmD2-A	4.61187	0.103566	30.1121
LSM6B	SmD2-B	2.57512	0.057828	16.8136
LSM6B	SmD3-A	0.0311452	0.00069941	0.203355
LSM6B	SmD3-B	0.154157	0.00346181	1.00653
LSM6B	SmE-A	3.60397	0.0809324	23.5313
LSM6B	SmE-B	0.356412	0.00800375	2.32711
LSM6B	SmF-A	0.279626	0.00627941	1.82575
LSM6B	SmF-B	2.13684	0.0479859	13.952
LSM6B	SmG-A	0.215519	0.00483978	1.40718
LSM6B	SmG-B	12.0816	0.271309	78.8839
LSM7	LSM1A	0.0378911	0.0008509	0.247401
LSM7	LSM1B	0.0131939	0.000296289	0.0861468
LSM7	LSM2	0.0330989	0.000743283	0.216111
LSM7	LSM3A	0.762593	0.0171251	4.97918
LSM7	LSM3B	0.143493	0.00322235	0.936906
LSM7	LSM4	4.39388	0.0986708	28.6888
LSM7	LSM5	0.234827	0.00527338	1.53325
LSM7	LSM6A	1.40109	0.0314635	9.14811
LSM7	LSM6B	0.418908	0.00940718	2.73516
LSM7	LSM7	0	0	0
LSM7	LSM8	0.0466631	0.00104789	0.304676
LSM7	SmB-A	0.0421248	0.000945973	0.275044
LSM7	SmB-B	0.0260461	0.000584902	0.170062
LSM7	SmD1-A	2.20006	0.0494056	14.3648
LSM7	SmD1-B	1.29894	0.0291695	8.48112
LSM7	SmD2-A	0.462474	0.0103855	3.01962
LSM7	SmD2-B	2.66371	0.0598174	17.3921
LSM7	SmD3-A	1.17705	0.0264324	7.6853
LSM7	SmD3-B	0.593236	0.013322	3.87339
LSM7	SmE-A	1.18653	0.0266452	7.74716
LSM7	SmE-B	0.883753	0.0198459	5.77026
LSM7	SmF-A	0.0477388	0.00107204	0.311699
LSM7	SmF-B	0.011828	0.000265614	0.077228
LSM7	SmG-A	0	0	0
LSM7	SmG-B	1.10916	0.0249079	7.24203
LSM8	LSM1A	0.0264776	0.000594592	0.172879
LSM8	LSM1B	0	0	0
LSM8	LSM2	0	0	0
LSM8	LSM3A	0	0	0
LSM8	LSM3B	0.00727767	0.000163431	0.0475179
LSM8	LSM4	0.351269	0.00788825	2.29353
LSM8	LSM5	0	0	0
LSM8	LSM6A	0.513508	0.0115316	3.35283
LSM8	LSM6B	0.0452001	0.00101503	0.295123
LSM8	LSM7	0.687601	0.0154411	4.48953
LSM8	LSM8	0	0	0
LSM8	SmB-A	0.00735899	0.000165257	0.0480488
LSM8	SmB-B	0.00682517	0.000153269	0.0445634
LSM8	SmD1-A	0	0	0
LSM8	SmD1-B	0	0	0
LSM8	SmD2-A	0	0	0
LSM8	SmD2-B	0.0787492	0.00176843	0.514174
LSM8	SmD3-A	0	0	0
LSM8	SmD3-B	0.0572721	0.00128613	0.373945
LSM8	SmE-A	0.0284813	0.000639588	0.185962
LSM8	SmE-B	2.35249	0.0528286	15.3601
LSM8	SmF-A	0.00750575	0.000168552	0.049007
LSM8	SmF-B	0	0	0
LSM8	SmG-A	0.012427	0.000279065	0.081139
LSM8	SmG-B	0	0	0
SmB-A	LSM1A	0.0076856	0.000172591	0.0501813
SmB-A	LSM1B	0.164585	0.00369599	1.07462
SmB-A	LSM2	0.00377638	8.48e-05	0.024657
SmB-A	LSM3A	0	0	0
SmB-A	LSM3B	0	0	0
SmB-A	LSM4	0.472048	0.0106005	3.08213
SmB-A	LSM5	0	0	0
SmB-A	LSM6A	0.0216022	0.000485108	0.141046
SmB-A	LSM6B	0.0449834	0.00101017	0.293708
SmB-A	LSM7	0.0269109	0.000604322	0.175708
SmB-A	LSM8	0.00387199	8.7e-05	0.0252812
SmB-A	SmB-A	0.00427216	9.59e-05	0.0278941
SmB-A	SmB-B	0	0	0
SmB-A	SmD1-A	0.463111	0.0103998	3.02378
SmB-A	SmD1-B	0.217362	0.00488117	1.41921
SmB-A	SmD2-A	0.26918	0.00604484	1.75755
SmB-A	SmD2-B	1.45463	0.0326657	9.49764
SmB-A	SmD3-A	0.00469152	0.000105355	0.0306322
SmB-A	SmD3-B	0.0997457	0.00223993	0.651267
SmB-A	SmE-A	0.00826721	0.000185652	0.0539789
SmB-A	SmE-B	0.0319464	0.000717403	0.208587
SmB-A	SmF-A	0	0	0
SmB-A	SmF-B	0.0575787	0.00129301	0.375947
SmB-A	SmG-A	0	0	0
SmB-A	SmG-B	0.314565	0.007064	2.05388
SmB-B	LSM1A	0.957966	0.0215125	6.25482
SmB-B	LSM1B	0.0057512	0.000129152	0.0375512
SmB-B	LSM2	0	0	0
SmB-B	LSM3A	0	0	0
SmB-B	LSM3B	0.00302653	6.8e-05	0.019761
SmB-B	LSM4	0.0324624	0.000728989	0.211955
SmB-B	LSM5	0	0	0
SmB-B	LSM6A	0.0154746	0.000347505	0.101038
SmB-B	LSM6B	0.061762	0.00138696	0.403261
SmB-B	LSM7	0.0514067	0.00115441	0.335648
SmB-B	LSM8	0.00277368	6.23e-05	0.0181101
SmB-B	SmB-A	0	0	0
SmB-B	SmB-B	0	0	0
SmB-B	SmD1-A	0.013939	0.00031302	0.0910114
SmB-B	SmD1-B	0.00283102	6.36e-05	0.0184845
SmB-B	SmD2-A	0	0	0
SmB-B	SmD2-B	0.00297719	6.69e-05	0.0194388
SmB-B	SmD3-A	0.013443	0.000301882	0.087773
SmB-B	SmD3-B	0.006805	0.000152816	0.0444316
SmB-B	SmE-A	0.0118444	0.000265982	0.0773351
SmB-B	SmE-B	0	0	0
SmB-B	SmF-A	0.00936414	0.000210285	0.061141
SmB-B	SmF-B	0	0	0
SmB-B	SmG-A	0.00516795	0.000116054	0.0337429
SmB-B	SmG-B	0	0	0
SmD1-A	LSM1A	0.265027	0.00595157	1.73043
SmD1-A	LSM1B	0.0165285	0.000371171	0.107919
SmD1-A	LSM2	0.00388726	8.73e-05	0.025381
SmD1-A	LSM3A	0.00731118	0.000164183	0.0477366
SmD1-A	LSM3B	3.53139	0.0793025	23.0574
SmD1-A	LSM4	0.0349853	0.000785646	0.228429
SmD1-A	LSM5	0.0186976	0.000419882	0.122082
SmD1-A	LSM6A	2.60389	0.058474	17.0015
SmD1-A	LSM6B	0.29133	0.00654224	1.90217
SmD1-A	LSM7	0.602497	0.0135299	3.93386
SmD1-A	LSM8	0.035871	0.000805536	0.234212
SmD1-A	SmB-A	0.0901508	0.00202447	0.588618
SmD1-A	SmB-B	0.450685	0.0101208	2.94265
SmD1-A	SmD1-A	0	0	0
SmD1-A	SmD1-B	0.0854293	0.00191844	0.557791
SmD1-A	SmD2-A	4.43649	0.0996278	28.967
SmD1-A	SmD2-B	7.0225	0.1577	45.8518
SmD1-A	SmD3-A	0.123146	0.00276543	0.804055
SmD1-A	SmD3-B	0.0464479	0.00104305	0.303271
SmD1-A	SmE-A	0.0680796	0.00152882	0.44451
SmD1-A	SmE-B	0.694683	0.0156001	4.53577
SmD1-A	SmF-A	0.0717648	0.00161158	0.468572
SmD1-A	SmF-B	0.0574171	0.00128938	0.374892
SmD1-A	SmG-A	0.0185653	0.000416911	0.121218
SmD1-A	SmG-B	0.199119	0.0044715	1.3001
SmD1-B	LSM1A	0.0672208	0.00150954	0.438903
SmD1-B	LSM1B	0.122885	0.00275957	0.802351
SmD1-B	LSM2	0.009437	0.000211921	0.0616167
SmD1-B	LSM3A	0.141993	0.00318866	0.927112
SmD1-B	LSM3B	1.03732	0.0232945	6.77294
SmD1-B	LSM4	0.304343	0.00683446	1.98714
SmD1-B	LSM5	0.027235	0.000611602	0.177825
SmD1-B	LSM6A	0.12416	0.0027882	0.810677
SmD1-B	LSM6B	0.43091	0.0096767	2.81353
SmD1-B	LSM7	0.83781	0.0188142	5.47029
SmD1-B	LSM8	0.0580554	0.00130372	0.37906
SmD1-B	SmB-A	0.208181	0.004675	1.35927
SmD1-B	SmB-B	1.16095	0.0260709	7.58017
SmD1-B	SmD1-A	0.00243129	5.46e-05	0.0158745
SmD1-B	SmD1-B	0	0	0
SmD1-B	SmD2-A	0.86759	0.019483	5.66473
SmD1-B	SmD2-B	10.1392	0.227689	66.2013
SmD1-B	SmD3-A	0.0205168	0.000460734	0.13396
SmD1-B	SmD3-B	0.323444	0.00726341	2.11185
SmD1-B	SmE-A	1.20857	0.0271403	7.8911
SmD1-B	SmE-B	0.0199581	0.000448189	0.130312
SmD1-B	SmF-A	3.3701	0.0756804	22.0043
SmD1-B	SmF-B	0.0607021	0.00136315	0.39634
SmD1-B	SmG-A	0.081127	0.00182182	0.5297
SmD1-B	SmG-B	0.219109	0.00492041	1.43062
SmD2-A	LSM1A	0.953601	0.0214145	6.22632
SmD2-A	LSM1B	0.08265	0.00185603	0.539644
SmD2-A	LSM2	0.0695678	0.00156225	0.454227
SmD2-A	LSM3A	0.13854	0.00311112	0.904566
SmD2-A	LSM3B	2.23422	0.0501726	14.5878
SmD2-A	LSM4	1.76784	0.0396994	11.5427
SmD2-A	LSM5	0.0196835	0.000442021	0.128519
SmD2-A	LSM6A	5.28573	0.118699	34.512
SmD2-A	LSM6B	3.23752	0.0727032	21.1386
SmD2-A	LSM7	1.04982	0.0235752	6.85454
SmD2-A	LSM8	0	0	0
SmD2-A	SmB-A	0.0740715	0.00166338	0.483633
SmD2-A	SmB-B	0.884493	0.0198626	5.77509
SmD2-A	SmD1-A	0.156036	0.003504	1.0188
SmD2-A	SmD1-B	0.586711	0.0131754	3.83079
SmD2-A	SmD2-A	0.0132588	0.000297746	0.0865703
SmD2-A	SmD2-B	0.315257	0.00707955	2.0584
SmD2-A	SmD3-A	0.172853	0.00388165	1.1286
SmD2-A	SmD3-B	0.200735	0.0045078	1.31065
SmD2-A	SmE-A	18.9117	0.42469	123.48
SmD2-A	SmE-B	0.138473	0.00310962	0.904128
SmD2-A	SmF-A	9.15084	0.205495	59.7483
SmD2-A	SmF-B	1.1543	0.0259214	7.53671
SmD2-A	SmG-A	0.0117265	0.000263336	0.0765657
SmD2-A	SmG-B	0.446662	0.0100304	2.91638
SmD2-B	LSM1A	0.187651	0.00421398	1.22523
SmD2-B	LSM1B	0.231208	0.00519211	1.50962
SmD2-B	LSM2	0.00709262	0.000159275	0.0463096
SmD2-B	LSM3A	0.00296441	6.66e-05	0.0193554
SmD2-B	LSM3B	0.243343	0.00546462	1.58885
SmD2-B	LSM4	2.69047	0.0604183	17.5668
SmD2-B	LSM5	0.206966	0.00464773	1.35134
SmD2-B	LSM6A	2.85899	0.0642026	18.6671
SmD2-B	LSM6B	8.0848	0.181556	52.7878
SmD2-B	LSM7	0.126357	0.00283752	0.825017
SmD2-B	LSM8	0.0993864	0.00223186	0.64892
SmD2-B	SmB-A	0.0187221	0.000420432	0.122242
SmD2-B	SmB-B	0.017364	0.000389935	0.113375
SmD2-B	SmD1-A	0.886848	0.0199154	5.79047
SmD2-B	SmD1-B	7.44972	0.167294	48.6412
SmD2-B	SmD2-A	0.00766002	0.000172017	0.0500144
SmD2-B	SmD2-B	0.00260191	5.84e-05	0.0169886
SmD2-B	SmD3-A	0.0352455	0.000791489	0.230127
SmD2-B	SmD3-B	1.40652	0.0315854	9.18354
SmD2-B	SmE-A	0.522745	0.011739	3.41314
SmD2-B	SmE-B	0.292501	0.00656853	1.90982
SmD2-B	SmF-A	1.79498	0.0403088	11.7199
SmD2-B	SmF-B	0.693908	0.0155827	4.53071
SmD2-B	SmG-A	0.200985	0.00451341	1.31229
SmD2-B	SmG-B	1.22687	0.0275512	8.01057
SmD3-A	LSM1A	0.0206956	0.000464749	0.135127
SmD3-A	LSM1B	0	0	0
SmD3-A	LSM2	0	0	0
SmD3-A	LSM3A	0.00425017	9.54e-05	0.0277505
SmD3-A	LSM3B	0.00379228	8.52e-05	0.0247608
SmD3-A	LSM4	0.19321	0.0043388	1.26152
SmD3-A	LSM5	0.00978246	0.000219679	0.0638723
SmD3-A	LSM6A	0.104706	0.00235131	0.68365
SmD3-A	LSM6B	0.023553	0.000528917	0.153784
SmD3-A	LSM7	0.346221	0.00777489	2.26057
SmD3-A	LSM8	0	0	0
SmD3-A	SmB-A	0.00383465	8.61e-05	0.0250375
SmD3-A	SmB-B	0.0426779	0.000958394	0.278655
SmD3-A	SmD1-A	0.00698629	0.000156887	0.0456153
SmD3-A	SmD1-B	0.0035473	7.97e-05	0.0231613
SmD3-A	SmD2-A	0	0	0
SmD3-A	SmD2-B	0.0111914	0.000251318	0.0730713
SmD3-A	SmD3-A	0	0	0
SmD3-A	SmD3-B	0	0	0
SmD3-A	SmE-A	0.181804	0.00408267	1.18705
SmD3-A	SmE-B	1.88537	0.0423386	12.3101
SmD3-A	SmF-A	0.00391113	8.78e-05	0.0255368
SmD3-A	SmF-B	0	0	0
SmD3-A	SmG-A	0.113321	0.00254479	0.739905
SmD3-A	SmG-B	0.88275	0.0198234	5.76371
SmD3-B	LSM1A	1.3766	0.0309135	8.98817
SmD3-B	LSM1B	0	0	0
SmD3-B	LSM2	0.0142151	0.00031922	0.0928142
SmD3-B	LSM3A	0	0	0
SmD3-B	LSM3B	0.230603	0.00517851	1.50567
SmD3-B	LSM4	0.0876598	0.00196853	0.572354
SmD3-B	LSM5	0.00683743	0.000153544	0.0446434
SmD3-B	LSM6A	0.290024	0.00651291	1.89364
SmD3-B	LSM6B	0.0352764	0.000792183	0.230329
SmD3-B	LSM7	0.0928567	0.00208523	0.606286
SmD3-B	LSM8	0	0	0
SmD3-B	SmB-A	0.00268022	6.02e-05	0.0174999
SmD3-B	SmB-B	0	0	0
SmD3-B	SmD1-A	0.0097661	0.000219312	0.0637655
SmD3-B	SmD1-B	0.0148763	0.000334068	0.0971311
SmD3-B	SmD2-A	0.0575711	0.00129284	0.375897
SmD3-B	SmD2-B	0.00260739	5.86e-05	0.0170243
SmD3-B	SmD3-A	0.00294331	6.61e-05	0.0192177
SmD3-B	SmD3-B	0	0	0
SmD3-B	SmE-A	0.25155	0.00564891	1.64243
SmD3-B	SmE-B	0.00751581	0.000168778	0.0490728
SmD3-B	SmF-A	0.00273367	6.14e-05	0.0178489
SmD3-B	SmF-B	0.0135461	0.000304198	0.0884464
SmD3-B	SmG-A	0.00226302	5.08e-05	0.0147758
SmD3-B	SmG-B	0.342523	0.00769186	2.23643
SmE-A	LSM1A	0.379983	0.00853307	2.48101
SmE-A	LSM1B	5.79366	0.130105	37.8284
SmE-A	LSM2	0.00511528	0.000114871	0.033399
SmE-A	LSM3A	0.109036	0.00244857	0.711927
SmE-A	LSM3B	0.832681	0.0186991	5.4368
SmE-A	LSM4	3.52187	0.0790887	22.9952
SmE-A	LSM5	0.184533	0.00414395	1.20486
SmE-A	LSM6A	3.7308	0.0837804	24.3594
SmE-A	LSM6B	4.35664	0.0978346	28.4457
SmE-A	LSM7	0.2339	0.00525257	1.5272
SmE-A	LSM8	0	0	0
SmE-A	SmB-A	1.83732	0.0412597	11.9964
SmE-A	SmB-B	0.0483036	0.00108473	0.315387
SmE-A	SmD1-A	0.516604	0.0116011	3.37305
SmE-A	SmD1-B	0.460375	0.0103384	3.00591
SmE-A	SmD2-A	1.0027	0.022517	6.54688
SmE-A	SmD2-B	3.61983	0.0812884	23.6348
SmE-A	SmD3-A	2.71035	0.0608649	17.6966
SmE-A	SmD3-B	3.68658	0.0827874	24.0706
SmE-A	SmE-A	0.0111983	0.000251474	0.0731168
SmE-A	SmE-B	0.00811366	0.000182204	0.0529763
SmE-A	SmF-A	6.24163	0.140165	40.7532
SmE-A	SmF-B	0.543514	0.0122054	3.54875
SmE-A	SmG-A	1.01141	0.0227128	6.60379
SmE-A	SmG-B	1.69702	0.0381091	11.0803
SmE-B	LSM1A	0.377523	0.00847783	2.46495
SmE-B	LSM1B	8.79441	0.197491	57.4211
SmE-B	LSM2	0.0123666	0.00027771	0.0807449
SmE-B	LSM3A	0.403159	0.00905352	2.63233
SmE-B	LSM3B	11.2714	0.253115	73.5939
SmE-B	LSM4	0.350387	0.00786845	2.28777
SmE-B	LSM5	5.22658	0.11737	34.1258
SmE-B	LSM6A	40.4734	0.908889	264.262
SmE-B	LSM6B	3.92822	0.0882138	25.6484
SmE-B	LSM7	0.0587505	0.00131933	0.383598
SmE-B	LSM8	0.152156	0.00341689	0.993469
SmE-B	SmB-A	0.359081	0.00806368	2.34453
SmE-B	SmB-B	0.458462	0.0102954	2.99342
SmE-B	SmD1-A	0.581986	0.0130693	3.79994
SmE-B	SmD1-B	0.40551	0.00910631	2.64768
SmE-B	SmD2-A	0.0534238	0.00119971	0.348818
SmE-B	SmD2-B	7.50818	0.168607	49.0229
SmE-B	SmD3-A	0.163877	0.00368009	1.06999
SmE-B	SmD3-B	2.28129	0.0512298	14.8952
SmE-B	SmE-A	0.094755	0.00212786	0.618681
SmE-B	SmE-B	0	0	0
SmE-B	SmF-A	8.45686	0.189911	55.2171
SmE-B	SmF-B	7.28684	0.163637	47.5778
SmE-B	SmG-A	1.29937	0.0291792	8.48393
SmE-B	SmG-B	35.5882	0.799185	232.365
SmF-A	LSM1A	0.0697051	0.00156533	0.455123
SmF-A	LSM1B	1.10887	0.0249013	7.24012
SmF-A	LSM2	0	0	0
SmF-A	LSM3A	0.130063	0.00292075	0.849214
SmF-A	LSM3B	0.0284652	0.000639227	0.185857
SmF-A	LSM4	0.25443	0.00571358	1.66124
SmF-A	LSM5	0.0207105	0.000465083	0.135224
SmF-A	LSM6A	0.0716516	0.00160904	0.467833
SmF-A	LSM6B	0.0641111	0.00143971	0.418598
SmF-A	LSM7	0.0092979	0.000208798	0.0607085
SmF-A	LSM8	0	0	0
SmF-A	SmB-A	0.0819215	0.00183967	0.534888
SmF-A	SmB-B	0.0266953	0.000599482	0.174301
SmF-A	SmD1-A	0.235979	0.00529924	1.54077
SmF-A	SmD1-B	0.266264	0.00597933	1.73851
SmF-A	SmD2-A	0.183894	0.0041296	1.20069
SmF-A	SmD2-B	0.06031	0.00135435	0.39378
SmF-A	SmD3-A	0.00729429	0.000163804	0.0476264
SmF-A	SmD3-B	0.0713874	0.00160311	0.466107
SmF-A	SmE-A	1.03901	0.0233324	6.78397
SmF-A	SmE-B	0.77609	0.0174282	5.0673
SmF-A	SmF-A	0	0	0
SmF-A	SmF-B	0.0298408	0.000670118	0.194839
SmF-A	SmG-A	0.0130861	0.000293868	0.0854429
SmF-A	SmG-B	0.0393512	0.000883688	0.256935
SmF-B	LSM1A	0.0139229	0.000312658	0.090906
SmF-B	LSM1B	0.00363602	8.17e-05	0.0237405
SmF-B	LSM2	0.00684111	0.000153627	0.0446674
SmF-B	LSM3A	0	0	0
SmF-B	LSM3B	0.00765372	0.000171875	0.0499732
SmF-B	LSM4	0.581494	0.0130583	3.79673
SmF-B	LSM5	0	0	0
SmF-B	LSM6A	0.0547868	0.00123032	0.357718
SmF-B	LSM6B	0.0101862	0.000228746	0.0665085
SmF-B	LSM7	0.365628	0.0082107	2.38728
SmF-B	LSM8	0	0	0
SmF-B	SmB-A	0.00386962	8.69e-05	0.0252658
SmF-B	SmB-B	0.610117	0.013701	3.98361
SmF-B	SmD1-A	0.0141	0.000316636	0.0920626
SmF-B	SmD1-B	0.386602	0.0086817	2.52423
SmF-B	SmD2-A	0	0	0
SmF-B	SmD2-B	0.135521	0.00304331	0.884852
SmF-B	SmD3-A	0.0509935	0.00114513	0.33295
SmF-B	SmD3-B	0.326971	0.0073426	2.13488
SmF-B	SmE-A	0.0112324	0.000252239	0.073339
SmF-B	SmE-B	0.850003	0.019088	5.5499
SmF-B	SmF-A	0	0	0
SmF-B	SmF-B	0	0	0
SmF-B	SmG-A	0.00326727	7.34e-05	0.0213329
SmF-B	SmG-B	0.609149	0.0136793	3.9773
SmG-A	LSM1A	2.59023	0.0581674	16.9123
SmG-A	LSM1B	0	0	0
SmG-A	LSM2	0.491229	0.0110313	3.20737
SmG-A	LSM3A	0.828716	0.01861	5.41091
SmG-A	LSM3B	0.689473	0.0154831	4.50175
SmG-A	LSM4	15.4425	0.346783	100.828
SmG-A	LSM5	3.78907	0.0850891	24.7399
SmG-A	LSM6A	3.78072	0.0849016	24.6854
SmG-A	LSM6B	1.321	0.029665	8.62516
SmG-A	LSM7	0.540994	0.0121488	3.53229
SmG-A	LSM8	0.0457878	0.00102823	0.298961
SmG-A	SmB-A	0.40416	0.009076	2.63887
SmG-A	SmB-B	0.0843397	0.00189397	0.550676
SmG-A	SmD1-A	0.0828374	0.00186023	0.540868
SmG-A	SmD1-B	3.21532	0.0722046	20.9937
SmG-A	SmD2-A	0.159158	0.00357413	1.03919
SmG-A	SmD2-B	0.117953	0.00264881	0.770149
SmG-A	SmD3-A	0.0221916	0.000498345	0.144895
SmG-A	SmD3-B	0.37071	0.00832483	2.42047
SmG-A	SmE-A	21.8109	0.489796	142.409
SmG-A	SmE-B	2.89001	0.0648993	18.8696
SmG-A	SmF-A	0.762608	0.0171255	4.97927
SmG-A	SmF-B	0.45109	0.0101299	2.94529
SmG-A	SmG-A	0.00853121	0.000191581	0.0557026
SmG-A	SmG-B	0	0	0
SmG-B	LSM1A	2.22603	0.0499887	14.5343
SmG-B	LSM1B	0.189013	0.00424455	1.23411
SmG-B	LSM2	0.112302	0.00252191	0.733251
SmG-B	LSM3A	0	0	0
SmG-B	LSM3B	0.0523508	0.00117561	0.341813
SmG-B	LSM4	1.27042	0.0285291	8.2949
SmG-B	LSM5	10.9812	0.246599	71.6994
SmG-B	LSM6A	2.59907	0.0583659	16.97
SmG-B	LSM6B	0.566672	0.0127254	3.69995
SmG-B	LSM7	0.0944771	0.00212162	0.616866
SmG-B	LSM8	0	0	0
SmG-B	SmB-A	0.0211743	0.000475499	0.138253
SmG-B	SmB-B	0.319123	0.00716637	2.08364
SmG-B	SmD1-A	0.0988538	0.0022199	0.645443
SmG-B	SmD1-B	1.06508	0.0239178	6.95416
SmG-B	SmD2-A	4.04793	0.0909022	26.43
SmG-B	SmD2-B	0.715812	0.0160746	4.67373
SmG-B	SmD3-A	0.261594	0.00587446	1.70801
SmG-B	SmD3-B	0.91518	0.0205517	5.97546
SmG-B	SmE-A	10.0645	0.226013	65.7139
SmG-B	SmE-B	0.225136	0.00505575	1.46997
SmG-B	SmF-A	0.0890859	0.00200055	0.581666
SmG-B	SmF-B	0.0468201	0.00105141	0.305701
SmG-B	SmG-A	0	0	0
SmG-B	SmG-B	0.00224007	5.03e-05	0.014626
max FO		44.2725

## Sheet: 25x25_PCR-based
Interaction values of the LSm/Sm proteins (25x25) screening - PCR-based method
values of MSFS(0-1) ≥ 1 are considered significant
final matrix Takara
N-cre interactor	C-cre interactor	FS	FS(0-1)	MSFS(0-1)
LSM1A	LSM1A	0.0138462	0.000330623	0.0709956
LSM1A	LSM1B	0.0130865	0.000312484	0.0671006
LSM1A	LSM2	0	0	0
LSM1A	LSM3A	0.0335316	0.000800678	0.171932
LSM1A	LSM3B	0.056579	0.00135101	0.290106
LSM1A	LSM4	0.283659	0.00677331	1.45445
LSM1A	LSM5	0.0627215	0.00149768	0.321602
LSM1A	LSM6A	0.283295	0.0067646	1.45258
LSM1A	LSM6B	0.0920649	0.00219835	0.472058
LSM1A	LSM7	0	0	0
LSM1A	LSM8	0	0	0
LSM1A	SmB-A	0	0	0
LSM1A	SmB-B	0	0	0
LSM1A	SmD1-A	0	0	0
LSM1A	SmD1-B	0.0113341	0.00027064	0.0581152
LSM1A	SmD2-A	0.113376	0.00270723	0.581331
LSM1A	SmD2-B	0	0	0
LSM1A	SmD3-A	0.0915296	0.00218557	0.469314
LSM1A	SmD3-B	0.0150364	0.000359044	0.0770984
LSM1A	SmE-A	0.0132518	0.00031643	0.0679478
LSM1A	SmE-B	0.0293167	0.000700035	0.15032
LSM1A	SmF-A	0	0	0
LSM1A	SmF-B	0.0698142	0.00166705	0.357969
LSM1A	SmG-A	1.29817	0.0309982	6.65632
LSM1A	SmG-B	0.174197	0.00415954	0.893189
LSM1B	LSM1A	0.185328	0.00442533	0.950263
LSM1B	LSM1B	0	0	0
LSM1B	LSM2	0.0297247	0.000709775	0.152412
LSM1B	LSM3A	0	0	0
LSM1B	LSM3B	0.0111367	0.000265927	0.0571031
LSM1B	LSM4	0.0837513	0.00199984	0.429431
LSM1B	LSM5	7.86017	0.187688	40.3026
LSM1B	LSM6A	0.616042	0.0147101	3.15873
LSM1B	LSM6B	0.00906081	0.000216357	0.0464589
LSM1B	LSM7	0.025426	0.000607131	0.130371
LSM1B	LSM8	0.00981409	0.000234344	0.0503213
LSM1B	SmB-A	0.00965358	0.000230511	0.0494983
LSM1B	SmB-B	0	0	0
LSM1B	SmD1-A	0	0	0
LSM1B	SmD1-B	0.0178477	0.000426172	0.091513
LSM1B	SmD2-A	0.0127523	0.000304502	0.0653866
LSM1B	SmD2-B	0.437268	0.0104412	2.24207
LSM1B	SmD3-A	0.0120108	0.000286799	0.0615851
LSM1B	SmD3-B	0	0	0
LSM1B	SmE-A	0.031301	0.000747415	0.160494
LSM1B	SmE-B	0.0230823	0.000551166	0.118353
LSM1B	SmF-A	0.0104337	0.000249138	0.0534982
LSM1B	SmF-B	0	0	0
LSM1B	SmG-A	0.190562	0.0045503	0.977098
LSM1B	SmG-B	0	0	0
LSM2	LSM1A	1.12835	0.0269431	5.78557
LSM2	LSM1B	1.7629	0.0420951	9.0392
LSM2	LSM2	0	0	0
LSM2	LSM3A	0	0	0
LSM2	LSM3B	0.870393	0.0207835	4.4629
LSM2	LSM4	0.235877	0.00563235	1.20945
LSM2	LSM5	0.278166	0.00664213	1.42628
LSM2	LSM6A	0.35897	0.00857159	1.8406
LSM2	LSM6B	0.421061	0.0100542	2.15897
LSM2	LSM7	0.107415	0.00256488	0.550765
LSM2	LSM8	3.39977	0.0811807	17.4322
LSM2	SmB-A	2.93634	0.0701148	15.0559
LSM2	SmB-B	0.165015	0.00394028	0.846106
LSM2	SmD1-A	0.355078	0.00847867	1.82065
LSM2	SmD1-B	0	0	0
LSM2	SmD2-A	0.404049	0.009648	2.07174
LSM2	SmD2-B	0.113099	0.00270061	0.579909
LSM2	SmD3-A	0.0253705	0.000605805	0.130086
LSM2	SmD3-B	0.0500141	0.00119425	0.256445
LSM2	SmE-A	0.286507	0.00684131	1.46905
LSM2	SmE-B	0.195027	0.00465691	0.999992
LSM2	SmF-A	0.0440781	0.00105251	0.226008
LSM2	SmF-B	0.0193513	0.000462077	0.0992231
LSM2	SmG-A	0.933124	0.0222814	4.78455
LSM2	SmG-B	2.6798	0.0639891	13.7405
LSM3A	LSM1A	0	0	0
LSM3A	LSM1B	0.279308	0.00666939	1.43214
LSM3A	LSM2	0.15348	0.00366485	0.786964
LSM3A	LSM3A	0	0	0
LSM3A	LSM3B	0	0	0
LSM3A	LSM4	0.10811	0.00258149	0.554331
LSM3A	LSM5	0	0	0
LSM3A	LSM6A	0.370188	0.00883946	1.89812
LSM3A	LSM6B	0.982477	0.0234599	5.0376
LSM3A	LSM7	0.147695	0.00352672	0.757301
LSM3A	LSM8	0	0	0
LSM3A	SmB-A	0	0	0
LSM3A	SmB-B	0.369756	0.00882914	1.89591
LSM3A	SmD1-A	0.034262	0.000818118	0.175677
LSM3A	SmD1-B	0	0	0
LSM3A	SmD2-A	0	0	0
LSM3A	SmD2-B	0	0	0
LSM3A	SmD3-A	0	0	0
LSM3A	SmD3-B	1.00862	0.0240841	5.17164
LSM3A	SmE-A	0.121215	0.0028944	0.621523
LSM3A	SmE-B	0.178775	0.00426884	0.916659
LSM3A	SmF-A	0.121215	0.0028944	0.621523
LSM3A	SmF-B	0	0	0
LSM3A	SmG-A	0	0	0
LSM3A	SmG-B	0	0	0
LSM3B	LSM1A	0.140653	0.00335857	0.721194
LSM3B	LSM1B	0.0920331	0.0021976	0.471896
LSM3B	LSM2	12.7836	0.305251	65.5474
LSM3B	LSM3A	0.0131009	0.000312828	0.0671744
LSM3B	LSM3B	0	0	0
LSM3B	LSM4	0.212418	0.00507218	1.08916
LSM3B	LSM5	0.155202	0.00370595	0.795789
LSM3B	LSM6A	3.74218	0.089357	19.1879
LSM3B	LSM6B	4.57719	0.109296	23.4693
LSM3B	LSM7	12.1377	0.289829	62.2357
LSM3B	LSM8	0	0	0
LSM3B	SmB-A	0.0574849	0.00137264	0.294751
LSM3B	SmB-B	0	0	0
LSM3B	SmD1-A	0.0439035	0.00104834	0.225113
LSM3B	SmD1-B	0.0442828	0.0010574	0.227058
LSM3B	SmD2-A	0.0506245	0.00120883	0.259575
LSM3B	SmD2-B	0.0708525	0.00169184	0.363293
LSM3B	SmD3-A	8.30846	0.198392	42.6012
LSM3B	SmD3-B	1.85643	0.0443283	9.51874
LSM3B	SmE-A	0.0931952	0.00222534	0.477854
LSM3B	SmE-B	0.0343625	0.000820518	0.176192
LSM3B	SmF-A	0.10355	0.0024726	0.530949
LSM3B	SmF-B	0.609178	0.0145462	3.12353
LSM3B	SmG-A	0.068773	0.00164218	0.35263
LSM3B	SmG-B	0.0680596	0.00162515	0.348972
LSM4	LSM1A	7.8448	0.187321	40.2239
LSM4	LSM1B	0.809401	0.0193271	4.15016
LSM4	LSM2	0.0367144	0.000876677	0.188251
LSM4	LSM3A	0	0	0
LSM4	LSM3B	6.37155	0.152142	32.6699
LSM4	LSM4	0	0	0
LSM4	LSM5	0.311077	0.007428	1.59504
LSM4	LSM6A	1.41685	0.0338321	7.26485
LSM4	LSM6B	0.0671486	0.0016034	0.344302
LSM4	LSM7	2.4119	0.057592	12.3669
LSM4	LSM8	0	0	0
LSM4	SmB-A	0.0286166	0.000683316	0.14673
LSM4	SmB-B	0.0514618	0.00122882	0.263868
LSM4	SmD1-A	0.0524536	0.0012525	0.268953
LSM4	SmD1-B	0	0	0
LSM4	SmD2-A	0.321319	0.00767255	1.64755
LSM4	SmD2-B	0.793601	0.0189499	4.06915
LSM4	SmD3-A	0.0356044	0.000850173	0.18256
LSM4	SmD3-B	3.07952	0.0735339	15.7901
LSM4	SmE-A	1.31449	0.0313877	6.73996
LSM4	SmE-B	0.111189	0.00265501	0.570117
LSM4	SmF-A	0.0618581	0.00147707	0.317175
LSM4	SmF-B	0.0339465	0.000810586	0.174059
LSM4	SmG-A	0.0770309	0.00183937	0.394972
LSM4	SmG-B	0.019058	0.000455072	0.0977188
LSM5	LSM1A	0.0797437	0.00190415	0.408882
LSM5	LSM1B	0.11724	0.0027995	0.601144
LSM5	LSM2	0.0322119	0.000769167	0.165165
LSM5	LSM3A	0.0751012	0.00179329	0.385078
LSM5	LSM3B	0.67886	0.01621	3.48082
LSM5	LSM4	0.39329	0.00939111	2.01658
LSM5	LSM5	0	0	0
LSM5	LSM6A	5.49899	0.131307	28.1958
LSM5	LSM6B	4.59529	0.109728	23.5621
LSM5	LSM7	0.588958	0.0140633	3.01986
LSM5	LSM8	0.0797647	0.00190465	0.40899
LSM5	SmB-A	1.23967	0.0296012	6.35635
LSM5	SmB-B	0.910072	0.021731	4.66635
LSM5	SmD1-A	0.0575262	0.00137363	0.294963
LSM5	SmD1-B	11.5974	0.276926	59.4651
LSM5	SmD2-A	0.331664	0.00791957	1.70059
LSM5	SmD2-B	1.81323	0.0432968	9.29723
LSM5	SmD3-A	0.165952	0.00396266	0.850913
LSM5	SmD3-B	0.317528	0.00758202	1.62811
LSM5	SmE-A	0.203521	0.00485974	1.04354
LSM5	SmE-B	0.178223	0.00425566	0.91383
LSM5	SmF-A	0.559682	0.0133643	2.86975
LSM5	SmF-B	0.0297835	0.000711181	0.152714
LSM5	SmG-A	0.168961	0.0040345	0.866339
LSM5	SmG-B	5.70597	0.136249	29.2571
LSM6A	LSM1A	0.424252	0.0101304	2.17533
LSM6A	LSM1B	2.2722	0.0542563	11.6506
LSM6A	LSM2	0.012853	0.000306909	0.0659034
LSM6A	LSM3A	0.0513711	0.00122666	0.263403
LSM6A	LSM3B	0.19503	0.00465699	1.00001
LSM6A	LSM4	0.259536	0.00619728	1.33076
LSM6A	LSM5	0.672634	0.0160614	3.4489
LSM6A	LSM6A	0	0	0
LSM6A	LSM6B	0.0352613	0.00084198	0.180801
LSM6A	LSM7	0.981241	0.0234304	5.03127
LSM6A	LSM8	0.0127309	0.000303993	0.0652772
LSM6A	SmB-A	0.413249	0.0098677	2.11892
LSM6A	SmB-B	0	0	0
LSM6A	SmD1-A	0.0114769	0.000274049	0.0588473
LSM6A	SmD1-B	0.0405162	0.000967459	0.207745
LSM6A	SmD2-A	0.239864	0.00572755	1.22989
LSM6A	SmD2-B	1.14024	0.0272271	5.84654
LSM6A	SmD3-A	0	0	0
LSM6A	SmD3-B	2.33432	0.0557396	11.9691
LSM6A	SmE-A	6.72672	0.160623	34.4909
LSM6A	SmE-B	0.00748564	0.000178744	0.0383823
LSM6A	SmF-A	0.0338366	0.000807961	0.173496
LSM6A	SmF-B	0.469421	0.011209	2.40693
LSM6A	SmG-A	0.0168545	0.000402456	0.0864205
LSM6A	SmG-B	0.0667185	0.00159312	0.342096
LSM6B	LSM1A	11.6497	0.278175	59.7333
LSM6B	LSM1B	0.163523	0.00390466	0.838458
LSM6B	LSM2	0.253345	0.00604946	1.29902
LSM6B	LSM3A	0	0	0
LSM6B	LSM3B	41.879	1	214.733
LSM6B	LSM4	1.1897	0.028408	6.10012
LSM6B	LSM5	0.384612	0.0091839	1.97208
LSM6B	LSM6A	0.0749189	0.00178894	0.384143
LSM6B	LSM6B	0.00798889	0.000190761	0.0409627
LSM6B	LSM7	0.80705	0.019271	4.13811
LSM6B	LSM8	0.11249	0.00268606	0.576785
LSM6B	SmB-A	0.408553	0.00975556	2.09484
LSM6B	SmB-B	0.114798	0.00274119	0.588623
LSM6B	SmD1-A	2.2076	0.0527138	11.3194
LSM6B	SmD1-B	0.212439	0.00507268	1.08927
LSM6B	SmD2-A	4.34004	0.103633	22.2533
LSM6B	SmD2-B	2.26601	0.0541086	11.6189
LSM6B	SmD3-A	0.0423597	0.00101148	0.217197
LSM6B	SmD3-B	0.260955	0.00623117	1.33804
LSM6B	SmE-A	3.33016	0.0795185	17.0752
LSM6B	SmE-B	0.366328	0.00874731	1.87833
LSM6B	SmF-A	0.156389	0.00373429	0.801875
LSM6B	SmF-B	0.880443	0.0210235	4.51443
LSM6B	SmG-A	0.412408	0.0098476	2.1146
LSM6B	SmG-B	7.27075	0.173613	37.2804
LSM7	LSM1A	0.0647543	0.00154622	0.332025
LSM7	LSM1B	0.0459012	0.00109604	0.235357
LSM7	LSM2	0.0147133	0.00035133	0.075442
LSM7	LSM3A	0.54886	0.0131058	2.81425
LSM7	LSM3B	0.314215	0.00750293	1.61112
LSM7	LSM4	6.95076	0.165973	35.6397
LSM7	LSM5	0.464438	0.01109	2.38138
LSM7	LSM6A	1.23025	0.0293762	6.30804
LSM7	LSM6B	0.255644	0.00610436	1.31081
LSM7	LSM7	0	0	0
LSM7	LSM8	0	0	0
LSM7	SmB-A	0	0	0
LSM7	SmB-B	0	0	0
LSM7	SmD1-A	1.64226	0.0392143	8.42059
LSM7	SmD1-B	0.927608	0.0221497	4.75627
LSM7	SmD2-A	0.416606	0.00994784	2.13613
LSM7	SmD2-B	4.08148	0.0974588	20.9276
LSM7	SmD3-A	1.31984	0.0315155	6.76741
LSM7	SmD3-B	0.439503	0.0104946	2.25353
LSM7	SmE-A	0.976097	0.0233075	5.00489
LSM7	SmE-B	1.71382	0.0409231	8.78752
LSM7	SmF-A	0.0464808	0.00110988	0.238328
LSM7	SmF-B	0.0816248	0.00194906	0.418528
LSM7	SmG-A	0	0	0
LSM7	SmG-B	0.967418	0.0231003	4.96039
LSM8	LSM1A	0	0	0
LSM8	LSM1B	0.0228647	0.00054597	0.117238
LSM8	LSM2	0	0	0
LSM8	LSM3A	0	0	0
LSM8	LSM3B	0.0247136	0.000590118	0.126718
LSM8	LSM4	0.289104	0.00690332	1.48237
LSM8	LSM5	0	0	0
LSM8	LSM6A	0.51854	0.0123819	2.65879
LSM8	LSM6B	0.120641	0.00288071	0.618582
LSM8	LSM7	0.536018	0.0127992	2.74841
LSM8	LSM8	0	0	0
LSM8	SmB-A	0	0	0
LSM8	SmB-B	0	0	0
LSM8	SmD1-A	0	0	0
LSM8	SmD1-B	0	0	0
LSM8	SmD2-A	0	0	0
LSM8	SmD2-B	0.178226	0.00425573	0.913845
LSM8	SmD3-A	0	0	0
LSM8	SmD3-B	0.131357	0.00313659	0.673528
LSM8	SmE-A	0.0231534	0.000552863	0.118718
LSM8	SmE-B	2.63793	0.0629893	13.5259
LSM8	SmF-A	0	0	0
LSM8	SmF-B	0	0	0
LSM8	SmG-A	0.057665	0.00137694	0.295675
LSM8	SmG-B	0	0	0
SmB-A	LSM1A	0	0	0
SmB-A	LSM1B	0.0699297	0.0016698	0.358562
SmB-A	LSM2	0	0	0
SmB-A	LSM3A	0	0	0
SmB-A	LSM3B	0	0	0
SmB-A	LSM4	0.138946	0.0033178	0.712439
SmB-A	LSM5	0	0	0
SmB-A	LSM6A	0	0	0
SmB-A	LSM6B	0.0491962	0.00117472	0.252251
SmB-A	LSM7	0	0	0
SmB-A	LSM8	0	0	0
SmB-A	SmB-A	0	0	0
SmB-A	SmB-B	0	0	0
SmB-A	SmD1-A	0.144112	0.00344115	0.738929
SmB-A	SmD1-B	0.145357	0.00347088	0.745312
SmB-A	SmD2-A	0.0346195	0.000826656	0.17751
SmB-A	SmD2-B	0.448185	0.0107019	2.29805
SmB-A	SmD3-A	0	0	0
SmB-A	SmD3-B	0.0482094	0.00115116	0.247192
SmB-A	SmE-A	0	0	0
SmB-A	SmE-B	0.109661	0.00261851	0.562281
SmB-A	SmF-A	0	0	0
SmB-A	SmF-B	0.0870478	0.00207855	0.446334
SmB-A	SmG-A	0	0	0
SmB-A	SmG-B	0.139627	0.00333407	0.715933
SmB-B	LSM1A	1.83303	0.0437696	9.39876
SmB-B	LSM1B	0	0	0
SmB-B	LSM2	0	0	0
SmB-B	LSM3A	0	0	0
SmB-B	LSM3B	0	0	0
SmB-B	LSM4	0.0248362	0.000593046	0.127346
SmB-B	LSM5	0	0	0
SmB-B	LSM6A	0.0377969	0.000902527	0.193802
SmB-B	LSM6B	0.0483652	0.00115488	0.24799
SmB-B	LSM7	0.04524	0.00108026	0.231966
SmB-B	LSM8	0	0	0
SmB-B	SmB-A	0	0	0
SmB-B	SmB-B	0	0	0
SmB-B	SmD1-A	0	0	0
SmB-B	SmD1-B	0	0	0
SmB-B	SmD2-A	0	0	0
SmB-B	SmD2-B	0.031756	0.000758279	0.162827
SmB-B	SmD3-A	0	0	0
SmB-B	SmD3-B	0.0105322	0.000251492	0.0540036
SmB-B	SmE-A	0	0	0
SmB-B	SmE-B	0	0	0
SmB-B	SmF-A	0.0092822	0.000221643	0.0475941
SmB-B	SmF-B	0	0	0
SmB-B	SmG-A	0.0385299	0.000920029	0.19756
SmB-B	SmG-B	0	0	0
SmD1-A	LSM1A	0.282694	0.00675027	1.4495
SmD1-A	LSM1B	0.0434952	0.00103859	0.22302
SmD1-A	LSM2	0.0179256	0.000428033	0.0919126
SmD1-A	LSM3A	0.00796056	0.000190085	0.0408174
SmD1-A	LSM3B	3.58637	0.0856365	18.389
SmD1-A	LSM4	0.117849	0.00281402	0.604263
SmD1-A	LSM5	0.0248173	0.000592595	0.127249
SmD1-A	LSM6A	3.78552	0.0903919	19.4101
SmD1-A	LSM6B	0.251351	0.00600184	1.28879
SmD1-A	LSM7	0.528998	0.0126316	2.71241
SmD1-A	LSM8	0.0177553	0.000423966	0.0910393
SmD1-A	SmB-A	0.116432	0.00278021	0.597002
SmD1-A	SmB-B	0.685729	0.016374	3.51604
SmD1-A	SmD1-A	0	0	0
SmD1-A	SmD1-B	0.0430524	0.00102802	0.220749
SmD1-A	SmD2-A	4.69877	0.112199	24.0927
SmD1-A	SmD2-B	8.00774	0.191211	41.0593
SmD1-A	SmD3-A	0.202809	0.00484274	1.03989
SmD1-A	SmD3-B	0.0785335	0.00187525	0.402677
SmD1-A	SmE-A	0.0692126	0.00165268	0.354885
SmD1-A	SmE-B	0.96743	0.0231006	4.96046
SmD1-A	SmF-A	0.0377523	0.000901462	0.193573
SmD1-A	SmF-B	0.0386731	0.000923449	0.198295
SmD1-A	SmG-A	0	0	0
SmD1-A	SmG-B	0.129235	0.00308592	0.662648
SmD1-B	LSM1A	0.0792544	0.00189246	0.406374
SmD1-B	LSM1B	0.0749063	0.00178864	0.384079
SmD1-B	LSM2	0.00800358	0.000191112	0.041038
SmD1-B	LSM3A	0.18127	0.00432841	0.929452
SmD1-B	LSM3B	1.70923	0.0408135	8.76399
SmD1-B	LSM4	0.398394	0.00951299	2.04275
SmD1-B	LSM5	0.033242	0.000793762	0.170447
SmD1-B	LSM6A	0.111536	0.00266329	0.571895
SmD1-B	LSM6B	0.512334	0.0122337	2.62697
SmD1-B	LSM7	1.12961	0.0269733	5.79204
SmD1-B	LSM8	0.110986	0.00265015	0.569073
SmD1-B	SmB-A	0.304117	0.00726181	1.55935
SmD1-B	SmB-B	0.560923	0.0133939	2.87611
SmD1-B	SmD1-A	0.00714667	0.00017065	0.0366442
SmD1-B	SmD1-B	0.00720841	0.000172125	0.0369608
SmD1-B	SmD2-A	0.978586	0.023367	5.01765
SmD1-B	SmD2-B	10.4378	0.249236	53.5192
SmD1-B	SmD3-A	0.019404	0.000463336	0.0994933
SmD1-B	SmD3-B	0.516403	0.0123308	2.64783
SmD1-B	SmE-A	1.07036	0.0255583	5.48821
SmD1-B	SmE-B	0.00932261	0.000222608	0.0478012
SmD1-B	SmF-A	3.33749	0.0796937	17.1128
SmD1-B	SmF-B	0.0296008	0.000706818	0.151777
SmD1-B	SmG-A	0.0769652	0.0018378	0.394636
SmD1-B	SmG-B	0.110788	0.00264543	0.568061
SmD2-A	LSM1A	0.672837	0.0160662	3.44994
SmD2-A	LSM1B	0.046249	0.00110435	0.23714
SmD2-A	LSM2	0.0444744	0.00106197	0.228041
SmD2-A	LSM3A	0.177756	0.00424451	0.911434
SmD2-A	LSM3B	2.212	0.0528189	11.342
SmD2-A	LSM4	1.20088	0.0286751	6.15748
SmD2-A	LSM5	0.0461799	0.0011027	0.236785
SmD2-A	LSM6A	3.44457	0.0822505	17.6619
SmD2-A	LSM6B	2.3589	0.0563266	12.0952
SmD2-A	LSM7	2.896	0.0691517	14.8491
SmD2-A	LSM8	0	0	0
SmD2-A	SmB-A	0.07583	0.00181069	0.388815
SmD2-A	SmB-B	0.253252	0.00604723	1.29854
SmD2-A	SmD1-A	0.208492	0.00497843	1.06903
SmD2-A	SmD1-B	0.510712	0.0121949	2.61865
SmD2-A	SmD2-A	0	0	0
SmD2-A	SmD2-B	0.200279	0.00478233	1.02692
SmD2-A	SmD3-A	0.188693	0.00450567	0.967516
SmD2-A	SmD3-B	0.2657	0.00634446	1.36236
SmD2-A	SmE-A	8.99192	0.214712	46.1057
SmD2-A	SmE-B	0.051804	0.00123699	0.265623
SmD2-A	SmF-A	3.66468	0.0875063	18.7905
SmD2-A	SmF-B	0.596263	0.0142378	3.05731
SmD2-A	SmG-A	0	0	0
SmD2-A	SmG-B	0.740679	0.0176862	3.7978
SmD2-B	LSM1A	0.337576	0.00806076	1.73091
SmD2-B	LSM1B	0.824877	0.0196967	4.22952
SmD2-B	LSM2	0.0149665	0.000357376	0.0767403
SmD2-B	LSM3A	0	0	0
SmD2-B	LSM3B	0.269156	0.00642698	1.38008
SmD2-B	LSM4	5.51011	0.131572	28.2529
SmD2-B	LSM5	0.304593	0.00727317	1.56179
SmD2-B	LSM6A	3.61788	0.0863889	18.5505
SmD2-B	LSM6B	12.9543	0.309326	66.4225
SmD2-B	LSM7	0.278447	0.00664884	1.42772
SmD2-B	LSM8	0.326136	0.00778757	1.67225
SmD2-B	SmB-A	0.00729094	0.000174095	0.037384
SmD2-B	SmB-B	0.0196672	0.000469619	0.100843
SmD2-B	SmD1-A	1.78411	0.0426016	9.14795
SmD2-B	SmD1-B	11.4037	0.272302	58.4721
SmD2-B	SmD2-A	0.0192625	0.000459956	0.0987676
SmD2-B	SmD2-B	0.0134796	0.00032187	0.069116
SmD2-B	SmD3-A	0.063499	0.00151625	0.325588
SmD2-B	SmD3-B	0.867309	0.0207099	4.44709
SmD2-B	SmE-A	0.441286	0.0105372	2.26268
SmD2-B	SmE-B	0.418394	0.00999055	2.1453
SmD2-B	SmF-A	1.32386	0.0316115	6.78803
SmD2-B	SmF-B	0.622721	0.0148695	3.19297
SmD2-B	SmG-A	0.150466	0.00359286	0.771505
SmD2-B	SmG-B	0.627989	0.0149953	3.21999
SmD3-A	LSM1A	0.0603103	0.00144011	0.309239
SmD3-A	LSM1B	0	0	0
SmD3-A	LSM2	0	0	0
SmD3-A	LSM3A	0	0	0
SmD3-A	LSM3B	0	0	0
SmD3-A	LSM4	0.102962	0.00245856	0.527934
SmD3-A	LSM5	0	0	0
SmD3-A	LSM6A	0.11752	0.00280618	0.602578
SmD3-A	LSM6B	0.0100253	0.000239387	0.0514041
SmD3-A	LSM7	0.168795	0.00403053	0.865487
SmD3-A	LSM8	0	0	0
SmD3-A	SmB-A	0	0	0
SmD3-A	SmB-B	0.00960404	0.000229328	0.0492443
SmD3-A	SmD1-A	0.00978913	0.000233748	0.0501933
SmD3-A	SmD1-B	0	0	0
SmD3-A	SmD2-A	0	0	0
SmD3-A	SmD2-B	0	0	0
SmD3-A	SmD3-A	0	0	0
SmD3-A	SmD3-B	0.0130989	0.00031278	0.0671641
SmD3-A	SmE-A	0.150075	0.00358355	0.769504
SmD3-A	SmE-B	2.06868	0.0493966	10.6071
SmD3-A	SmF-A	0.0115443	0.000275657	0.0591926
SmD3-A	SmF-B	0	0	0
SmD3-A	SmG-A	0.0670874	0.00160193	0.343987
SmD3-A	SmG-B	0.588038	0.0140414	3.01514
SmD3-B	LSM1A	3.5335	0.084374	18.1179
SmD3-B	LSM1B	0	0	0
SmD3-B	LSM2	0.025692	0.000613482	0.131735
SmD3-B	LSM3A	0.0114096	0.000272441	0.058502
SmD3-B	LSM3B	0.154014	0.00367759	0.789698
SmD3-B	LSM4	0.072389	0.00172853	0.371171
SmD3-B	LSM5	0.00711393	0.000169869	0.0364763
SmD3-B	LSM6A	0.348857	0.00833011	1.78875
SmD3-B	LSM6B	0.0469893	0.00112203	0.240936
SmD3-B	LSM7	0.0769179	0.00183667	0.394393
SmD3-B	LSM8	0	0	0
SmD3-B	SmB-A	0.0083439	0.000199238	0.042783
SmD3-B	SmB-B	0	0	0
SmD3-B	SmD1-A	0	0	0
SmD3-B	SmD1-B	0.0154263	0.000368354	0.0790977
SmD3-B	SmD2-A	0.0220444	0.000526383	0.113032
SmD3-B	SmD2-B	0.00771315	0.000184177	0.0395488
SmD3-B	SmD3-A	0	0	0
SmD3-B	SmD3-B	0	0	0
SmD3-B	SmE-A	0.523053	0.0124896	2.68193
SmD3-B	SmE-B	0.00997539	0.000238196	0.0511484
SmD3-B	SmF-A	0	0	0
SmD3-B	SmF-B	0	0	0
SmD3-B	SmG-A	0	0	0
SmD3-B	SmG-B	0.25191	0.00601518	1.29166
SmE-A	LSM1A	0.249117	0.00594848	1.27733
SmE-A	LSM1B	4.8183	0.115053	24.7056
SmE-A	LSM2	0	0	0
SmE-A	LSM3A	0.0754115	0.0018007	0.386669
SmE-A	LSM3B	1.20882	0.0288646	6.19817
SmE-A	LSM4	2.93149	0.069999	15.0311
SmE-A	LSM5	0.127624	0.00304746	0.654388
SmE-A	LSM6A	2.72185	0.0649931	13.9562
SmE-A	LSM6B	3.55684	0.0849313	18.2375
SmE-A	LSM7	0.259382	0.00619362	1.32997
SmE-A	LSM8	0.00800943	0.000191252	0.041068
SmE-A	SmB-A	0.417557	0.00997056	2.14101
SmE-A	SmB-B	0.0495878	0.00118407	0.254259
SmE-A	SmD1-A	0.259938	0.00620688	1.33282
SmE-A	SmD1-B	0.378709	0.00904295	1.94182
SmE-A	SmD2-A	0.520366	0.0124255	2.66815
SmE-A	SmD2-B	3.64872	0.0871253	18.7086
SmE-A	SmD3-A	1.87223	0.0447057	9.59977
SmE-A	SmD3-B	3.71013	0.0885918	19.0235
SmE-A	SmE-A	0.00851508	0.000203326	0.0436607
SmE-A	SmE-B	0	0	0
SmE-A	SmF-A	2.92067	0.0697407	14.9756
SmE-A	SmF-B	0.314019	0.00749826	1.61012
SmE-A	SmG-A	1.03916	0.0248134	5.32825
SmE-A	SmG-B	1.44113	0.0344118	7.38934
SmE-B	LSM1A	0.46771	0.0111681	2.39816
SmE-B	LSM1B	5.79238	0.138312	29.7002
SmE-B	LSM2	0.0146582	0.000350014	0.0751595
SmE-B	LSM3A	0.429632	0.0102589	2.20292
SmE-B	LSM3B	7.80948	0.186477	40.0428
SmE-B	LSM4	0.289104	0.00690332	1.48237
SmE-B	LSM5	2.44743	0.0584405	12.5491
SmE-B	LSM6A	36.2978	0.86673	186.115
SmE-B	LSM6B	2.97582	0.0710575	15.2584
SmE-B	LSM7	0.150461	0.00359276	0.771483
SmE-B	LSM8	0.392012	0.00936059	2.01002
SmE-B	SmB-A	0.556979	0.0132997	2.85588
SmE-B	SmB-B	0.218303	0.00521271	1.11934
SmE-B	SmD1-A	0.353399	0.00843856	1.81204
SmE-B	SmD1-B	0.303644	0.00725051	1.55692
SmE-B	SmD2-A	0.0565971	0.00135144	0.290199
SmE-B	SmD2-B	4.52826	0.108127	23.2184
SmE-B	SmD3-A	0.284302	0.00678865	1.45774
SmE-B	SmD3-B	1.36611	0.0326205	7.00469
SmE-B	SmE-A	0.0308711	0.000737151	0.15829
SmE-B	SmE-B	0.034148	0.000815396	0.175092
SmE-B	SmF-A	8.38152	0.200136	42.9758
SmE-B	SmF-B	5.38061	0.12848	27.5889
SmE-B	SmG-A	0.871382	0.0208071	4.46797
SmE-B	SmG-B	20.1129	0.480261	103.128
SmF-A	LSM1A	0.0727392	0.00173689	0.372967
SmF-A	LSM1B	0.749358	0.0178934	3.8423
SmF-A	LSM2	0	0	0
SmF-A	LSM3A	0.149731	0.00357533	0.76774
SmF-A	LSM3B	0.0668769	0.00159691	0.342908
SmF-A	LSM4	0.124181	0.00296523	0.636732
SmF-A	LSM5	0.0219666	0.000524527	0.112633
SmF-A	LSM6A	0.099217	0.00236913	0.50873
SmF-A	LSM6B	0.0604565	0.0014436	0.309988
SmF-A	LSM7	0	0	0
SmF-A	LSM8	0.0130965	0.000312722	0.0671517
SmF-A	SmB-A	0.115941	0.00276847	0.594481
SmF-A	SmB-B	0.0521246	0.00124465	0.267267
SmF-A	SmD1-A	0.230226	0.00549742	1.18048
SmF-A	SmD1-B	0.309621	0.00739322	1.58757
SmF-A	SmD2-A	0.0765782	0.00182856	0.392651
SmF-A	SmD2-B	0.0595424	0.00142177	0.305301
SmF-A	SmD3-A	0.00801399	0.000191361	0.0410914
SmF-A	SmD3-B	0.0394959	0.000943096	0.202513
SmF-A	SmE-A	0.529086	0.0126337	2.71286
SmF-A	SmE-B	0.431234	0.0102971	2.21113
SmF-A	SmF-A	0	0	0
SmF-A	SmF-B	0.018338	0.000437881	0.0940273
SmF-A	SmG-A	0	0	0
SmF-A	SmG-B	0.0343172	0.000819437	0.17596
SmF-B	LSM1A	0	0	0
SmF-B	LSM1B	0.0352882	0.000842624	0.180939
SmF-B	LSM2	0.0452457	0.00108039	0.231995
SmF-B	LSM3A	0	0	0
SmF-B	LSM3B	0	0	0
SmF-B	LSM4	0.584296	0.013952	2.99595
SmF-B	LSM5	0	0	0
SmF-B	LSM6A	0.0242512	0.000579078	0.124347
SmF-B	LSM6B	0	0	0
SmF-B	LSM7	0.174161	0.00415867	0.893003
SmF-B	LSM8	0.0224079	0.000535063	0.114895
SmF-B	SmB-A	0	0	0
SmF-B	SmB-B	0.673837	0.0160901	3.45507
SmF-B	SmD1-A	0.0101003	0.000241179	0.0517891
SmF-B	SmD1-B	0.346379	0.00827094	1.77604
SmF-B	SmD2-A	0	0	0
SmF-B	SmD2-B	0.132439	0.00316242	0.679074
SmF-B	SmD3-A	0.0822708	0.00196449	0.42184
SmF-B	SmD3-B	0.337884	0.0080681	1.73249
SmF-B	SmE-A	0.0357338	0.000853263	0.183223
SmF-B	SmE-B	0.632428	0.0151013	3.24275
SmF-B	SmF-A	0	0	0
SmF-B	SmF-B	0	0	0
SmF-B	SmG-A	0	0	0
SmF-B	SmG-B	0.225078	0.00537449	1.15408
SmG-A	LSM1A	1.97366	0.0471276	10.1198
SmG-A	LSM1B	0.0282633	0.000674879	0.144919
SmG-A	LSM2	0.353325	0.0084368	1.81166
SmG-A	LSM3A	1.84668	0.0440957	9.46879
SmG-A	LSM3B	0.213841	0.00510616	1.09646
SmG-A	LSM4	10.1338	0.241979	51.9608
SmG-A	LSM5	2.66407	0.0636134	13.6599
SmG-A	LSM6A	2.38908	0.0570472	12.2499
SmG-A	LSM6B	1.71495	0.0409501	8.79332
SmG-A	LSM7	0.209235	0.00499618	1.07284
SmG-A	LSM8	0.0538412	0.00128564	0.276068
SmG-A	SmB-A	0.0264803	0.000632305	0.135777
SmG-A	SmB-B	0.0952401	0.00227417	0.488339
SmG-A	SmD1-A	0.145613	0.003477	0.746626
SmG-A	SmD1-B	1.41976	0.0339014	7.27973
SmG-A	SmD2-A	0.174901	0.00417634	0.896796
SmG-A	SmD2-B	0.17135	0.00409155	0.878589
SmG-A	SmD3-A	0.0329464	0.000786705	0.168931
SmG-A	SmD3-B	0.162372	0.00387717	0.832555
SmG-A	SmE-A	15.5121	0.370403	79.5376
SmG-A	SmE-B	2.50098	0.0597193	12.8237
SmG-A	SmF-A	0.429302	0.010251	2.20123
SmG-A	SmF-B	0.402078	0.00960094	2.06164
SmG-A	SmG-A	0	0	0
SmG-A	SmG-B	0	0	0
SmG-B	LSM1A	2.76574	0.0660413	14.1812
SmG-B	LSM1B	0.26471	0.00632082	1.35729
SmG-B	LSM2	0.35001	0.00835765	1.79466
SmG-B	LSM3A	0	0	0
SmG-B	LSM3B	0.0983519	0.00234848	0.504295
SmG-B	LSM4	0.709749	0.0169476	3.63921
SmG-B	LSM5	20.4645	0.488658	104.931
SmG-B	LSM6A	4.04197	0.0965154	20.725
SmG-B	LSM6B	0.741992	0.0177175	3.80453
SmG-B	LSM7	0.051033	0.00121858	0.261669
SmG-B	LSM8	0	0	0
SmG-B	SmB-A	0.00775033	0.000185065	0.0397395
SmG-B	SmB-B	0.0836254	0.00199684	0.428786
SmG-B	SmD1-A	0.134959	0.00322259	0.691995
SmG-B	SmD1-B	1.82694	0.0436242	9.36753
SmG-B	SmD2-A	2.78476	0.0664954	14.2787
SmG-B	SmD2-B	0.3224	0.00769838	1.65309
SmG-B	SmD3-A	0.289286	0.00690765	1.4833
SmG-B	SmD3-B	0.826909	0.0197452	4.23994
SmG-B	SmE-A	5.96415	0.142414	30.5809
SmG-B	SmE-B	0.250176	0.00597377	1.28276
SmG-B	SmF-A	0.125649	0.00300029	0.644261
SmG-B	SmF-B	0.0809059	0.0019319	0.414841
SmG-B	SmG-A	0.00695418	0.000166054	0.0356572
SmG-B	SmG-B	0.00688204	0.000164331	0.0352873
max FO		44.2725

## Sheet: 25x25_PCR-based_both_directions
Interaction values of the LSm/Sm proteins (25x25) screening - PCR-based method
Interactions found significant in both directions of the matrix
values of MSFS(0-1) ≥ 1 are considered significant
X / Y matrix					Y / X matrix
N-cre interactor	C-cre interactor	FS	FS(0-1)	MSFS(0-1)	N-cre interactor	C-cre interactor	FS	FS(0-1)	MSFS(0-1)	average MSFS(0-1)
LSM1A	LSM4	0.283659	0.00677331	1.45445	LSM4	LSM1A	7.8448	0.187321	40.2239	20.8392
LSM1A	LSM6A	0.283295	0.0067646	1.45258	LSM6A	LSM1A	0.424252	0.0101304	2.17533	1.81396
LSM1A	SmG-A	1.29817	0.0309982	6.65632	SmG-A	LSM1A	1.97366	0.0471276	10.1198	8.38808
LSM1B	LSM6A	0.616042	0.0147101	3.15873	LSM6A	LSM1B	2.2722	0.0542563	11.6506	7.40466
LSM1B	SmD2-B	0.437268	0.0104412	2.24207	SmD2-B	LSM1B	0.824877	0.0196967	4.22952	3.23579
LSM2	LSM3B	0.870393	0.0207835	4.4629	LSM3B	LSM2	12.7836	0.305251	65.5474	35.0051
LSM2	LSM6B	0.421061	0.0100542	2.15897	LSM6B	LSM2	0.253345	0.00604946	1.29902	1.729
LSM2	SmG-A	0.933124	0.0222814	4.78455	SmG-A	LSM2	0.353325	0.0084368	1.81166	3.2981
LSM2	SmG-B	2.6798	0.0639891	13.7405	SmG-B	LSM2	0.35001	0.00835765	1.79466	7.76761
LSM3B	LSM4	0.212418	0.00507218	1.08916	LSM4	LSM3B	6.37155	0.152142	32.6699	16.8795
LSM3B	LSM6A	3.74218	0.089357	19.1879	LSM6A	LSM3B	0.19503	0.00465699	1.00001	10.0939
LSM3B	LSM6B	4.57719	0.109296	23.4693	LSM6B	LSM3B	41.879	1	214.733	119.101
LSM3B	LSM7	12.1377	0.289829	62.2357	LSM7	LSM3B	0.314215	0.00750293	1.61112	31.9234
LSM4	LSM5	0.311077	0.007428	1.59504	LSM5	LSM4	0.39329	0.00939111	2.01658	1.80581
LSM4	LSM6A	1.41685	0.0338321	7.26485	LSM6A	LSM4	0.259536	0.00619728	1.33076	4.2978
LSM4	LSM7	2.4119	0.057592	12.3669	LSM7	LSM4	6.95076	0.165973	35.6397	24.0033
LSM4	SmD2-A	0.321319	0.00767255	1.64755	SmD2-A	LSM4	1.20088	0.0286751	6.15748	3.90252
LSM4	SmD2-B	0.793601	0.0189499	4.06915	SmD2-B	LSM4	5.51011	0.131572	28.2529	16.161
LSM4	SmE-A	1.31449	0.0313877	6.73996	SmE-A	LSM4	2.93149	0.069999	15.0311	10.8855
LSM5	LSM6A	5.49899	0.131307	28.1958	LSM6A	LSM5	0.672634	0.0160614	3.4489	15.8224
LSM5	LSM6B	4.59529	0.109728	23.5621	LSM6B	LSM5	0.384612	0.0091839	1.97208	12.7671
LSM5	LSM7	0.588958	0.0140633	3.01986	LSM7	LSM5	0.464438	0.01109	2.38138	2.70062
LSM5	SmD2-B	1.81323	0.0432968	9.29723	SmD2-B	LSM5	0.304593	0.00727317	1.56179	5.42951
LSM5	SmG-B	5.70597	0.136249	29.2571	SmG-B	LSM5	20.4645	0.488658	104.931	67.094
LSM6A	LSM7	0.981241	0.0234304	5.03127	LSM7	LSM6A	1.23025	0.0293762	6.30804	5.66965
LSM6A	SmD2-A	0.239864	0.00572755	1.22989	SmD2-A	LSM6A	3.44457	0.0822505	17.6619	9.44588
LSM6A	SmD2-B	1.14024	0.0272271	5.84654	SmD2-B	LSM6A	3.61788	0.0863889	18.5505	12.1985
LSM6A	SmD3-B	2.33432	0.0557396	11.9691	SmD3-B	LSM6A	0.348857	0.00833011	1.78875	6.87893
LSM6A	SmE-A	6.72672	0.160623	34.4909	SmE-A	LSM6A	2.72185	0.0649931	13.9562	24.2235
LSM6B	LSM7	0.80705	0.019271	4.13811	LSM7	LSM6B	0.255644	0.00610436	1.31081	2.72446
LSM6B	SmD1-A	2.2076	0.0527138	11.3194	SmD1-A	LSM6B	0.251351	0.00600184	1.28879	6.30409
LSM6B	SmD1-B	0.212439	0.00507268	1.08927	SmD1-B	LSM6B	0.512334	0.0122337	2.62697	1.85812
LSM6B	SmD2-A	4.34004	0.103633	22.2533	SmD2-A	LSM6B	2.3589	0.0563266	12.0952	17.1743
LSM6B	SmD2-B	2.26601	0.0541086	11.6189	SmD2-B	LSM6B	12.9543	0.309326	66.4225	39.0207
LSM6B	SmE-A	3.33016	0.0795185	17.0752	SmE-A	LSM6B	3.55684	0.0849313	18.2375	17.6564
LSM6B	SmE-B	0.366328	0.00874731	1.87833	SmE-B	LSM6B	2.97582	0.0710575	15.2584	8.56835
LSM6B	SmG-A	0.412408	0.0098476	2.1146	SmG-A	LSM6B	1.71495	0.0409501	8.79332	5.45396
LSM6B	SmG-B	7.27075	0.173613	37.2804	SmG-B	LSM6B	0.741992	0.0177175	3.80453	20.5425
LSM7	SmD1-A	1.64226	0.0392143	8.42059	SmD1-A	LSM7	0.528998	0.0126316	2.71241	5.5665
LSM7	SmD1-B	0.927608	0.0221497	4.75627	SmD1-B	LSM7	1.12961	0.0269733	5.79204	5.27415
LSM7	SmD2-A	0.416606	0.00994784	2.13613	SmD2-A	LSM7	2.896	0.0691517	14.8491	8.49263
LSM7	SmD2-B	4.08148	0.0974588	20.9276	SmD2-B	LSM7	0.278447	0.00664884	1.42772	11.1777
LSM7	SmE-A	0.976097	0.0233075	5.00489	SmE-A	LSM7	0.259382	0.00619362	1.32997	3.16743
LSM8	SmE-B	2.63793	0.0629893	13.5259	SmE-B	LSM8	0.392012	0.00936059	2.01002	7.76795
SmD1-A	SmD2-A	4.69877	0.112199	24.0927	SmD2-A	SmD1-A	0.208492	0.00497843	1.06903	12.5809
SmD1-A	SmD2-B	8.00774	0.191211	41.0593	SmD2-B	SmD1-A	1.78411	0.0426016	9.14795	25.1036
SmD1-A	SmE-B	0.96743	0.0231006	4.96046	SmE-B	SmD1-A	0.353399	0.00843856	1.81204	3.38625
SmD1-B	SmD2-A	0.978586	0.023367	5.01765	SmD2-A	SmD1-B	0.510712	0.0121949	2.61865	3.81815
SmD1-B	SmD2-B	10.4378	0.249236	53.5192	SmD2-B	SmD1-B	11.4037	0.272302	58.4721	55.9957
SmD1-B	SmE-A	1.07036	0.0255583	5.48821	SmE-A	SmD1-B	0.378709	0.00904295	1.94182	3.71501
SmD1-B	SmF-A	3.33749	0.0796937	17.1128	SmF-A	SmD1-B	0.309621	0.00739322	1.58757	9.3502
SmD2-A	SmE-A	8.99192	0.214712	46.1057	SmE-A	SmD2-A	0.520366	0.0124255	2.66815	24.3869
SmD2-A	SmG-B	0.740679	0.0176862	3.7978	SmG-B	SmD2-A	2.78476	0.0664954	14.2787	9.03827
SmD2-B	SmE-A	0.441286	0.0105372	2.26268	SmE-A	SmD2-B	3.64872	0.0871253	18.7086	10.4857
SmD2-B	SmE-B	0.418394	0.00999055	2.1453	SmE-B	SmD2-B	4.52826	0.108127	23.2184	12.6819
SmD2-B	SmG-B	0.627989	0.0149953	3.21999	SmG-B	SmD2-B	0.3224	0.00769838	1.65309	2.43654
SmD3-A	SmE-B	2.06868	0.0493966	10.6071	SmE-B	SmD3-A	0.284302	0.00678865	1.45774	6.0324
SmD3-A	SmG-B	0.588038	0.0140414	3.01514	SmG-B	SmD3-A	0.289286	0.00690765	1.4833	2.24922
SmD3-B	SmE-A	0.523053	0.0124896	2.68193	SmE-A	SmD3-B	3.71013	0.0885918	19.0235	10.8527
SmD3-B	SmG-B	0.25191	0.00601518	1.29166	SmG-B	SmD3-B	0.826909	0.0197452	4.23994	2.7658
SmE-A	SmF-A	2.92067	0.0697407	14.9756	SmF-A	SmE-A	0.529086	0.0126337	2.71286	8.84424
SmE-A	SmG-A	1.03916	0.0248134	5.32825	SmG-A	SmE-A	15.5121	0.370403	79.5376	42.4329
SmE-A	SmG-B	1.44113	0.0344118	7.38934	SmG-B	SmE-A	5.96415	0.142414	30.5809	18.9851
SmE-B	SmF-A	8.38152	0.200136	42.9758	SmF-A	SmE-B	0.431234	0.0102971	2.21113	22.5935
SmE-B	SmF-B	5.38061	0.12848	27.5889	SmF-B	SmE-B	0.632428	0.0151013	3.24275	15.4158
SmE-B	SmG-A	0.871382	0.0208071	4.46797	SmG-A	SmE-B	2.50098	0.0597193	12.8237	8.64582
SmE-B	SmG-B	20.1129	0.480261	103.128	SmG-B	SmE-B	0.250176	0.00597377	1.28276	52.2053

## Sheet: String_interaction
LSm/Sm interactions from String database
node1	node2	neighborhood_on_chromosome	gene_fusion	phylogenetic_cooccurrence	homology	coexpression	experimentally_determined_interaction	database_annotated	automated_textmining	combined_score
LSM1-A	LSM1-A	0	0	0	0	0	0	0	0	0
LSM1-A	LSM1-B	0	0	0.052	0.977	0.05	0	0.9	0.061	0.904
LSM1-A	LSM2	0	0	0	0	0.214	0.956	0.851	0.869	0.999
LSM1-A	LSM3-A	0	0	0	0	0.201	0.918	0.808	0.915	0.998
LSM1-A	LSM3-B	0	0	0	0	0.212	0.918	0.808	0.86	0.998
LSM1-A	LSM4	0	0	0	0	0.204	0.889	0.851	0.876	0.998
LSM1-A	LSM5	0	0	0	0	0.213	0.889	0.851	0.875	0.998
LSM1-A	LSM6-A	0	0	0	0	0.085	0.917	0.808	0.8	0.996
LSM1-A	LSM6-B	0	0	0	0	0.091	0.917	0.808	0.319	0.988
LSM1-A	LSM7	0	0	0	0	0.15	0.933	0.808	0.699	0.996
LSM1-A	LSM8	0	0	0	0.848	0.158	0.888	0	0.493	0.948
LSM1-A	SMB-A	0	0	0	0	0	0	0	0	0
LSM1-A	SMB-B	0	0	0	0	0	0	0	0	0
LSM1-A	SMD1-A	0	0	0	0	0	0	0	0	0
LSM1-A	SMD1-B	0	0	0	0	0.149	0.077	0	0.313	0.413
LSM1-A	SMD2-A	0	0	0	0	0.119	0.244	0	0.425	0.583
LSM1-A	SMD2-B	0	0	0	0	0	0	0	0	0
LSM1-A	SMD3-A	0	0	0	0	0.098	0.053	0	0.477	0.514
LSM1-A	SMD3-B	0	0	0	0	0	0	0	0	0
LSM1-A	SME-A	0	0	0	0	0.319	0.237	0	0.309	0.61
LSM1-A	SME-B	0	0	0	0	0.291	0.237	0	0.309	0.593
LSM1-A	SMF-A	0	0	0	0	0.204	0.363	0	0.294	0.61
LSM1-A	SMF-B	0	0	0	0	0.164	0.363	0	0.294	0.591
LSM1-A	SMG-A	0	0	0	0	0.17	0.066	0	0.418	0.51
LSM1-A	SMG-B	0	0	0	0	0	0	0	0	0
LSM1-B	LSM1-A	0	0	0.052	0.977	0.05	0	0.9	0.061	0.904
LSM1-B	LSM1-B	0	0	0	0	0	0	0	0	0
LSM1-B	LSM2	0	0	0	0	0.184	0.889	0.851	0.843	0.997
LSM1-B	LSM3-A	0	0	0	0	0.229	0.831	0.808	0.847	0.995
LSM1-B	LSM3-B	0	0	0	0	0.189	0.831	0.808	0.857	0.995
LSM1-B	LSM4	0	0	0	0	0.175	0.889	0.851	0.874	0.998
LSM1-B	LSM5	0	0	0	0	0.154	0.932	0.851	0.871	0.998
LSM1-B	LSM6-A	0	0	0	0	0.078	0.962	0.808	0.319	0.994
LSM1-B	LSM6-B	0	0	0	0	0.093	0.829	0.808	0.319	0.977
LSM1-B	LSM7	0	0	0	0	0.08	0.917	0.808	0.6	0.993
LSM1-B	LSM8	0	0	0	0.833	0.243	0.888	0	0.499	0.953
LSM1-B	SMB-A	0	0	0	0	0	0	0	0	0
LSM1-B	SMB-B	0	0	0	0	0	0	0	0	0
LSM1-B	SMD1-A	0	0	0	0	0	0	0	0	0
LSM1-B	SMD1-B	0	0	0	0	0	0	0	0	0
LSM1-B	SMD2-A	0	0	0	0	0.098	0.244	0	0.425	0.573
LSM1-B	SMD2-B	0	0	0	0	0	0	0	0	0
LSM1-B	SMD3-A	0	0	0	0	0	0	0	0	0
LSM1-B	SMD3-B	0	0	0	0	0	0	0	0	0
LSM1-B	SME-A	0	0	0	0	0.266	0.237	0	0.309	0.579
LSM1-B	SME-B	0	0	0	0	0.276	0.237	0	0.309	0.584
LSM1-B	SMF-A	0	0	0	0	0.195	0.363	0	0.294	0.606
LSM1-B	SMF-B	0	0	0	0	0.164	0.363	0	0.294	0.591
LSM1-B	SMG-A	0	0	0	0.829	0.148	0.066	0	0.309	0.402
LSM1-B	SMG-B	0	0	0	0	0	0	0	0	0
LSM2	LSM1-A	0	0	0	0	0.214	0.956	0.851	0.869	0.999
LSM2	LSM1-B	0	0	0	0	0.184	0.889	0.851	0.843	0.997
LSM2	LSM2	0	0	0	0	0	0	0	0	0
LSM2	LSM3-A	0	0	0	0	0.646	0.97	0.975	0.608	0.999
LSM2	LSM3-B	0	0	0	0	0.702	0.97	0.975	0.479	0.999
LSM2	LSM4	0	0	0	0	0.391	0.995	0.993	0.978	0.999
LSM2	LSM5	0	0	0	0	0.506	0.991	0.993	0.978	0.999
LSM2	LSM6-A	0	0	0	0	0.589	0.97	0.975	0.58	0.999
LSM2	LSM6-B	0	0	0	0	0.555	0.97	0.975	0.479	0.999
LSM2	LSM7	0	0	0	0	0.498	0.97	0.975	0.96	0.999
LSM2	LSM8	0	0	0	0	0.375	0.995	0.981	0.994	0.999
LSM2	SMB-A	0	0	0	0	0.111	0.903	0.567	0.476	0.977
LSM2	SMB-B	0	0	0	0	0.111	0.903	0.567	0.476	0.977
LSM2	SMD1-A	0	0	0	0	0.302	0.898	0.653	0.722	0.992
LSM2	SMD1-B	0	0	0	0	0.465	0.898	0.653	0.647	0.992
LSM2	SMD2-A	0	0	0	0	0.932	0.99	0.695	0.516	0.999
LSM2	SMD2-B	0	0	0	0	0	0	0	0	0
LSM2	SMD3-A	0	0	0	0	0.174	0.902	0.672	0.89	0.996
LSM2	SMD3-B	0	0	0	0	0.285	0.902	0.672	0.616	0.99
LSM2	SME-A	0	0	0	0	0.549	0.908	0.672	0.472	0.991
LSM2	SME-B	0	0	0	0	0.492	0.908	0.672	0.472	0.99
LSM2	SMF-A	0	0	0	0	0.863	0.903	0.317	0.482	0.994
LSM2	SMF-B	0	0	0	0	0.839	0.903	0.317	0.437	0.993
LSM2	SMG-A	0	0	0	0	0.571	0.892	0.612	0.8	0.995
LSM2	SMG-B	0	0	0	0	0.57	0.892	0.612	0.478	0.989
LSM3-A	LSM1-A	0	0	0	0	0.201	0.918	0.808	0.915	0.998
LSM3-A	LSM1-B	0	0	0	0	0.229	0.831	0.808	0.847	0.995
LSM3-A	LSM2	0	0	0	0	0.646	0.97	0.975	0.608	0.999
LSM3-A	LSM3-A	0	0	0	0	0	0	0	0	0
LSM3-A	LSM3-B	0	0	0.05	0.98	0.211	0	0.9	0.059	0.92
LSM3-A	LSM4	0	0	0	0	0.213	0.97	0.975	0.846	0.999
LSM3-A	LSM5	0	0	0	0	0.617	0.962	0.975	0.69	0.999
LSM3-A	LSM6-A	0	0	0	0	0.383	0.954	0.962	0.873	0.999
LSM3-A	LSM6-B	0	0	0	0	0.311	0.954	0.962	0.41	0.999
LSM3-A	LSM7	0	0	0	0	0.274	0.954	0.962	0.557	0.999
LSM3-A	LSM8	0	0	0	0	0.337	0.97	0.967	0.81	0.999
LSM3-A	SMB-A	0	0	0	0	0.069	0.884	0.564	0.41	0.968
LSM3-A	SMB-B	0	0	0	0	0.069	0.884	0.564	0.41	0.968
LSM3-A	SMD1-A	0	0	0	0	0.356	0.842	0.616	0.41	0.973
LSM3-A	SMD1-B	0	0	0	0	0.382	0.842	0.616	0.41	0.974
LSM3-A	SMD2-A	0	0	0	0.796	0.848	0.901	0.672	0.478	0.997
LSM3-A	SMD2-B	0	0	0	0	0	0	0	0	0
LSM3-A	SMD3-A	0	0	0	0	0.357	0.877	0.638	0.524	0.984
LSM3-A	SMD3-B	0	0	0	0	0.339	0.877	0.638	0.84	0.994
LSM3-A	SME-A	0	0	0	0	0.582	0.883	0.638	0.409	0.988
LSM3-A	SME-B	0	0	0	0	0.56	0.883	0.638	0.409	0.987
LSM3-A	SMF-A	0	0	0	0	0.555	0.868	0.246	0.375	0.968
LSM3-A	SMF-B	0	0	0	0	0.482	0.868	0.246	0.375	0.963
LSM3-A	SMG-A	0	0	0	0	0.67	0.854	0.605	0.362	0.986
LSM3-A	SMG-B	0	0	0	0	0.672	0.854	0.605	0.362	0.986
LSM3-B	LSM1-A	0	0	0	0	0.212	0.918	0.808	0.86	0.998
LSM3-B	LSM1-B	0	0	0	0	0.189	0.831	0.808	0.857	0.995
LSM3-B	LSM2	0	0	0	0	0.702	0.97	0.975	0.479	0.999
LSM3-B	LSM3-A	0	0	0.05	0.98	0.211	0	0.9	0.059	0.92
LSM3-B	LSM3-B	0	0	0	0	0	0	0	0	0
LSM3-B	LSM4	0	0	0	0	0.228	0.97	0.975	0.856	0.999
LSM3-B	LSM5	0	0	0	0	0.602	0.962	0.975	0.622	0.999
LSM3-B	LSM6-A	0	0	0	0	0.345	0.954	0.962	0.41	0.999
LSM3-B	LSM6-B	0	0	0	0	0.331	0.954	0.962	0.41	0.999
LSM3-B	LSM7	0	0	0	0	0.302	0.954	0.962	0.411	0.999
LSM3-B	LSM8	0	0	0	0	0.321	0.97	0.967	0.478	0.999
LSM3-B	SMB-A	0	0	0	0.784	0.069	0.884	0.564	0.41	0.968
LSM3-B	SMB-B	0	0	0	0	0.069	0.884	0.564	0.41	0.968
LSM3-B	SMD1-A	0	0	0	0	0.367	0.842	0.616	0.41	0.974
LSM3-B	SMD1-B	0	0	0	0	0.348	0.842	0.616	0.41	0.973
LSM3-B	SMD2-A	0	0	0	0.798	0.859	0.901	0.672	0.478	0.997
LSM3-B	SMD2-B	0	0	0	0	0	0	0	0	0
LSM3-B	SMD3-A	0	0	0	0	0.333	0.877	0.638	0.41	0.98
LSM3-B	SMD3-B	0	0	0	0	0.381	0.877	0.638	0.41	0.981
LSM3-B	SME-A	0	0	0	0	0.555	0.883	0.638	0.409	0.987
LSM3-B	SME-B	0	0	0	0	0.547	0.883	0.638	0.409	0.987
LSM3-B	SMF-A	0	0	0	0	0.555	0.868	0.246	0.375	0.968
LSM3-B	SMF-B	0	0	0	0	0.482	0.868	0.246	0.375	0.963
LSM3-B	SMG-A	0	0	0	0	0.657	0.854	0.605	0.362	0.985
LSM3-B	SMG-B	0	0	0	0	0.649	0.854	0.605	0.362	0.985
LSM4	LSM1-A	0	0	0	0	0.204	0.889	0.851	0.876	0.998
LSM4	LSM1-B	0	0	0	0	0.175	0.889	0.851	0.874	0.998
LSM4	LSM2	0	0	0	0	0.391	0.995	0.993	0.978	0.999
LSM4	LSM3-A	0	0	0	0	0.213	0.97	0.975	0.846	0.999
LSM4	LSM3-B	0	0	0	0	0.228	0.97	0.975	0.856	0.999
LSM4	LSM4	0	0	0	0	0	0	0	0	0
LSM4	LSM5	0	0	0	0	0.177	0.991	0.993	0.978	0.999
LSM4	LSM6-A	0	0	0	0	0.204	0.97	0.975	0.531	0.999
LSM4	LSM6-B	0	0	0	0	0.185	0.97	0.975	0.479	0.999
LSM4	LSM7	0	0	0	0	0.295	0.97	0.975	0.959	0.999
LSM4	LSM8	0	0	0	0	0.15	0.995	0.978	0.962	0.999
LSM4	SMB-A	0	0	0	0	0.08	0.926	0.567	0.479	0.982
LSM4	SMB-B	0	0	0	0	0.08	0.926	0.567	0.479	0.982
LSM4	SMD1-A	0	0	0	0.791	0.206	0.899	0.635	0.483	0.982
LSM4	SMD1-B	0	0	0	0.796	0.222	0.899	0.635	0.478	0.983
LSM4	SMD2-A	0	0	0	0	0.375	0.989	0.681	0.516	0.998
LSM4	SMD2-B	0	0	0	0	0	0	0	0	0
LSM4	SMD3-A	0	0	0	0.824	0.542	0.904	0.667	0.551	0.992
LSM4	SMD3-B	0	0	0	0.804	0.534	0.904	0.667	0.479	0.991
LSM4	SME-A	0	0	0	0	0.296	0.901	0.667	0.476	0.986
LSM4	SME-B	0	0	0	0	0.275	0.901	0.667	0.476	0.985
LSM4	SMF-A	0	0	0	0	0.382	0.898	0.307	0.439	0.972
LSM4	SMF-B	0	0	0	0	0.378	0.898	0.307	0.439	0.972
LSM4	SMG-A	0	0	0	0	0.152	0.901	0.612	0.611	0.985
LSM4	SMG-B	0	0	0	0	0.124	0.901	0.612	0.46	0.979
LSM5	LSM1-A	0	0	0	0	0.213	0.889	0.851	0.875	0.998
LSM5	LSM1-B	0	0	0	0	0.154	0.932	0.851	0.871	0.998
LSM5	LSM2	0	0	0	0	0.506	0.991	0.993	0.978	0.999
LSM5	LSM3-A	0	0	0	0	0.617	0.962	0.975	0.69	0.999
LSM5	LSM3-B	0	0	0	0	0.602	0.962	0.975	0.622	0.999
LSM5	LSM4	0	0	0	0	0.177	0.991	0.993	0.978	0.999
LSM5	LSM5	0	0	0	0	0	0	0	0	0
LSM5	LSM6-A	0	0	0	0	0.447	0.97	0.975	0.544	0.999
LSM5	LSM6-B	0	0	0	0	0.394	0.962	0.975	0.479	0.999
LSM5	LSM7	0	0	0	0	0.385	0.961	0.975	0.959	0.999
LSM5	LSM8	0	0	0	0	0.515	0.995	0.981	0.963	0.999
LSM5	SMB-A	0	0	0	0	0.122	0.9	0.567	0.476	0.977
LSM5	SMB-B	0	0	0	0	0.14	0.9	0.567	0.476	0.977
LSM5	SMD1-A	0	0	0	0	0.302	0.884	0.653	0.535	0.985
LSM5	SMD1-B	0	0	0	0	0.422	0.884	0.653	0.502	0.986
LSM5	SMD2-A	0	0	0	0	0.457	0.989	0.695	0.516	0.999
LSM5	SMD2-B	0	0	0	0	0	0	0	0	0
LSM5	SMD3-A	0	0	0	0	0.36	0.903	0.672	0.869	0.996
LSM5	SMD3-B	0	0	0	0	0.426	0.903	0.672	0.498	0.989
LSM5	SME-A	0	0	0	0	0.606	0.903	0.672	0.478	0.992
LSM5	SME-B	0	0	0	0	0.534	0.903	0.672	0.478	0.991
LSM5	SMF-A	0	0	0	0	0.65	0.922	0.317	0.431	0.987
LSM5	SMF-B	0	0	0	0	0.515	0.922	0.317	0.402	0.982
LSM5	SMG-A	0	0	0	0	0.685	0.894	0.612	0.547	0.993
LSM5	SMG-B	0	0	0	0	0.736	0.894	0.612	0.34	0.991
LSM6-A	LSM1-A	0	0	0	0	0.085	0.917	0.808	0.8	0.996
LSM6-A	LSM1-B	0	0	0	0	0.078	0.962	0.808	0.319	0.994
LSM6-A	LSM2	0	0	0	0	0.589	0.97	0.975	0.58	0.999
LSM6-A	LSM3-A	0	0	0	0	0.383	0.954	0.962	0.873	0.999
LSM6-A	LSM3-B	0	0	0	0	0.345	0.954	0.962	0.41	0.999
LSM6-A	LSM4	0	0	0	0	0.204	0.97	0.975	0.531	0.999
LSM6-A	LSM5	0	0	0	0	0.447	0.97	0.975	0.544	0.999
LSM6-A	LSM6-A	0	0	0	0	0	0	0	0	0
LSM6-A	LSM6-B	0	0	0.051	0.978	0.08	0	0.9	0	0.905
LSM6-A	LSM7	0	0	0	0	0.529	0.976	0.962	0.525	0.999
LSM6-A	LSM8	0	0	0	0	0.413	0.97	0.967	0.846	0.999
LSM6-A	SMB-A	0	0	0	0	0	0.866	0.564	0.41	0.962
LSM6-A	SMB-B	0	0	0	0	0	0.866	0.564	0.41	0.962
LSM6-A	SMD1-A	0	0	0	0	0.146	0.853	0.616	0.406	0.967
LSM6-A	SMD1-B	0	0	0	0	0.16	0.853	0.616	0.406	0.968
LSM6-A	SMD2-A	0	0	0	0	0.255	0.926	0.672	0.478	0.989
LSM6-A	SMD2-B	0	0	0	0	0	0	0	0	0
LSM6-A	SMD3-A	0	0	0	0	0.378	0.879	0.638	0.502	0.984
LSM6-A	SMD3-B	0	0	0	0	0.43	0.879	0.638	0.407	0.983
LSM6-A	SME-A	0	0	0	0	0.461	0.967	0.638	0.409	0.995
LSM6-A	SME-B	0	0	0	0	0.456	0.928	0.638	0.409	0.99
LSM6-A	SMF-A	0	0	0.08	0.881	0.33	0.884	0.246	0.246	0.951
LSM6-A	SMF-B	0	0	0	0.878	0.274	0.884	0.246	0.246	0.945
LSM6-A	SMG-A	0	0	0	0	0.588	0.857	0.605	0.336	0.982
LSM6-A	SMG-B	0	0	0	0	0.567	0.857	0.605	0.336	0.981
LSM6-B	LSM1-A	0	0	0	0	0.091	0.917	0.808	0.319	0.988
LSM6-B	LSM1-B	0	0	0	0	0.093	0.829	0.808	0.319	0.977
LSM6-B	LSM2	0	0	0	0	0.555	0.97	0.975	0.479	0.999
LSM6-B	LSM3-A	0	0	0	0	0.311	0.954	0.962	0.41	0.999
LSM6-B	LSM3-B	0	0	0	0	0.331	0.954	0.962	0.41	0.999
LSM6-B	LSM4	0	0	0	0	0.185	0.97	0.975	0.479	0.999
LSM6-B	LSM5	0	0	0	0	0.394	0.962	0.975	0.479	0.999
LSM6-B	LSM6-A	0	0	0.051	0.978	0.08	0	0.9	0	0.905
LSM6-B	LSM6-B	0	0	0	0	0	0	0	0	0
LSM6-B	LSM7	0	0	0	0	0.516	0.954	0.962	0.411	0.999
LSM6-B	LSM8	0	0	0	0	0.413	0.97	0.967	0.478	0.999
LSM6-B	SMB-A	0	0	0	0	0.048	0.866	0.564	0.41	0.962
LSM6-B	SMB-B	0	0	0	0	0	0.866	0.564	0.41	0.962
LSM6-B	SMD1-A	0	0	0	0	0.186	0.853	0.616	0.406	0.969
LSM6-B	SMD1-B	0	0	0	0	0.269	0.853	0.616	0.406	0.972
LSM6-B	SMD2-A	0	0	0	0	0.223	0.926	0.672	0.478	0.988
LSM6-B	SMD2-B	0	0	0	0	0	0	0	0	0
LSM6-B	SMD3-A	0	0	0	0	0.384	0.879	0.638	0.407	0.981
LSM6-B	SMD3-B	0	0	0	0	0.39	0.879	0.638	0.407	0.982
LSM6-B	SME-A	0	0	0	0	0.492	0.853	0.638	0.409	0.981
LSM6-B	SME-B	0	0	0	0	0.454	0.853	0.638	0.409	0.98
LSM6-B	SMF-A	0	0	0.08	0.882	0.377	0.884	0.246	0.246	0.955
LSM6-B	SMF-B	0	0	0	0.876	0.274	0.884	0.246	0.246	0.945
LSM6-B	SMG-A	0	0	0	0	0.583	0.857	0.605	0.336	0.982
LSM6-B	SMG-B	0	0	0	0	0.579	0.857	0.605	0.336	0.982
LSM7	LSM1-A	0	0	0	0	0.15	0.933	0.808	0.699	0.996
LSM7	LSM1-B	0	0	0	0	0.08	0.917	0.808	0.6	0.993
LSM7	LSM2	0	0	0	0	0.498	0.97	0.975	0.96	0.999
LSM7	LSM3-A	0	0	0	0	0.274	0.954	0.962	0.557	0.999
LSM7	LSM3-B	0	0	0	0	0.302	0.954	0.962	0.411	0.999
LSM7	LSM4	0	0	0	0	0.295	0.97	0.975	0.959	0.999
LSM7	LSM5	0	0	0	0	0.385	0.961	0.975	0.959	0.999
LSM7	LSM6-A	0	0	0	0	0.529	0.976	0.962	0.525	0.999
LSM7	LSM6-B	0	0	0	0	0.516	0.954	0.962	0.411	0.999
LSM7	LSM7	0	0	0	0	0	0	0	0	0
LSM7	LSM8	0	0	0	0	0.162	0.97	0.967	0.96	0.999
LSM7	SMB-A	0	0	0	0	0.272	0.864	0.564	0.411	0.971
LSM7	SMB-B	0	0	0	0	0.272	0.864	0.564	0.411	0.971
LSM7	SMD1-A	0	0	0	0	0.333	0.848	0.616	0.524	0.979
LSM7	SMD1-B	0	0	0	0	0.428	0.848	0.616	0.479	0.98
LSM7	SMD2-A	0	0	0	0	0.729	0.908	0.672	0.479	0.995
LSM7	SMD2-B	0	0	0	0	0	0	0	0	0
LSM7	SMD3-A	0	0	0	0	0.38	0.884	0.638	0.872	0.996
LSM7	SMD3-B	0	0	0	0	0.472	0.884	0.638	0.41	0.985
LSM7	SME-A	0	0	0	0	0.226	0.94	0.638	0.41	0.988
LSM7	SME-B	0	0	0	0	0.224	0.94	0.638	0.41	0.988
LSM7	SMF-A	0	0	0	0	0.476	0.884	0.246	0.403	0.968
LSM7	SMF-B	0	0	0	0	0.391	0.884	0.246	0.403	0.963
LSM7	SMG-A	0	0	0	0.861	0.512	0.83	0.605	0.182	0.969
LSM7	SMG-B	0	0	0	0.855	0.607	0.83	0.605	0.182	0.975
LSM8	LSM1-A	0	0	0	0.848	0.158	0.888	0	0.493	0.948
LSM8	LSM1-B	0	0	0	0.833	0.243	0.888	0	0.499	0.953
LSM8	LSM2	0	0	0	0	0.375	0.995	0.981	0.994	0.999
LSM8	LSM3-A	0	0	0	0	0.337	0.97	0.967	0.81	0.999
LSM8	LSM3-B	0	0	0	0	0.321	0.97	0.967	0.478	0.999
LSM8	LSM4	0	0	0	0	0.15	0.995	0.978	0.962	0.999
LSM8	LSM5	0	0	0	0	0.515	0.995	0.981	0.963	0.999
LSM8	LSM6-A	0	0	0	0	0.413	0.97	0.967	0.846	0.999
LSM8	LSM6-B	0	0	0	0	0.413	0.97	0.967	0.478	0.999
LSM8	LSM7	0	0	0	0	0.162	0.97	0.967	0.96	0.999
LSM8	LSM8	0	0	0	0	0	0	0	0	0
LSM8	SMB-A	0	0	0	0	0	0.903	0.567	0.477	0.976
LSM8	SMB-B	0	0	0	0	0	0.903	0.567	0.477	0.976
LSM8	SMD1-A	0	0	0	0	0.274	0.902	0.653	0.845	0.995
LSM8	SMD1-B	0	0	0	0	0.304	0.902	0.653	0.512	0.986
LSM8	SMD2-A	0	0	0	0	0.556	0.985	0.695	0.516	0.998
LSM8	SMD2-B	0	0	0	0	0	0	0	0	0
LSM8	SMD3-A	0	0	0	0	0.476	0.903	0.672	0.886	0.997
LSM8	SMD3-B	0	0	0	0	0.401	0.903	0.672	0.504	0.989
LSM8	SME-A	0	0	0	0	0.446	0.896	0.672	0.809	0.995
LSM8	SME-B	0	0	0	0	0.407	0.896	0.672	0.857	0.996
LSM8	SMF-A	0	0	0	0	0.501	0.901	0.317	0.496	0.98
LSM8	SMF-B	0	0	0	0	0.362	0.901	0.317	0.467	0.973
LSM8	SMG-A	0	0	0	0	0.753	0.889	0.612	0.891	0.998
LSM8	SMG-B	0	0	0	0	0.738	0.889	0.612	0.443	0.992
SMB-A	LSM1-A	0	0	0	0	0	0	0	0	0
SMB-A	LSM1-B	0	0	0	0	0	0	0	0	0
SMB-A	LSM2	0	0	0	0	0.111	0.903	0.567	0.476	0.977
SMB-A	LSM3-A	0	0	0	0	0.069	0.884	0.564	0.41	0.968
SMB-A	LSM3-B	0	0	0	0.784	0.069	0.884	0.564	0.41	0.968
SMB-A	LSM4	0	0	0	0	0.08	0.926	0.567	0.479	0.982
SMB-A	LSM5	0	0	0	0	0.122	0.9	0.567	0.476	0.977
SMB-A	LSM6-A	0	0	0	0	0	0.866	0.564	0.41	0.962
SMB-A	LSM6-B	0	0	0	0	0.048	0.866	0.564	0.41	0.962
SMB-A	LSM7	0	0	0	0	0.272	0.864	0.564	0.411	0.971
SMB-A	LSM8	0	0	0	0	0	0.903	0.567	0.477	0.976
SMB-A	SMB-A	0	0	0	0	0	0	0	0	0
SMB-A	SMB-B	0	0	0.052	0.977	0.072	0	0.54	0	0.56
SMB-A	SMD1-A	0	0	0	0	0.252	0.902	0.826	0.411	0.991
SMB-A	SMD1-B	0	0	0	0	0.252	0.934	0.826	0.411	0.994
SMB-A	SMD2-A	0	0	0	0	0.296	0.926	0.887	0.479	0.996
SMB-A	SMD2-B	0	0	0	0	0	0	0	0	0
SMB-A	SMD3-A	0	0	0	0	0.287	0.904	0.826	0.411	0.992
SMB-A	SMD3-B	0	0	0	0	0.286	0.904	0.826	0.411	0.992
SMB-A	SME-A	0	0	0	0	0.274	0.902	0.826	0.411	0.991
SMB-A	SME-B	0	0	0	0	0.274	0.902	0.826	0.411	0.991
SMB-A	SMF-A	0	0	0	0	0.27	0.884	0.826	0.411	0.99
SMB-A	SMF-B	0	0	0	0	0.27	0.884	0.826	0.411	0.99
SMB-A	SMG-A	0	0	0	0	0.121	0.904	0.826	0.411	0.99
SMB-A	SMG-B	0	0	0	0	0.121	0.904	0.826	0.411	0.99
SMB-B	LSM1-A	0	0	0	0	0	0	0	0	0
SMB-B	LSM1-B	0	0	0	0	0	0	0	0	0
SMB-B	LSM2	0	0	0	0	0.111	0.903	0.567	0.476	0.977
SMB-B	LSM3-A	0	0	0	0	0.069	0.884	0.564	0.41	0.968
SMB-B	LSM3-B	0	0	0	0	0.069	0.884	0.564	0.41	0.968
SMB-B	LSM4	0	0	0	0	0.08	0.926	0.567	0.479	0.982
SMB-B	LSM5	0	0	0	0	0.14	0.9	0.567	0.476	0.977
SMB-B	LSM6-A	0	0	0	0	0	0.866	0.564	0.41	0.962
SMB-B	LSM6-B	0	0	0	0	0	0.866	0.564	0.41	0.962
SMB-B	LSM7	0	0	0	0	0.272	0.864	0.564	0.411	0.971
SMB-B	LSM8	0	0	0	0	0	0.903	0.567	0.477	0.976
SMB-B	SMB-A	0	0	0.052	0.977	0.072	0	0.54	0	0.56
SMB-B	SMB-B	0	0	0	0	0	0	0	0	0
SMB-B	SMD1-A	0	0	0	0	0.27	0.902	0.826	0.411	0.991
SMB-B	SMD1-B	0	0	0	0	0.276	0.931	0.826	0.411	0.994
SMB-B	SMD2-A	0	0	0	0	0.296	0.926	0.887	0.479	0.996
SMB-B	SMD2-B	0	0	0	0	0	0	0	0	0
SMB-B	SMD3-A	0	0	0	0	0.298	0.904	0.826	0.411	0.992
SMB-B	SMD3-B	0	0	0	0	0.3	0.904	0.826	0.411	0.992
SMB-B	SME-A	0	0	0	0	0.288	0.902	0.826	0.411	0.992
SMB-B	SME-B	0	0	0	0	0.276	0.902	0.826	0.411	0.991
SMB-B	SMF-A	0	0	0	0	0.291	0.884	0.826	0.411	0.99
SMB-B	SMF-B	0	0	0	0	0.27	0.884	0.826	0.411	0.99
SMB-B	SMG-A	0	0	0	0	0.153	0.904	0.826	0.411	0.99
SMB-B	SMG-B	0	0	0	0	0.121	0.904	0.826	0.411	0.99
SMD1-A	LSM1-A	0	0	0	0	0	0	0	0	0
SMD1-A	LSM1-B	0	0	0	0	0	0	0	0	0
SMD1-A	LSM2	0	0	0	0	0.302	0.898	0.653	0.722	0.992
SMD1-A	LSM3-A	0	0	0	0	0.356	0.842	0.616	0.41	0.973
SMD1-A	LSM3-B	0	0	0	0	0.367	0.842	0.616	0.41	0.974
SMD1-A	LSM4	0	0	0	0.791	0.206	0.899	0.635	0.483	0.982
SMD1-A	LSM5	0	0	0	0	0.302	0.884	0.653	0.535	0.985
SMD1-A	LSM6-A	0	0	0	0	0.146	0.853	0.616	0.406	0.967
SMD1-A	LSM6-B	0	0	0	0	0.186	0.853	0.616	0.406	0.969
SMD1-A	LSM7	0	0	0	0	0.333	0.848	0.616	0.524	0.979
SMD1-A	LSM8	0	0	0	0	0.274	0.902	0.653	0.845	0.995
SMD1-A	SMB-A	0	0	0	0	0.252	0.902	0.826	0.411	0.991
SMD1-A	SMB-B	0	0	0	0	0.27	0.902	0.826	0.411	0.991
SMD1-A	SMD1-A	0	0	0	0	0	0	0	0	0
SMD1-A	SMD1-B	0	0	0.05	0.981	0.165	0	0.54	0.057	0.61
SMD1-A	SMD2-A	0	0	0	0	0.767	0.938	0.887	0.479	0.999
SMD1-A	SMD2-B	0	0	0	0	0	0	0	0	0
SMD1-A	SMD3-A	0	0	0	0.778	0.66	0.903	0.826	0.506	0.996
SMD1-A	SMD3-B	0	0	0	0.783	0.672	0.903	0.826	0.501	0.996
SMD1-A	SME-A	0	0	0	0	0.636	0.903	0.826	0.411	0.995
SMD1-A	SME-B	0	0	0	0	0.585	0.903	0.826	0.411	0.995
SMD1-A	SMF-A	0	0	0	0	0.812	0.903	0.826	0.411	0.997
SMD1-A	SMF-B	0	0	0	0	0.746	0.903	0.826	0.411	0.997
SMD1-A	SMG-A	0	0	0	0	0.647	0.902	0.826	0.608	0.997
SMD1-A	SMG-B	0	0	0	0	0.62	0.902	0.826	0.411	0.995
SMD1-B	LSM1-A	0	0	0	0	0.149	0.077	0	0.313	0.413
SMD1-B	LSM1-B	0	0	0	0	0	0	0	0	0
SMD1-B	LSM2	0	0	0	0	0.465	0.898	0.653	0.647	0.992
SMD1-B	LSM3-A	0	0	0	0	0.382	0.842	0.616	0.41	0.974
SMD1-B	LSM3-B	0	0	0	0	0.348	0.842	0.616	0.41	0.973
SMD1-B	LSM4	0	0	0	0.796	0.222	0.899	0.635	0.478	0.983
SMD1-B	LSM5	0	0	0	0	0.422	0.884	0.653	0.502	0.986
SMD1-B	LSM6-A	0	0	0	0	0.16	0.853	0.616	0.406	0.968
SMD1-B	LSM6-B	0	0	0	0	0.269	0.853	0.616	0.406	0.972
SMD1-B	LSM7	0	0	0	0	0.428	0.848	0.616	0.479	0.98
SMD1-B	LSM8	0	0	0	0	0.304	0.902	0.653	0.512	0.986
SMD1-B	SMB-A	0	0	0	0	0.252	0.934	0.826	0.411	0.994
SMD1-B	SMB-B	0	0	0	0	0.276	0.931	0.826	0.411	0.994
SMD1-B	SMD1-A	0	0	0.05	0.981	0.165	0	0.54	0.057	0.61
SMD1-B	SMD1-B	0	0	0	0	0	0	0	0	0
SMD1-B	SMD2-A	0	0	0	0	0.785	0.938	0.887	0.479	0.999
SMD1-B	SMD2-B	0	0	0	0	0	0	0	0	0
SMD1-B	SMD3-A	0	0	0	0.773	0.625	0.903	0.826	0.514	0.996
SMD1-B	SMD3-B	0	0	0	0.803	0.686	0.903	0.826	0.501	0.997
SMD1-B	SME-A	0	0	0	0	0.664	0.903	0.826	0.411	0.996
SMD1-B	SME-B	0	0	0	0	0.68	0.903	0.826	0.411	0.996
SMD1-B	SMF-A	0	0	0	0	0.8	0.903	0.826	0.411	0.997
SMD1-B	SMF-B	0	0	0	0	0.746	0.903	0.826	0.411	0.997
SMD1-B	SMG-A	0	0	0	0	0.669	0.902	0.826	0.556	0.997
SMD1-B	SMG-B	0	0	0	0	0.675	0.902	0.826	0.411	0.996
SMD2-A	LSM1-A	0	0	0	0	0.119	0.244	0	0.425	0.583
SMD2-A	LSM1-B	0	0	0	0	0.098	0.244	0	0.425	0.573
SMD2-A	LSM2	0	0	0	0	0.932	0.99	0.695	0.516	0.999
SMD2-A	LSM3-A	0	0	0	0.796	0.848	0.901	0.672	0.478	0.997
SMD2-A	LSM3-B	0	0	0	0.798	0.859	0.901	0.672	0.478	0.997
SMD2-A	LSM4	0	0	0	0	0.375	0.989	0.681	0.516	0.998
SMD2-A	LSM5	0	0	0	0	0.457	0.989	0.695	0.516	0.999
SMD2-A	LSM6-A	0	0	0	0	0.255	0.926	0.672	0.478	0.989
SMD2-A	LSM6-B	0	0	0	0	0.223	0.926	0.672	0.478	0.988
SMD2-A	LSM7	0	0	0	0	0.729	0.908	0.672	0.479	0.995
SMD2-A	LSM8	0	0	0	0	0.556	0.985	0.695	0.516	0.998
SMD2-A	SMB-A	0	0	0	0	0.296	0.926	0.887	0.479	0.996
SMD2-A	SMB-B	0	0	0	0	0.296	0.926	0.887	0.479	0.996
SMD2-A	SMD1-A	0	0	0	0	0.767	0.938	0.887	0.479	0.999
SMD2-A	SMD1-B	0	0	0	0	0.785	0.938	0.887	0.479	0.999
SMD2-A	SMD2-A	0	0	0	0	0	0	0	0	0
SMD2-A	SMD2-B	0	0	0	0	0	0	0	0	0
SMD2-A	SMD3-A	0	0	0	0	0.869	0.961	0.887	0.479	0.999
SMD2-A	SMD3-B	0	0	0	0	0.902	0.961	0.887	0.479	0.999
SMD2-A	SME-A	0	0	0	0	0.877	0.961	0.887	0.479	0.999
SMD2-A	SME-B	0	0	0	0	0.86	0.961	0.887	0.479	0.999
SMD2-A	SMF-A	0	0	0	0	0.91	0.926	0.887	0.479	0.999
SMD2-A	SMF-B	0	0	0	0	0.885	0.926	0.887	0.479	0.999
SMD2-A	SMG-A	0	0	0	0	0.888	0.961	0.887	0.479	0.999
SMD2-A	SMG-B	0	0	0	0	0.854	0.961	0.887	0.479	0.999
SMD2-B	LSM1-A	0	0	0	0	0.119	0.244	0	0.425	0.583
SMD2-B	LSM1-B	0	0	0	0	0.098	0.244	0	0.425	0.573
SMD2-B	LSM2	0	0	0	0	0.932	0.99	0.695	0.516	0.999
SMD2-B	LSM3-A	0	0	0	0.796	0.848	0.901	0.672	0.478	0.997
SMD2-B	LSM3-B	0	0	0	0.798	0.859	0.901	0.672	0.478	0.997
SMD2-B	LSM4	0	0	0	0	0.375	0.989	0.681	0.516	0.998
SMD2-B	LSM5	0	0	0	0	0.457	0.989	0.695	0.516	0.999
SMD2-B	LSM6-A	0	0	0	0	0.255	0.926	0.672	0.478	0.989
SMD2-B	LSM6-B	0	0	0	0	0.223	0.926	0.672	0.478	0.988
SMD2-B	LSM7	0	0	0	0	0.729	0.908	0.672	0.479	0.995
SMD2-B	LSM8	0	0	0	0	0.556	0.985	0.695	0.516	0.998
SMD2-B	SMB-A	0	0	0	0	0.296	0.926	0.887	0.479	0.996
SMD2-B	SMB-B	0	0	0	0	0.296	0.926	0.887	0.479	0.996
SMD2-B	SMD1-A	0	0	0	0	0.767	0.938	0.887	0.479	0.999
SMD2-B	SMD1-B	0	0	0	0	0.785	0.938	0.887	0.479	0.999
SMD2-B	SMD2-A	0	0	0	0	0	0	0	0	0
SMD2-B	SMD2-B	0	0	0	0	0	0	0	0	0
SMD2-B	SMD3-A	0	0	0	0	0.869	0.961	0.887	0.479	0.999
SMD2-B	SMD3-B	0	0	0	0	0.902	0.961	0.887	0.479	0.999
SMD2-B	SME-A	0	0	0	0	0.877	0.961	0.887	0.479	0.999
SMD2-B	SME-B	0	0	0	0	0.86	0.961	0.887	0.479	0.999
SMD2-B	SMF-A	0	0	0	0	0.91	0.926	0.887	0.479	0.999
SMD2-B	SMF-B	0	0	0	0	0.885	0.926	0.887	0.479	0.999
SMD2-B	SMG-A	0	0	0	0	0.888	0.961	0.887	0.479	0.999
SMD2-B	SMG-B	0	0	0	0	0.854	0.961	0.887	0.479	0.999
SMD3-A	LSM1-A	0	0	0	0	0.098	0.053	0	0.477	0.514
SMD3-A	LSM1-B	0	0	0	0	0	0	0	0	0
SMD3-A	LSM2	0	0	0	0	0.174	0.902	0.672	0.89	0.996
SMD3-A	LSM3-A	0	0	0	0	0.357	0.877	0.638	0.524	0.984
SMD3-A	LSM3-B	0	0	0	0	0.333	0.877	0.638	0.41	0.98
SMD3-A	LSM4	0	0	0	0.824	0.542	0.904	0.667	0.551	0.992
SMD3-A	LSM5	0	0	0	0	0.36	0.903	0.672	0.869	0.996
SMD3-A	LSM6-A	0	0	0	0	0.378	0.879	0.638	0.502	0.984
SMD3-A	LSM6-B	0	0	0	0	0.384	0.879	0.638	0.407	0.981
SMD3-A	LSM7	0	0	0	0	0.38	0.884	0.638	0.872	0.996
SMD3-A	LSM8	0	0	0	0	0.476	0.903	0.672	0.886	0.997
SMD3-A	SMB-A	0	0	0	0	0.287	0.904	0.826	0.411	0.992
SMD3-A	SMB-B	0	0	0	0	0.298	0.904	0.826	0.411	0.992
SMD3-A	SMD1-A	0	0	0	0.778	0.66	0.903	0.826	0.506	0.996
SMD3-A	SMD1-B	0	0	0	0.773	0.625	0.903	0.826	0.514	0.996
SMD3-A	SMD2-A	0	0	0	0	0.869	0.961	0.887	0.479	0.999
SMD3-A	SMD2-B	0	0	0	0	0	0	0	0	0
SMD3-A	SMD3-A	0	0	0	0	0	0	0	0	0
SMD3-A	SMD3-B	0	0	0.052	0.976	0.288	0	0.54	0.059	0.669
SMD3-A	SME-A	0	0	0	0	0.719	0.938	0.826	0.411	0.998
SMD3-A	SME-B	0	0	0	0	0.712	0.938	0.826	0.411	0.997
SMD3-A	SMF-A	0	0	0	0	0.691	0.907	0.826	0.864	0.999
SMD3-A	SMF-B	0	0	0	0	0.659	0.907	0.826	0.41	0.996
SMD3-A	SMG-A	0	0	0	0	0.76	0.941	0.826	0.899	0.999
SMD3-A	SMG-B	0	0	0	0	0.736	0.941	0.826	0.41	0.998
SMD3-B	LSM1-A	0	0	0	0	0	0	0	0	0
SMD3-B	LSM1-B	0	0	0	0	0	0	0	0	0
SMD3-B	LSM2	0	0	0	0	0.285	0.902	0.672	0.616	0.99
SMD3-B	LSM3-A	0	0	0	0	0.339	0.877	0.638	0.84	0.994
SMD3-B	LSM3-B	0	0	0	0	0.381	0.877	0.638	0.41	0.981
SMD3-B	LSM4	0	0	0	0.804	0.534	0.904	0.667	0.479	0.991
SMD3-B	LSM5	0	0	0	0	0.426	0.903	0.672	0.498	0.989
SMD3-B	LSM6-A	0	0	0	0	0.43	0.879	0.638	0.407	0.983
SMD3-B	LSM6-B	0	0	0	0	0.39	0.879	0.638	0.407	0.982
SMD3-B	LSM7	0	0	0	0	0.472	0.884	0.638	0.41	0.985
SMD3-B	LSM8	0	0	0	0	0.401	0.903	0.672	0.504	0.989
SMD3-B	SMB-A	0	0	0	0	0.286	0.904	0.826	0.411	0.992
SMD3-B	SMB-B	0	0	0	0	0.3	0.904	0.826	0.411	0.992
SMD3-B	SMD1-A	0	0	0	0.783	0.672	0.903	0.826	0.501	0.996
SMD3-B	SMD1-B	0	0	0	0.803	0.686	0.903	0.826	0.501	0.997
SMD3-B	SMD2-A	0	0	0	0	0.902	0.961	0.887	0.479	0.999
SMD3-B	SMD2-B	0	0	0	0	0	0	0	0	0
SMD3-B	SMD3-A	0	0	0.052	0.976	0.288	0	0.54	0.059	0.669
SMD3-B	SMD3-B	0	0	0	0	0	0	0	0	0
SMD3-B	SME-A	0	0	0	0	0.734	0.938	0.826	0.411	0.998
SMD3-B	SME-B	0	0	0	0	0.718	0.938	0.826	0.411	0.998
SMD3-B	SMF-A	0	0	0	0	0.733	0.907	0.826	0.688	0.998
SMD3-B	SMF-B	0	0	0	0	0.659	0.907	0.826	0.654	0.997
SMD3-B	SMG-A	0	0	0	0	0.787	0.941	0.826	0.516	0.998
SMD3-B	SMG-B	0	0	0	0	0.736	0.941	0.826	0.41	0.998
SME-A	LSM1-A	0	0	0	0	0.319	0.237	0	0.309	0.61
SME-A	LSM1-B	0	0	0	0	0.266	0.237	0	0.309	0.579
SME-A	LSM2	0	0	0	0	0.549	0.908	0.672	0.472	0.991
SME-A	LSM3-A	0	0	0	0	0.582	0.883	0.638	0.409	0.988
SME-A	LSM3-B	0	0	0	0	0.555	0.883	0.638	0.409	0.987
SME-A	LSM4	0	0	0	0	0.296	0.901	0.667	0.476	0.986
SME-A	LSM5	0	0	0	0	0.606	0.903	0.672	0.478	0.992
SME-A	LSM6-A	0	0	0	0	0.461	0.967	0.638	0.409	0.995
SME-A	LSM6-B	0	0	0	0	0.492	0.853	0.638	0.409	0.981
SME-A	LSM7	0	0	0	0	0.226	0.94	0.638	0.41	0.988
SME-A	LSM8	0	0	0	0	0.446	0.896	0.672	0.809	0.995
SME-A	SMB-A	0	0	0	0	0.274	0.902	0.826	0.411	0.991
SME-A	SMB-B	0	0	0	0	0.288	0.902	0.826	0.411	0.992
SME-A	SMD1-A	0	0	0	0	0.636	0.903	0.826	0.411	0.995
SME-A	SMD1-B	0	0	0	0	0.664	0.903	0.826	0.411	0.996
SME-A	SMD2-A	0	0	0	0	0.877	0.961	0.887	0.479	0.999
SME-A	SMD2-B	0	0	0	0	0	0	0	0	0
SME-A	SMD3-A	0	0	0	0	0.719	0.938	0.826	0.411	0.998
SME-A	SMD3-B	0	0	0	0	0.734	0.938	0.826	0.411	0.998
SME-A	SME-A	0	0	0	0	0	0	0	0	0
SME-A	SME-B	0	0	0.049	0.982	0.213	0	0.54	0	0.626
SME-A	SMF-A	0	0	0	0	0.836	0.908	0.826	0.411	0.998
SME-A	SMF-B	0	0	0	0	0.789	0.884	0.826	0.411	0.997
SME-A	SMG-A	0	0	0	0	0.851	0.941	0.826	0.411	0.998
SME-A	SMG-B	0	0	0	0	0.848	0.941	0.826	0.411	0.998
SME-B	LSM1-A	0	0	0	0	0.291	0.237	0	0.309	0.593
SME-B	LSM1-B	0	0	0	0	0.276	0.237	0	0.309	0.584
SME-B	LSM2	0	0	0	0	0.492	0.908	0.672	0.472	0.99
SME-B	LSM3-A	0	0	0	0	0.56	0.883	0.638	0.409	0.987
SME-B	LSM3-B	0	0	0	0	0.547	0.883	0.638	0.409	0.987
SME-B	LSM4	0	0	0	0	0.275	0.901	0.667	0.476	0.985
SME-B	LSM5	0	0	0	0	0.534	0.903	0.672	0.478	0.991
SME-B	LSM6-A	0	0	0	0	0.456	0.928	0.638	0.409	0.99
SME-B	LSM6-B	0	0	0	0	0.454	0.853	0.638	0.409	0.98
SME-B	LSM7	0	0	0	0	0.224	0.94	0.638	0.41	0.988
SME-B	LSM8	0	0	0	0	0.407	0.896	0.672	0.857	0.996
SME-B	SMB-A	0	0	0	0	0.274	0.902	0.826	0.411	0.991
SME-B	SMB-B	0	0	0	0	0.276	0.902	0.826	0.411	0.991
SME-B	SMD1-A	0	0	0	0	0.585	0.903	0.826	0.411	0.995
SME-B	SMD1-B	0	0	0	0	0.68	0.903	0.826	0.411	0.996
SME-B	SMD2-A	0	0	0	0	0.86	0.961	0.887	0.479	0.999
SME-B	SMD2-B	0	0	0	0	0	0	0	0	0
SME-B	SMD3-A	0	0	0	0	0.712	0.938	0.826	0.411	0.997
SME-B	SMD3-B	0	0	0	0	0.718	0.938	0.826	0.411	0.998
SME-B	SME-A	0	0	0.049	0.982	0.213	0	0.54	0	0.626
SME-B	SME-B	0	0	0	0	0	0	0	0	0
SME-B	SMF-A	0	0	0	0	0.82	0.908	0.826	0.411	0.998
SME-B	SMF-B	0	0	0	0	0.789	0.884	0.826	0.411	0.997
SME-B	SMG-A	0	0	0	0	0.871	0.941	0.826	0.411	0.999
SME-B	SMG-B	0	0	0	0	0.849	0.941	0.826	0.411	0.998
SMF-A	LSM1-A	0	0	0	0	0.204	0.363	0	0.294	0.61
SMF-A	LSM1-B	0	0	0	0	0.195	0.363	0	0.294	0.606
SMF-A	LSM2	0	0	0	0	0.863	0.903	0.317	0.482	0.994
SMF-A	LSM3-A	0	0	0	0	0.555	0.868	0.246	0.375	0.968
SMF-A	LSM3-B	0	0	0	0	0.555	0.868	0.246	0.375	0.968
SMF-A	LSM4	0	0	0	0	0.382	0.898	0.307	0.439	0.972
SMF-A	LSM5	0	0	0	0	0.65	0.922	0.317	0.431	0.987
SMF-A	LSM6-A	0	0	0.08	0.881	0.33	0.884	0.246	0.246	0.951
SMF-A	LSM6-B	0	0	0.08	0.882	0.377	0.884	0.246	0.246	0.955
SMF-A	LSM7	0	0	0	0	0.476	0.884	0.246	0.403	0.968
SMF-A	LSM8	0	0	0	0	0.501	0.901	0.317	0.496	0.98
SMF-A	SMB-A	0	0	0	0	0.27	0.884	0.826	0.411	0.99
SMF-A	SMB-B	0	0	0	0	0.291	0.884	0.826	0.411	0.99
SMF-A	SMD1-A	0	0	0	0	0.812	0.903	0.826	0.411	0.997
SMF-A	SMD1-B	0	0	0	0	0.8	0.903	0.826	0.411	0.997
SMF-A	SMD2-A	0	0	0	0	0.91	0.926	0.887	0.479	0.999
SMF-A	SMD2-B	0	0	0	0	0	0	0	0	0
SMF-A	SMD3-A	0	0	0	0	0.691	0.907	0.826	0.864	0.999
SMF-A	SMD3-B	0	0	0	0	0.733	0.907	0.826	0.688	0.998
SMF-A	SME-A	0	0	0	0	0.836	0.908	0.826	0.411	0.998
SMF-A	SME-B	0	0	0	0	0.82	0.908	0.826	0.411	0.998
SMF-A	SMF-A	0	0	0	0	0	0	0	0	0
SMF-A	SMF-B	0	0	0.05	0.98	0	0	0.54	0.057	0.552
SMF-A	SMG-A	0	0	0	0	0.87	0.884	0.826	0.814	0.999
SMF-A	SMG-B	0	0	0	0	0.857	0.884	0.826	0.41	0.998
SMF-B	LSM1-A	0	0	0	0	0.164	0.363	0	0.294	0.591
SMF-B	LSM1-B	0	0	0	0	0.164	0.363	0	0.294	0.591
SMF-B	LSM2	0	0	0	0	0.839	0.903	0.317	0.437	0.993
SMF-B	LSM3-A	0	0	0	0	0.482	0.868	0.246	0.375	0.963
SMF-B	LSM3-B	0	0	0	0	0.482	0.868	0.246	0.375	0.963
SMF-B	LSM4	0	0	0	0	0.378	0.898	0.307	0.439	0.972
SMF-B	LSM5	0	0	0	0	0.515	0.922	0.317	0.402	0.982
SMF-B	LSM6-A	0	0	0	0.878	0.274	0.884	0.246	0.246	0.945
SMF-B	LSM6-B	0	0	0	0.876	0.274	0.884	0.246	0.246	0.945
SMF-B	LSM7	0	0	0	0	0.391	0.884	0.246	0.403	0.963
SMF-B	LSM8	0	0	0	0	0.362	0.901	0.317	0.467	0.973
SMF-B	SMB-A	0	0	0	0	0.27	0.884	0.826	0.411	0.99
SMF-B	SMB-B	0	0	0	0	0.27	0.884	0.826	0.411	0.99
SMF-B	SMD1-A	0	0	0	0	0.746	0.903	0.826	0.411	0.997
SMF-B	SMD1-B	0	0	0	0	0.746	0.903	0.826	0.411	0.997
SMF-B	SMD2-A	0	0	0	0	0.885	0.926	0.887	0.479	0.999
SMF-B	SMD2-B	0	0	0	0	0	0	0	0	0
SMF-B	SMD3-A	0	0	0	0	0.659	0.907	0.826	0.41	0.996
SMF-B	SMD3-B	0	0	0	0	0.659	0.907	0.826	0.654	0.997
SMF-B	SME-A	0	0	0	0	0.789	0.884	0.826	0.411	0.997
SMF-B	SME-B	0	0	0	0	0.789	0.884	0.826	0.411	0.997
SMF-B	SMF-A	0	0	0.05	0.98	0	0	0.54	0.057	0.552
SMF-B	SMF-B	0	0	0	0	0	0	0	0	0
SMF-B	SMG-A	0	0	0	0	0.832	0.884	0.826	0.41	0.997
SMF-B	SMG-B	0	0	0	0	0.832	0.884	0.826	0.41	0.997
SMG-A	LSM1-A	0	0	0	0	0.17	0.066	0	0.418	0.51
SMG-A	LSM1-B	0	0	0	0.829	0.148	0.066	0	0.309	0.402
SMG-A	LSM2	0	0	0	0	0.571	0.892	0.612	0.8	0.995
SMG-A	LSM3-A	0	0	0	0	0.67	0.854	0.605	0.362	0.986
SMG-A	LSM3-B	0	0	0	0	0.657	0.854	0.605	0.362	0.985
SMG-A	LSM4	0	0	0	0	0.152	0.901	0.612	0.611	0.985
SMG-A	LSM5	0	0	0	0	0.685	0.894	0.612	0.547	0.993
SMG-A	LSM6-A	0	0	0	0	0.588	0.857	0.605	0.336	0.982
SMG-A	LSM6-B	0	0	0	0	0.583	0.857	0.605	0.336	0.982
SMG-A	LSM7	0	0	0	0.861	0.512	0.83	0.605	0.182	0.969
SMG-A	LSM8	0	0	0	0	0.753	0.889	0.612	0.891	0.998
SMG-A	SMB-A	0	0	0	0	0.121	0.904	0.826	0.411	0.99
SMG-A	SMB-B	0	0	0	0	0.153	0.904	0.826	0.411	0.99
SMG-A	SMD1-A	0	0	0	0	0.647	0.902	0.826	0.608	0.997
SMG-A	SMD1-B	0	0	0	0	0.669	0.902	0.826	0.556	0.997
SMG-A	SMD2-A	0	0	0	0	0.888	0.961	0.887	0.479	0.999
SMG-A	SMD2-B	0	0	0	0	0	0	0	0	0
SMG-A	SMD3-A	0	0	0	0	0.76	0.941	0.826	0.899	0.999
SMG-A	SMD3-B	0	0	0	0	0.787	0.941	0.826	0.516	0.998
SMG-A	SME-A	0	0	0	0	0.851	0.941	0.826	0.411	0.998
SMG-A	SME-B	0	0	0	0	0.871	0.941	0.826	0.411	0.999
SMG-A	SMF-A	0	0	0	0	0.87	0.884	0.826	0.814	0.999
SMG-A	SMF-B	0	0	0	0	0.832	0.884	0.826	0.41	0.997
SMG-A	SMG-A	0	0	0	0	0	0	0	0	0
SMG-A	SMG-B	0	0	0.05	0.981	0.211	0	0.54	0	0.625
SMG-B	LSM1-A	0	0	0	0	0	0	0	0	0
SMG-B	LSM1-B	0	0	0	0	0	0	0	0	0
SMG-B	LSM2	0	0	0	0	0.57	0.892	0.612	0.478	0.989
SMG-B	LSM3-A	0	0	0	0	0.672	0.854	0.605	0.362	0.986
SMG-B	LSM3-B	0	0	0	0	0.649	0.854	0.605	0.362	0.985
SMG-B	LSM4	0	0	0	0	0.124	0.901	0.612	0.46	0.979
SMG-B	LSM5	0	0	0	0	0.736	0.894	0.612	0.34	0.991
SMG-B	LSM6-A	0	0	0	0	0.567	0.857	0.605	0.336	0.981
SMG-B	LSM6-B	0	0	0	0	0.579	0.857	0.605	0.336	0.982
SMG-B	LSM7	0	0	0	0.855	0.607	0.83	0.605	0.182	0.975
SMG-B	LSM8	0	0	0	0	0.738	0.889	0.612	0.443	0.992
SMG-B	SMB-A	0	0	0	0	0.121	0.904	0.826	0.411	0.99
SMG-B	SMB-B	0	0	0	0	0.121	0.904	0.826	0.411	0.99
SMG-B	SMD1-A	0	0	0	0	0.62	0.902	0.826	0.411	0.995
SMG-B	SMD1-B	0	0	0	0	0.675	0.902	0.826	0.411	0.996
SMG-B	SMD2-A	0	0	0	0	0.854	0.961	0.887	0.479	0.999
SMG-B	SMD2-B	0	0	0	0	0	0	0	0	0
SMG-B	SMD3-A	0	0	0	0	0.736	0.941	0.826	0.41	0.998
SMG-B	SMD3-B	0	0	0	0	0.736	0.941	0.826	0.41	0.998
SMG-B	SME-A	0	0	0	0	0.848	0.941	0.826	0.411	0.998
SMG-B	SME-B	0	0	0	0	0.849	0.941	0.826	0.411	0.998
SMG-B	SMF-A	0	0	0	0	0.857	0.884	0.826	0.41	0.998
SMG-B	SMF-B	0	0	0	0	0.832	0.884	0.826	0.41	0.997
SMG-B	SMG-A	0	0	0.05	0.981	0.211	0	0.54	0	0.625
SMG-B	SMG-B	0	0	0	0	0	0	0	0	0
