# Supplementary material for: SoPPIs: a highly parallelized protein–protein-interaction screening method in prokaryotic and eukaryotic hosts
Source: Nucleic Acids Res. 2026 Jul 22;54(14):gkag716. doi: 10.1093/nar/gkag716 (PMC13389306; doi:10.1093/nar/gkag716)
Supplement: gkag716_Supplemental_Files [file gkag716_supplemental_files.zip › Collani_et_al_Dataset_3_R3.xlsx]

## Sheet: Sheet1
interactor_1	interactor_2	MS_biorep1	MS_biorep2
LSM3A	AT1G09310	1.00432	21.5946
LSM3A	AT1G77940	1.18552	101.963
LSM3B	AT1G02780	14.986	25.0987
LSM3B	AT1G05850	13.1525	11.014
LSM3B	AT1G12900	13.8599	23.2128
LSM3B	AT1G15690	45.4741	15.2322
LSM3B	AT1G41880	24.7972	373.777
LSM3B	AT1G55670	20.4013	34.1685
LSM3B	AT2G05380	25.0743	20.9974
LSM3B	AT2G17360	107.827	90.2951
LSM3B	AT2G39470	18.7012	62.6422
LSM3B	AT3G18890	20.037	67.1167
LSM3B	AT3G53020	30.3776	25.4385
LSM3B	AT4G10340	13.8581	11.6049
LSM3B	AT4G24770	11.3916	38.1577
LSM3B	AT4G29410	31.3867	52.5669
LSM3B	AT4G38770	52.4463	23.1152
LSM3B	AT5G14910	44.7153	18.7225
LSM3B	AT5G38430	15.2663	15.341
LSM3B	AT5G48300	18.2823	30.6194
LSM3B	AT5G61410	11.9848	40.1445
LSM3B	AT5G63400	29.922	100.228
LSM3B	AT1G06680	5.68679	42.8594
LSM3B	AT1G29930	7.53333	7.35988
LSM3B	AT1G52230	5.07726	25.5104
LSM3B	AT1G53240	8.99458	15.0643
LSM3B	AT1G68590	8.44458	28.2862
LSM3B	AT2G06520	7.80573	13.0732
LSM3B	AT2G26500	5.61388	18.8044
LSM3B	AT2G30570	7.72401	49.5891
LSM3B	AT2G34420	7.52439	12.602
LSM3B	AT2G39730	8.21531	29.047
LSM3B	AT3G22120	9.79977	8.2064
LSM3B	AT3G27850	25.3883	6.0744
LSM3B	AT4G16983	7.97919	106.909
LSM3B	AT5G38420	5.50663	9.22259
LSM3B	AT1G31330	3.73558	31.282
LSM3B	AT1G67090	3.40892	11.5865
LSM3B	AT1G79040	3.95445	26.4919
LSM3B	AT3G01500	3.11471	20.8663
LSM3B	AT3G54890	4.59396	815.567
LSM3B	AT5G38410	4.94163	8.67043
LSM3B	AT5G60390	4.60338	7.70981
LSM3B	AT5G64040	3.41186	5.71423
LSM3B	AT1G29920	1.56251	15.7014
LSM3B	AT1G60950	1.94341	45.5678
LSM3B	ATCG00740	1.69754	5.68613
LSM3B	ATCG00800	2.35879	1.58021
LSM4	AT1G14370	24.8889	38.4
LSM4	AT1G29450	10.9804	15.8118
LSM4	AT1G32415	37.3333	19.2
LSM4	AT1G72010	80	13.7143
LSM4	AT1G77310	67.4872	18.4615
LSM4	AT1G77410	14	98.4
LSM4	AT2G02860	33.1852	19.2
LSM4	AT2G04400	17.6842	10.1053
LSM4	AT4G00730	46.6667	19.2
LSM4	AT4G38550	10.9804	15.8118
LSM4	AT5G23660	14.9333	23.04
LSM4	AT5G23860	14.9333	51.84
LSM4	AT1G08980	11.5862	12.5793
LSM4	AT3G15030	29.377	87.5016
LSM4	AT3G22120	20.786	14.8087
LSM4	AT3G49490	10.6667	20.5714
LSM4	AT4G19490	40.7273	13.9636
LSM4	AT4G23470	14.6087	29.2174
LSM4	AT4G31560	20.0494	15.2889
LSM4	AT5G22070	43.5556	21.3333
LSM4	AT5G46340	11.4872	10.3385
LSM4	AT1G02780	22.0011	12.9496
LSM4	AT1G07930	11.8437	14.4331
LSM4	AT1G72370	11.0939	12.1054
LSM4	AT3G12345	13.1413	41.0112
LSM4	AT3G15190	13.6849	13.2424
LSM4	AT4G33090	148.556	13.6
LSM4	AT5G17310	11.1074	27.9273
LSM4	ATCG00440	12.3516	39.5463
LSM4	AT1G02820	9.53191	140.391
LSM4	AT1G16270	12.4444	6.4
LSM4	AT1G19490	5.33333	5.48571
LSM4	AT1G20460	5.33333	8.22857
LSM4	AT1G45130	7	52.8
LSM4	AT1G60995	5.74359	5.90769
LSM4	AT1G80050	18.6667	9.6
LSM4	AT2G30460	6.22222	6.4
LSM4	AT2G41440	7.46667	9.6
LSM4	AT2G45630	9.33333	14.4
LSM4	AT3G07520	8.2963	6.4
LSM4	AT3G15355	420.346	5.68889
LSM4	AT3G16910	12.4444	6.4
LSM4	AT4G14455	5.53086	11.3778
LSM4	AT4G24790	7.46667	17.28
LSM4	AT4G24972	12.043	7.43226
LSM4	AT4G27260	9.33333	28.8
LSM4	AT5G15080	50.9091	5.23636
LSM4	AT5G45800	7.46667	5.76
LSM4	AT5G64080	16	8.22857
LSM4	AT1G07980	9.95556	5.54667
LSM4	AT1G23310	9.97275	7.58273
LSM4	AT1G28330	6	13.7143
LSM4	AT1G35230	5.89474	1515.79
LSM4	AT1G58223	98	7.2
LSM4	AT1G60560	29.8667	5.76
LSM4	AT1G68140	6.49275	5.84348
LSM4	AT1G77510	7.59322	8.46102
LSM4	AT1G77940	15.6212	7.37044
LSM4	AT2G05920	15.9216	9.6
LSM4	AT2G19540	6.78788	14.5455
LSM4	AT2G30570	15.7514	8.13928
LSM4	AT2G32850	17.4852	7.29114
LSM4	AT2G39730	6.43482	5.05869
LSM4	AT2G46490	14	9
LSM4	AT3G06160	6.58824	20.3294
LSM4	AT3G15610	18.6667	7.68
LSM4	AT3G60810	18.6667	8
LSM4	AT3G61110	7.7344	33.1219
LSM4	AT3G62450	5.22667	5.376
LSM4	AT4G23170	5.09091	7.85455
LSM4	AT4G34700	5.49319	6.43488
LSM4	AT5G08290	7.168	15.2064
LSM4	AT5G16650	5.27059	5.42118
LSM4	AT5G18830	7.46667	8.96
LSM4	AT5G38140	5.74359	5.90769
LSM4	AT5G38430	17.1048	5.83837
LSM4	AT5G51430	17.5238	6.26939
LSM4	AT5G56290	62.8645	7.55613
LSM4	AT1G02500	90.7984	6.04444
LSM4	AT1G07920	7.2748	17.1854
LSM4	AT1G11650	9.29328	44.6627
LSM4	AT1G20340	5.82116	19.695
LSM4	AT1G24160	5.11416	9.99452
LSM4	AT1G31330	5.57747	13.0557
LSM4	AT1G60800	809.387	6.144
LSM4	AT3G07230	5.24685	24.1816
LSM4	AT3G62030	7.07195	22.6678
LSM4	AT4G26670	6.32768	7.15932
LSM4	AT4G34220	24.8889	5.76
LSM4	AT4G34620	6.68013	20.2805
LSM4	AT5G02500	9.16364	73.8327
LSM4	AT5G11770	56.5185	6.93333
LSM4	AT1G26830	17.1852	5.79048
LSM4	AT2G34430	19.5476	5.17753
LSM4	AT1G06530	14.9333	3.84
LSM4	AT1G07080	42.4667	3.84
LSM4	AT1G07870	44.8	3.84
LSM4	AT1G10230	6.22222	3.2
LSM4	AT1G49980	3.39394	3.49091
LSM4	AT1G50570	3.11111	9.6
LSM4	AT1G59960	14.9333	3.84
LSM4	AT1G64300	3.73333	24.96
LSM4	AT1G68220	6.22222	3.2
LSM4	AT1G73760	24.8889	3.2
LSM4	AT2G19670	3.24638	4.17391
LSM4	AT2G27820	3.39394	12.2182
LSM4	AT3G04770	7.46667	3.84
LSM4	AT3G16330	3.39394	12.2182
LSM4	AT3G16490	4.14815	8.53333
LSM4	AT3G22370	9.33333	3.2
LSM4	AT3G22600	8.2963	4.26667
LSM4	AT3G28650	3.55556	10.0571
LSM4	AT3G47990	3.39394	5.23636
LSM4	AT3G60180	37.3333	3.84
LSM4	AT4G07455	4.97778	28.16
LSM4	AT4G15020	4.14815	4.8
LSM4	AT4G19130	7.46667	3.84
LSM4	AT4G26720	3.39394	5.23636
LSM4	AT4G27940	4.66667	26.4
LSM4	AT4G28100	7.46667	3.84
LSM4	AT4G30810	6.22222	3.2
LSM4	AT4G31000	3.73333	5.76
LSM4	AT4G32870	6.22222	3.2
LSM4	AT4G38670	14	4.8
LSM4	AT5G01470	4.86957	7.51304
LSM4	AT5G04060	4.14815	6.4
LSM4	AT5G13870	6.22222	3.2
LSM4	AT5G47420	4.66667	3.6
LSM4	AT5G51130	6.22222	3.2
LSM4	AT5G54840	14	4.8
LSM4	AT5G60370	4.66667	4.8
LSM4	AT1G08830	4.00988	10.4533
LSM4	AT1G12900	3.0935	10.0694
LSM4	AT1G16700	7.46667	4.8
LSM4	AT1G24240	562.113	3.26038
LSM4	AT1G29920	3.13223	7.92063
LSM4	AT1G29930	7.88232	3.47907
LSM4	AT1G49760	135.484	3.71613
LSM4	AT1G52220	4.46512	3.57209
LSM4	AT1G53250	3.11111	11.2
LSM4	AT1G53570	3.52756	3.1748
LSM4	AT1G56045	3.09753	3.98253
LSM4	AT1G63110	14.6087	3.33913
LSM4	AT1G63430	7.46667	3.84
LSM4	AT1G67090	7.1847	4.51998
LSM4	AT1G70490	3.57991	9.73151
LSM4	AT1G78600	3.39394	3.49091
LSM4	AT1G79550	15.3725	3.38824
LSM4	AT1G80640	4.48	6.144
LSM4	AT2G06520	4.0742	3.58957
LSM4	AT2G28450	11.6667	4.8
LSM4	AT2G29200	3.55556	3.65714
LSM4	AT2G31400	3.9375	46.5
LSM4	AT2G34680	4.39216	5.64706
LSM4	AT2G36490	14.9333	3.84
LSM4	AT2G36580	9.65517	3.64138
LSM4	AT2G39900	4.14815	5.33333
LSM4	AT2G40765	5.62963	3.80952
LSM4	AT2G44950	6.49275	4.17391
LSM4	AT3G11250	18.6667	3.6
LSM4	AT3G15180	4.48	3.072
LSM4	AT3G16140	5.51385	4.48985
LSM4	AT3G18820	4.01688	5.83291
LSM4	AT3G21390	4.54054	48.2595
LSM4	AT3G27830	7.01173	3.1598
LSM4	AT3G54560	4.14815	4.26667
LSM4	AT3G55380	6.22222	3.55556
LSM4	AT3G60245	5.93343	3.34852
LSM4	AT3G60530	3.11111	8
LSM4	AT4G02500	4.66667	3.6
LSM4	AT4G05180	4.15459	7.15528
LSM4	AT4G06599	3.11111	8
LSM4	AT4G10340	8.58768	3.8978
LSM4	AT4G10620	5.33333	3.65714
LSM4	AT4G16450	7.85965	3.03158
LSM4	AT4G19710	4.78632	3.44615
LSM4	AT4G25030	4.48945	161.377
LSM4	AT4G27090	4.66667	12
LSM4	AT4G35930	9.67901	4.26667
LSM4	AT4G38460	3.39394	3.49091
LSM4	AT5G07740	6.22222	3.2
LSM4	AT5G10060	5.93939	3.92727
LSM4	AT5G11890	7.46667	3.84
LSM4	AT5G18580	14.6087	4.17391
LSM4	AT5G25070	3.55556	3.65714
LSM4	AT5G27970	3.24638	3.33913
LSM4	AT5G48600	6.22222	4.8
LSM4	AT5G48790	7.46667	3.84
LSM4	AT5G56170	3.11111	4.8
LSM4	AT5G56850	13.4737	3.60902
LSM4	AT5G59690	160.762	3.78776
LSM4	AT1G27000	3.53153	4.92973
LSM4	AT1G52510	3.97163	4.08511
LSM4	AT1G56070	9.98352	3.2791
LSM4	AT1G68660	3.12974	31.8467
LSM4	AT1G76360	3.29412	3.38824
LSM4	AT2G03730	4.14815	88.8889
LSM4	AT2G05070	3.115	5.71915
LSM4	AT2G33150	3.25727	5.15436
LSM4	AT2G41430	3.20539	8
LSM4	AT3G01060	46.6667	4.32
LSM4	AT3G11500	4.35556	23.04
LSM4	AT3G12490	8.13201	4.56238
LSM4	AT3G14420	4.14815	3.01887
LSM4	AT3G16080	3.64444	3.52
LSM4	AT3G18500	4.75152	3.49091
LSM4	AT3G24506	4.30769	13.2923
LSM4	AT3G55750	3.1456	3.27805
LSM4	AT3G62700	164.928	3.40253
LSM4	AT4G02990	3.73333	6.4
LSM4	AT4G03200	13.7544	4.37895
LSM4	AT4G12600	4.50251	3.2804
LSM4	AT4G24220	4.19476	14.4539
LSM4	AT4G24770	3.60068	5.5066
LSM4	AT4G26710	3.34884	3.95482
LSM4	AT4G37210	57.2444	3.2
LSM4	AT5G04170	27.7477	3.11351
LSM4	AT5G04430	3.87735	3.01958
LSM4	AT5G09900	7.40496	3.33223
LSM4	AT5G15230	48.211	4.24748
LSM4	AT5G26751	3.58974	40.2462
LSM4	AT5G48030	3.27485	3.03158
LSM4	AT5G50920	5.5617	3.75094
LSM4	AT5G54270	3.40493	3.83378
LSM4	AT5G64840	3.44337	91.6194
LSM4	AT1G01370	39.6667	2.4
LSM4	AT1G09020	3.11111	1.6
LSM4	AT1G10890	3.55556	1.82857
LSM4	AT1G11390	1.69697	5.23636
LSM4	AT1G12140	6.22222	1.06667
LSM4	AT1G17440	1.33333	1.02857
LSM4	AT1G21810	4.14815	2.13333
LSM4	AT1G24610	18.6667	2.4
LSM4	AT1G26770	2.57471	2.64828
LSM4	AT1G31830	12.4444	1.6
LSM4	AT1G31860	1.96491	2.02105
LSM4	AT1G47270	10.3704	1.06667
LSM4	AT1G49360	2.19608	2.25882
LSM4	AT1G50030	4.14815	2.13333
LSM4	AT1G54770	1.03704	2.66667
LSM4	AT1G55160	216.533	2.4
LSM4	AT1G61360	1.96491	3.03158
LSM4	AT1G63660	8.88889	2.74286
LSM4	AT1G66050	16.5926	2.13333
LSM4	AT1G69750	2.19608	7.34118
LSM4	AT1G69800	42.6667	2.74286
LSM4	AT1G69840	5.74359	1.47692
LSM4	AT1G71260	5.63522	1.44906
LSM4	AT1G71340	1.96491	1.01053
LSM4	AT1G72750	3.39394	1.74545
LSM4	AT1G75230	1.24444	3.2
LSM4	AT1G76270	1.2043	1.23871
LSM4	AT1G79570	2.48889	1690.88
LSM4	AT1G80230	3.1773	2.04255
LSM4	AT2G02500	4.14815	2.13333
LSM4	AT2G03510	38.0247	1.06667
LSM4	AT2G19450	2.33333	1.2
LSM4	AT2G19640	1.62319	7.51304
LSM4	AT2G20210	14.9333	1.92
LSM4	AT2G20740	2.07407	1090.13
LSM4	AT2G21050	2.07407	1.06667
LSM4	AT2G21650	3.11111	1.6
LSM4	AT2G23080	2.07407	3.2
LSM4	AT2G31305	112	1.28
LSM4	AT2G31450	1.33333	1.37143
LSM4	AT2G37790	8	2.74286
LSM4	AT2G38560	5.33333	2.74286
LSM4	AT2G45950	1.96491	1.01053
LSM4	AT2G46230	1.73643	2.0093
LSM4	AT2G47900	4.30769	2.21538
LSM4	AT3G02710	5.33333	2.74286
LSM4	AT3G04140	37.3333	1.6
LSM4	AT3G05800	4.66667	2.4
LSM4	AT3G08720	4.52525	1.16364
LSM4	AT3G09000	5.33333	2.74286
LSM4	AT3G12100	3.73333	1.92
LSM4	AT3G13030	7.46667	1.28
LSM4	AT3G13360	1.16667	1.2
LSM4	AT3G14840	28	1.6
LSM4	AT3G15010	17.4222	1.28
LSM4	AT3G17100	3.39394	1.74545
LSM4	AT3G17880	1176	1.92
LSM4	AT3G21295	40.7273	2.61818
LSM4	AT3G52920	2.48889	6.4
LSM4	AT3G57080	2.8	2.88
LSM4	AT3G59470	2.48889	3.84
LSM4	AT3G60520	3.11111	1.6
LSM4	AT3G62800	1.69697	1.74545
LSM4	AT4G00270	13.0667	1.92
LSM4	AT4G10500	2.33333	12
LSM4	AT4G17100	30.5455	1.74545
LSM4	AT4G22756	1.09804	1.12941
LSM4	AT4G31140	8.2963	1.06667
LSM4	AT4G34530	4.14815	2.13333
LSM4	AT4G37190	63.3043	1.66957
LSM4	AT4G38260	40.4444	1.6
LSM4	AT5G05750	1.69697	8.72727
LSM4	AT5G06180	2.07407	1.06667
LSM4	AT5G06280	2.48889	2.56
LSM4	AT5G08580	3.73333	1.92
LSM4	AT5G12210	2.19608	3.38824
LSM4	AT5G13050	3.39394	1.74545
LSM4	AT5G18030	32.6667	2.4
LSM4	AT5G18260	2.33333	1.2
LSM4	AT5G18430	2.19608	1.12941
LSM4	AT5G19240	8.21333	1.152
LSM4	AT5G19320	1.96491	11.1158
LSM4	AT5G20300	7.46667	1.92
LSM4	AT5G20680	2.66667	1.37143
LSM4	AT5G23250	26.963	2.84444
LSM4	AT5G23720	3.39394	1.74545
LSM4	AT5G38560	6.22222	1.6
LSM4	AT5G38940	1.38272	1742.93
LSM4	AT5G40150	2.66667	1.37143
LSM4	AT5G40200	12.4444	2.13333
LSM4	AT5G40670	9.33333	2.4
LSM4	AT5G41340	2.33333	6
LSM4	AT5G41950	62.2222	2.13333
LSM4	AT5G42820	1.69697	4.36364
LSM4	AT5G48520	1.26554	1.95254
LSM4	AT5G50840	11.2	1.92
LSM4	AT5G62960	2.19608	1.12941
LSM4	AT5G65540	1.55556	1.6
LSM4	AT5G65740	5.6	1.92
LSM4	AT5G66440	4.14815	2.13333
LSM4	ATCG00690	6.22222	2.13333
LSM4	AT1G01010	6.22222	1.06667
LSM4	AT1G01470	2.74847	2.47362
LSM4	AT1G01730	2.01802	3.11351
LSM4	AT1G02330	1.96491	1.01053
LSM4	AT1G02880	3.11111	2.13333
LSM4	AT1G04960	1.4359	2.95385
LSM4	AT1G06510	1.00901	1.03784
LSM4	AT1G06680	3.08647	2.68204
LSM4	AT1G09560	1.39564	2.15327
LSM4	AT1G09640	28.6061	1.12208
LSM4	AT1G10590	2.26263	3.10303
LSM4	AT1G12640	2.76543	2.13333
LSM4	AT1G14320	1.11806	3.875
LSM4	AT1G15180	1.16667	3.6
LSM4	AT1G15350	2.33333	1.2
LSM4	AT1G17290	1.65401	3.64557
LSM4	AT1G18370	11.3623	2.50435
LSM4	AT1G19715	2.11321	2.89811
LSM4	AT1G20760	2.28571	3.13469
LSM4	AT1G21770	1.96491	4.04211
LSM4	AT1G22770	2.95935	6.67317
LSM4	AT1G23220	3.11111	2
LSM4	AT1G24360	1.71254	554.334
LSM4	AT1G27520	3.39394	1.74545
LSM4	AT1G29070	2.423	2.80376
LSM4	AT1G29910	2.29769	2.32022
LSM4	AT1G30380	3.26537	1.81304
LSM4	AT1G30690	17.8182	1.96364
LSM4	AT1G31812	1.61441	67.0443
LSM4	AT1G32060	2.49069	2.20682
LSM4	AT1G32580	4.3285	1.3913
LSM4	AT1G33680	12	1.37143
LSM4	AT1G36730	1.86667	2.88
LSM4	AT1G44770	1.16667	1.8
LSM4	AT1G47200	2.28571	1.37143
LSM4	AT1G48160	2.26263	1.74545
LSM4	AT1G48550	1.96491	14.1474
LSM4	AT1G49850	7.46667	1.92
LSM4	AT1G49950	2.19608	5.64706
LSM4	AT1G51390	2.07407	1.06667
LSM4	AT1G51400	1.30322	13.3257
LSM4	AT1G52230	2.42836	1.66154
LSM4	AT1G53070	2.07407	1.06667
LSM4	AT1G53240	3.32933	2.94349
LSM4	AT1G53645	9.33333	2.88
LSM4	AT1G55673	2.25361	1.66196
LSM4	AT1G55890	1.00901	2.07568
LSM4	AT1G56200	1.2043	4.33548
LSM4	AT1G56700	2.01802	1.03784
LSM4	AT1G60950	1.93173	2.62706
LSM4	AT1G64385	1.06667	3.29143
LSM4	AT1G64440	1.94444	1.2
LSM4	AT1G64860	3.9646	2.37876
LSM4	AT1G67630	7.11111	2.74286
LSM4	AT1G68590	3.51207	2.96218
LSM4	AT1G71040	1.96491	1.26316
LSM4	AT1G71810	6.78788	1.16364
LSM4	AT1G71980	318.267	1.92
LSM4	AT1G72550	2.4086	4.95484
LSM4	AT1G72645	4.86957	1.25217
LSM4	AT1G74690	2.29744	1.77231
LSM4	AT1G74850	2.87179	2.06769
LSM4	AT1G76450	9.33333	1.35
LSM4	AT1G79040	2.92198	4.3785
LSM4	AT2G01640	2.07407	9.06667
LSM4	AT2G01820	5.72263	1.96204
LSM4	AT2G03640	2.87179	2.95385
LSM4	AT2G03680	5.97333	1.28
LSM4	AT2G05220	11.5862	1.98621
LSM4	AT2G07050	2.59259	1.33333
LSM4	AT2G16660	18.3392	1.68421
LSM4	AT2G16920	2.07407	1.06667
LSM4	AT2G17360	20.4044	2.94054
LSM4	AT2G19620	2.48889	1.70667
LSM4	AT2G19680	1.15068	2.43288
LSM4	AT2G20490	8.32432	2.85405
LSM4	AT2G22780	1.99111	2.56
LSM4	AT2G24540	115.556	1.82857
LSM4	AT2G26210	4.14815	1.42222
LSM4	AT2G27600	3.08772	1.44361
LSM4	AT2G28305	12.4444	1.82857
LSM4	AT2G29190	3.55556	2.28571
LSM4	AT2G30410	2.6988	1.15663
LSM4	AT2G31360	42.641	1.0641
LSM4	AT2G32070	3.92982	1.01053
LSM4	AT2G33450	4.24242	1.33333
LSM4	AT2G33600	10.4533	2.304
LSM4	AT2G33740	1.77778	11.8857
LSM4	AT2G36000	1.49333	8.832
LSM4	AT2G36830	563.93	1.01053
LSM4	AT2G37250	1.98817	1.02249
LSM4	AT2G37620	1.09804	1.69412
LSM4	AT2G38230	21.578	1.40917
LSM4	AT2G39760	1.33333	40.4571
LSM4	AT2G40300	2.7451	2.25882
LSM4	AT2G41820	2.66667	31.5429
LSM4	AT2G43235	2.48889	1.28
LSM4	AT2G43800	2.48889	1.28
LSM4	AT2G44610	1.96491	2.35789
LSM4	AT2G44650	1.78995	21.3041
LSM4	AT2G44860	1.2043	4.95484
LSM4	AT2G45470	1.10734	1.09831
LSM4	AT2G45970	2.33333	7.2
LSM4	AT2G46670	1.08738	3.54175
LSM4	AT2G46780	1.49333	1.536
LSM4	AT3G01460	1.6779	1.94157
LSM4	AT3G02090	1.81818	1.24675
LSM4	AT3G02520	218.667	1.37143
LSM4	AT3G03020	2.87179	2.21538
LSM4	AT3G03100	1.64926	1.77349
LSM4	AT3G03960	6.43678	1.65517
LSM4	AT3G04470	3.55556	1.82857
LSM4	AT3G04610	2.19608	9.03529
LSM4	AT3G05070	9.51634	2.63529
LSM4	AT3G05350	1.73643	1.60744
LSM4	AT3G05640	1.06667	2.74286
LSM4	AT3G07370	1.49333	2.304
LSM4	AT3G07770	1.34293	1.24317
LSM4	AT3G08770	1.39564	2.51215
LSM4	AT3G08943	1.86667	2.88
LSM4	AT3G10740	1.49333	59.136
LSM4	AT3G12685	2	16.1143
LSM4	AT3G13300	7.72414	2.64828
LSM4	AT3G13410	1.69697	1.12208
LSM4	AT3G13520	1.87739	5.37931
LSM4	AT3G13870	1.40881	1.81132
LSM4	AT3G14110	2.83544	13.4886
LSM4	AT3G16460	4.26667	1.64571
LSM4	AT3G16640	12.9322	2.74286
LSM4	AT3G16670	1.24444	17.92
LSM4	AT3G18000	1.67164	1.43284
LSM4	AT3G18980	4	1.37143
LSM4	AT3G22320	38.4	1.09714
LSM4	AT3G22425	1.2043	3.71613
LSM4	AT3G22480	1.06667	1.64571
LSM4	AT3G22840	2.52718	2.36308
LSM4	AT3G24040	6.78788	1.74545
LSM4	AT3G24570	10.6667	1.37143
LSM4	AT3G27430	1.69697	2.61818
LSM4	AT3G27850	22.9129	1.48945
LSM4	AT3G42790	1.77778	1.82857
LSM4	AT3G43540	5.12418	1.12941
LSM4	AT3G43810	3.92982	1.34737
LSM4	AT3G44110	2.48889	2.56
LSM4	AT3G44890	6.59308	1.96026
LSM4	AT3G47070	2.1222	1.48121
LSM4	AT3G47650	4.26504	2.38355
LSM4	AT3G48000	11.8788	2.61818
LSM4	AT3G48030	415.536	1.66957
LSM4	AT3G48460	1.2043	3.71613
LSM4	AT3G48610	8.2963	1.06667
LSM4	AT3G50590	2.13333	2.19429
LSM4	AT3G51850	1.94444	1
LSM4	AT3G52210	1.03704	1.06667
LSM4	AT3G54640	3.64228	2.34146
LSM4	AT3G54820	3.2	2.19429
LSM4	AT3G54890	6.2477	2.4565
LSM4	AT3G56410	78.9744	1.47692
LSM4	AT3G57290	2.4086	13.6258
LSM4	AT3G63490	1.7832	2.98537
LSM4	AT4G00895	1.77778	1.4019
LSM4	AT4G01290	1.65926	24.5333
LSM4	AT4G01730	3.69637	2.09109
LSM4	AT4G01995	1.08213	5.56522
LSM4	AT4G02430	6.22222	1.6
LSM4	AT4G03080	10.1818	1.74545
LSM4	AT4G03210	5.26694	1.9917
LSM4	AT4G12390	2.26263	1.74545
LSM4	AT4G12790	1.96491	1.68421
LSM4	AT4G14320	24.3002	1.84796
LSM4	AT4G15802	1.57746	7.1662
LSM4	AT4G16400	6.91358	1.42222
LSM4	AT4G17615	1.82114	3.27805
LSM4	AT4G18060	4.14815	1.06667
LSM4	AT4G18820	1.38272	2.13333
LSM4	AT4G19830	1.09804	1.69412
LSM4	AT4G21660	4.91228	2.02105
LSM4	AT4G21670	3.11111	2.4
LSM4	AT4G21960	2.35659	1.46711
LSM4	AT4G22930	3.73333	1.92
LSM4	AT4G23640	2.13333	3.84
LSM4	AT4G24190	2.60276	4.39216
LSM4	AT4G25550	1.60573	2.27097
LSM4	AT4G26555	80.0513	1.10769
LSM4	AT4G26900	3.78744	1.11304
LSM4	AT4G27560	8.61538	1.47692
LSM4	AT4G28750	16.0052	1.73687
LSM4	AT4G30210	7.19679	1.38795
LSM4	AT4G30290	4.48	1.536
LSM4	AT4G32551	2.66667	2.74286
LSM4	AT4G33670	16	1.09714
LSM4	AT4G34140	2.66667	5.48571
LSM4	AT4G34450	1.7284	1.86667
LSM4	AT4G36180	1.35758	4.18909
LSM4	AT4G36420	1.69697	1.30909
LSM4	AT4G37460	2.81761	1.44906
LSM4	AT4G38840	1.24444	6.4
LSM4	AT4G40030	1.38016	8.19815
LSM4	AT5G02610	1.14872	1.8567
LSM4	AT5G03430	2.07407	1.6
LSM4	AT5G04360	1.33333	1.14286
LSM4	AT5G04590	1.85738	1.14627
LSM4	AT5G06340	1.23757	3.71271
LSM4	AT5G06910	75.7037	2.66667
LSM4	AT5G08000	2.10329	1.08169
LSM4	AT5G08300	4.85996	2.04497
LSM4	AT5G09920	128.97	1.74545
LSM4	AT5G10920	1.21739	2.29565
LSM4	AT5G11270	56.9825	1.01053
LSM4	AT5G11380	2.76543	1.42222
LSM4	AT5G11480	1	1.71429
LSM4	AT5G11810	1.69697	1.16364
LSM4	AT5G12470	1.30994	2.69474
LSM4	AT5G14910	2.92902	2.36712
LSM4	AT5G14920	1.28736	1.26897
LSM4	AT5G15220	1.46405	11.6706
LSM4	AT5G15530	1.33333	27.4286
LSM4	AT5G17770	2.43478	4.5913
LSM4	AT5G19530	1.03704	3.2
LSM4	AT5G19590	1.38272	6.4
LSM4	AT5G19750	5.74359	1.96923
LSM4	AT5G21274	9.95556	1.28
LSM4	AT5G23340	4.03604	1.03784
LSM4	AT5G23530	1.86667	2.56
LSM4	AT5G23630	7.14894	2.45106
LSM4	AT5G23760	1.4359	2.21538
LSM4	AT5G24460	1.93939	5.23636
LSM4	AT5G24810	3.51373	2.48471
LSM4	AT5G26940	1.40881	1.08679
LSM4	AT5G27290	2.07407	1.42222
LSM4	AT5G27470	3.82906	1.47692
LSM4	AT5G27720	2.66667	6.85714
LSM4	AT5G27740	2.07407	7.46667
LSM4	AT5G28770	1.49333	1.536
LSM4	AT5G35180	2.19608	77.5529
LSM4	AT5G38410	2.65611	2.94088
LSM4	AT5G38420	2.83656	3.3433
LSM4	AT5G39410	4.52525	1.74545
LSM4	AT5G40500	5.14943	1.32414
LSM4	AT5G41070	19.6848	1.04727
LSM4	AT5G42980	2.71845	3.26214
LSM4	AT5G45170	1.96491	3.03158
LSM4	AT5G47390	1.38272	14.2222
LSM4	AT5G47730	3.73333	2.88
LSM4	AT5G48960	2.48889	25.6
LSM4	AT5G50250	2.39755	14.6202
LSM4	AT5G50370	2.87179	4.43077
LSM4	AT5G50530	3.86207	1.32414
LSM4	AT5G51400	2.25287	1.48966
LSM4	AT5G52780	2.48889	1.28
LSM4	AT5G53860	1.18519	2.4381
LSM4	AT5G54770	3.96163	1.41583
LSM4	AT5G55100	2.48889	2.56
LSM4	AT5G56760	839.648	1.81132
LSM4	AT5G56910	2.33333	2.8
LSM4	AT5G57170	3.48023	1.78983
LSM4	AT5G57490	1.44984	3.72816
LSM4	AT5G58410	1.2043	1.23871
LSM4	AT5G61270	2.82828	5.23636
LSM4	AT5G61310	1.38272	4.97778
LSM4	AT5G64370	7.46667	1.28
LSM4	AT5G65250	4.35556	1.28
LSM4	AT5G65260	1.4359	1.10769
LSM4	AT1G01060	6.29213	1.4382
LSM4	AT1G01090	2.13333	2.58612
LSM4	AT1G03130	4.44444	2.60741
LSM4	AT1G04690	1.02283	4.33973
LSM4	AT1G04810	1.28736	1.32414
LSM4	AT1G05190	2.6543	1.03864
LSM4	AT1G05200	2.59259	2.4
LSM4	AT1G05850	1.25812	15.8101
LSM4	AT1G06000	2.48889	1.70667
LSM4	AT1G06700	5.83333	1.8
LSM4	AT1G07720	1.55556	5.33333
LSM4	AT1G07790	8.06061	2.18182
LSM4	AT1G08360	12.2954	1.49461
LSM4	AT1G08570	7	1.2
LSM4	AT1G08880	4.49123	1.29925
LSM4	AT1G09340	14.2345	1.59723
LSM4	AT1G09750	3.50783	1.03087
LSM4	AT1G10760	1.15634	4.33274
LSM4	AT1G10850	2.73171	2.80976
LSM4	AT1G11910	1.65517	1.89163
LSM4	AT1G12800	1.30994	1.34737
LSM4	AT1G13440	5.42899	2.28017
LSM4	AT1G14910	2.48889	3.84
LSM4	AT1G15340	1.24444	1.28
LSM4	AT1G15690	145.891	1.08936
LSM4	AT1G15750	1.16667	1.8
LSM4	AT1G16840	2.07407	3.2
LSM4	AT1G18650	2.33333	3.6
LSM4	AT1G19910	916	2.05714
LSM4	AT1G20200	1.2043	4.95484
LSM4	AT1G20620	1.34579	1.20481
LSM4	AT1G20810	3.1773	2.58723
LSM4	AT1G21750	2.11987	2.84669
LSM4	AT1G22620	3.39394	1.74545
LSM4	AT1G22840	1.8023	2.9131
LSM4	AT1G24180	1.74319	3.21245
LSM4	AT1G26850	1.02989	1.05931
LSM4	AT1G27950	3.36177	1.54692
LSM4	AT1G29670	2.0846	7.79695
LSM4	AT1G30360	6.99007	1.14383
LSM4	AT1G31340	3.02703	1.55676
LSM4	AT1G32470	2.03352	6.48939
LSM4	AT1G32550	2.4086	3.09677
LSM4	AT1G33120	1.68812	5.7767
LSM4	AT1G41880	1.3407	32.1414
LSM4	AT1G43190	1.21739	3.54783
LSM4	AT1G44575	1.0673	6.6897
LSM4	AT1G48440	1.08738	159.565
LSM4	AT1G49970	129.61	1.93208
LSM4	AT1G50010	2.40343	1.15365
LSM4	AT1G51200	1.93939	2.24416
LSM4	AT1G53230	2.00717	2.47742
LSM4	AT1G53430	2.38298	2.85957
LSM4	AT1G55360	16.9697	2.32727
LSM4	AT1G58290	1.18126	1.45519
LSM4	AT1G59359	2.68511	4.75353
LSM4	AT1G61520	2.56819	1.08443
LSM4	AT1G63000	1.89372	1.11304
LSM4	AT1G63940	8.37255	2.25882
LSM4	AT1G64355	1.64103	2.95385
LSM4	AT1G64550	57.1915	1.22553
LSM4	AT1G65270	7.25926	2.13333
LSM4	AT1G67430	2.72821	1.62462
LSM4	AT1G68010	5.93735	1.89687
LSM4	AT1G68560	2.58881	1.47153
LSM4	AT1G70600	1.78995	3.02466
LSM4	AT1G71020	2.24	1.536
LSM4	AT1G71500	1.12752	3.80134
LSM4	AT1G72640	7.20792	2.56634
LSM4	AT1G72710	1.63964	3.5027
LSM4	AT1G73600	1.38272	1.06667
LSM4	AT1G73940	1.39303	32.2388
LSM4	AT1G74270	1.04673	1.25607
LSM4	AT1G74470	1.58787	9.49555
LSM4	AT1G74640	2.03636	1.39636
LSM4	AT1G75710	1.00901	1.03784
LSM4	AT1G75990	4.48	2.688
LSM4	AT1G76200	2.10329	1.35211
LSM4	AT1G77440	2.54545	1.09091
LSM4	AT1G77710	7.46667	1.64571
LSM4	AT1G78630	1.56113	1.74337
LSM4	AT1G78900	1.6124	1.46711
LSM4	AT1G79010	1.27635	1.31282
LSM4	AT1G79850	1.82348	2.07301
LSM4	AT2G02050	1.00901	1.24541
LSM4	AT2G02100	6.6484	2.36712
LSM4	AT2G04350	1.14872	2.06769
LSM4	AT2G05380	3.96276	2.84246
LSM4	AT2G10940	5.49627	2.63956
LSM4	AT2G14260	1.13995	1.17252
LSM4	AT2G14880	1.11776	1.37964
LSM4	AT2G16500	4.28936	1.79745
LSM4	AT2G17380	1.72308	4.43077
LSM4	AT2G18020	4.66667	1.54286
LSM4	AT2G18740	1.35758	2.79273
LSM4	AT2G18940	5.97333	1.024
LSM4	AT2G18960	2.06262	8.59227
LSM4	AT2G19730	1.5962	2.53112
LSM4	AT2G20140	2.7451	33.0353
LSM4	AT2G20230	1.00901	3.11351
LSM4	AT2G20330	1.6	1.09714
LSM4	AT2G21160	1.53808	27.1101
LSM4	AT2G21370	1.46405	1.12941
LSM4	AT2G23090	1.06667	1.13934
LSM4	AT2G24090	1.26697	1.04253
LSM4	AT2G26250	6.23666	1.7819
LSM4	AT2G26500	1.51762	16.5704
LSM4	AT2G26670	1.24861	1.28428
LSM4	AT2G28190	3.30802	1.40962
LSM4	AT2G30860	1.3913	5.1518
LSM4	AT2G33255	2	8.22857
LSM4	AT2G33730	2	4.8
LSM4	AT2G33800	2.2432	2.26609
LSM4	AT2G34420	4.63146	2.02783
LSM4	AT2G34640	1.38272	8.17778
LSM4	AT2G36250	2.76543	3.55556
LSM4	AT2G36530	2.58746	1.71089
LSM4	AT2G36620	1.48485	1.90909
LSM4	AT2G37660	1.24907	1.42751
LSM4	AT2G39010	3.45279	2.44162
LSM4	AT2G39460	1.59665	5.65132
LSM4	AT2G39470	1.08889	2.64
LSM4	AT2G40730	2.94737	8.58947
LSM4	AT2G41680	1.37808	1.28859
LSM4	AT2G42130	1.38272	1.42222
LSM4	AT2G42540	6.45971	2.01934
LSM4	AT2G42840	6.12135	2.60565
LSM4	AT2G42910	1.2043	1.23871
LSM4	AT2G43010	2.19608	1.69412
LSM4	AT2G43460	1.26599	1.05281
LSM4	AT2G43750	2.26721	3.65344
LSM4	AT2G43950	3.04762	1.95918
LSM4	AT2G44060	2.52252	1.03784
LSM4	AT2G45540	1.91453	2.46154
LSM4	AT2G45640	8.78431	2.25882
LSM4	AT2G45960	1.9235	15.1082
LSM4	AT2G46790	3.6129	2.47742
LSM4	AT2G47390	1.62319	1.1687
LSM4	AT2G47610	1.9422	13.2439
LSM4	AT2G47840	1.57193	1.01053
LSM4	AT3G01500	13.9126	2.07189
LSM4	AT3G01790	1.4359	1.47692
LSM4	AT3G02110	2.03636	4.18909
LSM4	AT3G02420	2.03636	1.04727
LSM4	AT3G02470	1.10467	2.1913
LSM4	AT3G03780	5.94954	2.29482
LSM4	AT3G03920	1.28736	7.28276
LSM4	AT3G04600	2.15385	3.69231
LSM4	AT3G05680	1.96491	1.01053
LSM4	AT3G06670	1.40881	78.9736
LSM4	AT3G07320	25.4545	1.74545
LSM4	AT3G07390	2.33333	2.8
LSM4	AT3G08580	1.80366	2.55407
LSM4	AT3G08940	1.31203	4.01789
LSM4	AT3G09260	1.60766	1.37799
LSM4	AT3G10420	5.08087	2.84024
LSM4	AT3G10770	2.03636	2.79273
LSM4	AT3G11510	1.77094	7.21231
LSM4	AT3G11630	1.76835	1.95461
LSM4	AT3G11830	2.48889	6.20308
LSM4	AT3G11940	2.09476	1.53217
LSM4	AT3G12290	2.60465	3.79535
LSM4	AT3G12560	2.11321	1.08679
LSM4	AT3G13570	4.91228	1.51579
LSM4	AT3G13920	1.00901	1.70502
LSM4	AT3G15020	1.39564	1.61495
LSM4	AT3G15353	1.13131	4.65455
LSM4	AT3G15360	1.27273	2.72727
LSM4	AT3G17930	1.46405	65.8824
LSM4	AT3G18890	1.91667	1.15714
LSM4	AT3G20050	2.36748	1.49854
LSM4	AT3G21055	4.52352	1.25644
LSM4	AT3G23700	12.5641	1.29231
LSM4	AT3G23820	10.6055	2.07898
LSM4	AT3G24830	1.26984	4.48435
LSM4	AT3G25920	2.5896	1.10983
LSM4	AT3G26030	1.40881	5.0717
LSM4	AT3G26520	2.64623	3.31034
LSM4	AT3G27740	1.10617	1.99111
LSM4	AT3G27925	1.07692	2.15385
LSM4	AT3G28940	1.49333	4.608
LSM4	AT3G46060	6.14902	1.58118
LSM4	AT3G47470	1.39854	2.27763
LSM4	AT3G47800	160.821	1.47692
LSM4	AT3G48930	1.81415	17.2358
LSM4	AT3G49910	2.32479	16.1055
LSM4	AT3G52300	1.86667	12.48
LSM4	AT3G52560	1.3913	2.02733
LSM4	AT3G52870	1.38272	2.48889
LSM4	AT3G53730	3.4188	2.6022
LSM4	AT3G53740	2.94737	2.90526
LSM4	AT3G53870	5.5641	2.4
LSM4	AT3G54050	2.26484	1.42779
LSM4	AT3G54500	1.86667	1.856
LSM4	AT3G55440	1.7909	1.73579
LSM4	AT3G55620	4.8172	1.85806
LSM4	AT3G55800	4.3403	2.12752
LSM4	AT3G56150	1.65926	14.08
LSM4	AT3G56340	2.79265	1.43622
LSM4	AT3G56370	4.30769	1.47692
LSM4	AT3G56510	3.33333	1.37143
LSM4	AT3G56910	3.2775	2.28618
LSM4	AT3G57090	6.46154	1.84615
LSM4	AT3G57560	6.5679	1.24444
LSM4	AT3G58610	1.27141	14.2663
LSM4	AT3G59280	3.04762	1.56735
LSM4	AT3G59540	1.15226	1.36296
LSM4	AT3G59980	2.26263	2.32727
LSM4	AT3G60770	218.726	1.64875
LSM4	AT3G61260	1.00901	15.0486
LSM4	AT3G61470	3.76971	2.49991
LSM4	AT3G61710	1.38272	1.42222
LSM4	AT3G62110	1.86667	5.28
LSM4	AT3G62410	1.19523	8.31638
LSM4	AT3G62790	11.9919	1.86182
LSM4	AT3G62870	1.2095	7.04968
LSM4	AT3G63160	2.51013	2.07727
LSM4	AT3G63170	1.62319	115.617
LSM4	AT4G01150	2.19608	30.0688
LSM4	AT4G01610	1.2043	1.54839
LSM4	AT4G02530	1.33701	12.2711
LSM4	AT4G02840	39.1694	1.57377
LSM4	AT4G03280	13.0297	2.80396
LSM4	AT4G04340	1.76101	590.853
LSM4	AT4G05320	20.9763	2.68722
LSM4	AT4G07410	1.36585	1.40488
LSM4	AT4G09650	2.35097	2.91385
LSM4	AT4G10610	1.96491	4.71579
LSM4	AT4G10770	1.77778	113.829
LSM4	AT4G10920	4	2.74286
LSM4	AT4G11110	12.6667	2.05714
LSM4	AT4G11600	4.06601	1.14059
LSM4	AT4G13940	3.50378	2.20583
LSM4	AT4G14210	2.30712	2.58876
LSM4	AT4G14910	2.48889	3.2
LSM4	AT4G14960	1.84362	1.50123
LSM4	AT4G15110	1.91453	1.96923
LSM4	AT4G15940	2.76543	1.42222
LSM4	AT4G16520	365.576	2.82597
LSM4	AT4G16983	1.62607	18.8928
LSM4	AT4G17560	1.46254	1.06887
LSM4	AT4G18390	3.13725	2.42017
LSM4	AT4G20330	1.03704	1.6
LSM4	AT4G22010	1.65926	2.27556
LSM4	AT4G22150	1.30994	2.02105
LSM4	AT4G23990	2.15385	87.1385
LSM4	AT4G24780	6.4	2.19429
LSM4	AT4G25670	1.16667	3
LSM4	AT4G26100	3.04762	1.17551
LSM4	AT4G26970	2.94737	2.02105
LSM4	AT4G27440	1.53107	2.52925
LSM4	AT4G28025	1.21739	1.73913
LSM4	AT4G28080	2.1844	1.02128
LSM4	AT4G28240	2.60465	1.33953
LSM4	AT4G28610	1.82114	1.40488
LSM4	AT4G29410	1.30536	2.21538
LSM4	AT4G31700	1.02283	5.32603
LSM4	AT4G32020	4.49564	1.50785
LSM4	AT4G32570	1.00901	2.59459
LSM4	AT4G33010	2.44515	3.38914
LSM4	AT4G34265	1.88235	3.4958
LSM4	AT4G37760	1.99111	1.28
LSM4	AT4G38225	2.13333	1.09714
LSM4	AT4G38970	1.70943	2.80328
LSM4	AT4G39200	2.54008	2.27848
LSM4	AT4G39540	2.33333	1.2
LSM4	AT4G39710	2.83544	2.91646
LSM4	AT4G40040	2.01802	5.18919
LSM4	AT5G01410	2.02584	1.63721
LSM4	AT5G02380	52.0995	1.00299
LSM4	AT5G03850	1.97647	1.12941
LSM4	AT5G04320	1.02752	15.8532
LSM4	AT5G04740	1.69697	1.30909
LSM4	AT5G05010	1.22807	1.89474
LSM4	AT5G06290	1.97311	6.51572
LSM4	AT5G07090	2.79589	10.6573
LSM4	AT5G07370	4.66667	1.8
LSM4	AT5G08650	1.62319	2.50435
LSM4	AT5G09770	3.11111	1.28
LSM4	AT5G09850	3.39394	1.55152
LSM4	AT5G11450	1.47518	15.7568
LSM4	AT5G11750	1.24444	3.2
LSM4	AT5G11840	1.03704	3.73333
LSM4	AT5G12130	2.28571	1.37143
LSM4	AT5G12860	1.28244	3.95725
LSM4	AT5G13030	2.28571	1.17551
LSM4	AT5G13120	1.3545	1.21905
LSM4	AT5G13590	1.28736	1.32414
LSM4	AT5G13650	7.58333	1.62857
LSM4	AT5G13770	2.07407	3.91111
LSM4	AT5G13780	1.94783	1.33565
LSM4	AT5G13840	12.1333	1.44
LSM4	AT5G14200	1.06667	1.28
LSM4	AT5G14320	1.46208	2.03538
LSM4	AT5G15200	66.728	1.72874
LSM4	AT5G15650	1.5743	2.83373
LSM4	AT5G15950	1.84818	5.19604
LSM4	AT5G15970	4.90738	1.0223
LSM4	AT5G16070	82.963	1.6
LSM4	AT5G16290	9.16959	1.34737
LSM4	AT5G16390	1.0815	1.22364
LSM4	AT5G16440	1.71648	3.53103
LSM4	AT5G16660	1.30994	3.36842
LSM4	AT5G17530	1.24444	7.04
LSM4	AT5G17870	1.36434	1.84983
LSM4	AT5G17920	1.05329	1.91097
LSM4	AT5G18700	1.80645	1.54839
LSM4	AT5G19140	2.48889	10.24
LSM4	AT5G19760	1.1233	1.1554
LSM4	AT5G22640	2.361	1.36601
LSM4	AT5G23010	1.24444	1.63556
LSM4	AT5G23740	1.26554	1.30169
LSM4	AT5G23900	1.87519	1.8411
LSM4	AT5G24300	1.84362	1.42222
LSM4	AT5G24690	3.34713	1.32414
LSM4	AT5G25610	1.26554	1.30169
LSM4	AT5G36910	2.85957	7.18979
LSM4	AT5G38530	9.88235	1.12941
LSM4	AT5G42030	1.67164	1.14627
LSM4	AT5G42090	4.42938	2.92881
LSM4	AT5G42100	1.23077	1.47692
LSM4	AT5G42190	1.2043	1.85806
LSM4	AT5G42310	2.07407	2.13333
LSM4	AT5G42890	1.62319	5.42609
LSM4	AT5G44290	1.62319	2.50435
LSM4	AT5G47010	2.28571	1.95918
LSM4	AT5G47030	1.27349	1.17199
LSM4	AT5G47570	53.3661	1.06012
LSM4	AT5G47930	2.19608	1.77479
LSM4	AT5G48545	1.24444	2.56
LSM4	AT5G48760	9.08108	1.55676
LSM4	AT5G49640	2.07407	3.2
LSM4	AT5G51720	1.52142	3.0094
LSM4	AT5G52240	1.49333	1.152
LSM4	AT5G53300	7.25926	2.08
LSM4	AT5G54760	1.44984	3.9767
LSM4	AT5G55120	25.6667	1.44
LSM4	AT5G55910	6.44604	1.24317
LSM4	AT5G56120	1.14872	1.18154
LSM4	AT5G57800	1.83607	5.66557
LSM4	AT5G57870	1.52381	2.35102
LSM4	AT5G57930	21.4949	1.35758
LSM4	AT5G58290	3.50997	1.31282
LSM4	AT5G59910	2.95444	4.00576
LSM4	AT5G60390	2.12513	4.56862
LSM4	AT5G63400	2.86222	1.28
LSM4	AT5G64040	10.3727	1.46682
LSM4	AT5G64400	1.07104	1.10164
LSM4	AT5G64670	2.19608	1.12941
LSM4	AT5G64860	8.61538	1.47692
LSM4	AT5G65220	1.08862	2.99691
LSM4	AT5G65940	1.33333	4.11429
LSM4	ATCG00380	1.18519	1.52381
LSM4	AT1G15120	6.33962	3.26038
LSM4	AT1G19920	3.1773	6.53617
LSM4	AT1G64970	26.7423	3.13191
LSM4	AT2G40205	19.358	3.31852
LSM4	AT3G16250	3.00896	52.4991
LSM4	AT1G06390	7	2.91429
LSM4	AT1G07890	1.69697	1.34876
LSM4	AT1G10470	1.13131	1.35758
LSM4	AT1G11840	1.42222	2.83429
LSM4	AT1G13930	104.667	2.74286
LSM4	AT1G15270	2.46154	1.0022
LSM4	AT1G17100	1.10617	2.70222
LSM4	AT1G21720	1.40502	1.75484
LSM4	AT1G32200	2.79128	1.07664
LSM4	AT1G33140	1.41609	2.18483
LSM4	AT1G42960	1.46982	2.72126
LSM4	AT1G47420	1.89831	1.62712
LSM4	AT1G48630	1.18991	1.2239
LSM4	AT1G50900	1.26389	3.95
LSM4	AT1G51070	7.46667	2.71059
LSM4	AT1G59900	1.51762	1.87317
LSM4	AT1G63700	25.0594	2.10411
LSM4	AT1G65930	1.11776	3.79401
LSM4	AT1G66970	13.1874	1.52836
LSM4	AT1G67730	30.6799	2.09109
LSM4	AT1G69530	2.10598	3.84
LSM4	AT1G70370	3.62963	2.13333
LSM4	AT1G74060	6.71161	2.69663
LSM4	AT1G75350	1.6779	1.00674
LSM4	AT1G76810	1.16667	2.1
LSM4	AT1G78370	1.00901	8.04324
LSM4	AT1G78380	3.98706	1.02524
LSM4	AT1G79510	1.99111	42.24
LSM4	AT1G80070	1.55556	2.85714
LSM4	AT2G05100	2.04678	3.55789
LSM4	AT2G14750	2.63529	2.48471
LSM4	AT2G17390	2.26263	2.61818
LSM4	AT2G22670	42.4631	1.22137
LSM4	AT2G22840	1.17585	5.5937
LSM4	AT2G24060	3.57778	2.08
LSM4	AT2G26080	1.44173	2.84878
LSM4	AT2G27710	2.81004	3.30323
LSM4	AT2G28000	2.00551	12.2182
LSM4	AT2G29630	1.41261	1.03784
LSM4	AT2G31610	8.7572	1.97531
LSM4	AT2G32060	7.9039	1.47027
LSM4	AT2G35260	1.96491	4.04211
LSM4	AT2G35500	1.30994	1.68421
LSM4	AT2G36930	1.55556	7.84
LSM4	AT2G36990	21.698	2.13333
LSM4	AT2G38040	1.09804	1.41176
LSM4	AT2G39390	1.06667	24.4506
LSM4	AT2G40540	1.53425	9.73151
LSM4	AT2G42590	2.54545	1.16364
LSM4	AT2G43680	1.58025	1.21905
LSM4	AT2G43710	1.66454	1.34522
LSM4	AT2G47110	1.22222	1.42857
LSM4	AT2G47590	1.26554	1.13898
LSM4	AT3G01120	1.10617	12.3733
LSM4	AT3G01130	1.2514	1.39441
LSM4	AT3G02230	1.4359	1.47692
LSM4	AT3G05880	81.7497	1.66957
LSM4	AT3G09500	1.09268	2.34146
LSM4	AT3G12780	5.7759	2.43038
LSM4	AT3G13040	1.89831	104.136
LSM4	AT3G13580	6.33962	1.44906
LSM4	AT3G14930	2.07407	9.33333
LSM4	AT3G18780	11.3333	1.27347
LSM4	AT3G22890	3.16049	1.72698
LSM4	AT3G24430	1.03131	13.3657
LSM4	AT3G46780	1.0728	1.10345
LSM4	AT3G47833	3.92982	1.26316
LSM4	AT3G48990	1.56863	3.38824
LSM4	AT3G52960	1.17124	23.7176
LSM4	AT3G53460	1.08527	1.00465
LSM4	AT3G59400	1.12868	1.25023
LSM4	AT3G61440	1.44	1.04229
LSM4	AT4G04640	3.2	1.29925
LSM4	AT4G08390	1.23077	1.05495
LSM4	AT4G10320	3.65217	1.14783
LSM4	AT4G12800	45.1852	1.44762
LSM4	AT4G14440	1.22807	1.38947
LSM4	AT4G14900	2.32015	1.62712
LSM4	AT4G18730	9.58112	1.35929
LSM4	AT4G19410	2.33333	7.30909
LSM4	AT4G20890	1.2043	4.33548
LSM4	AT4G21860	1.15125	1.48018
LSM4	AT4G24330	1	2.22857
LSM4	AT4G29020	19.1579	1.76842
LSM4	AT4G29160	1.14286	2.35102
LSM4	AT4G29670	1.58025	1.42222
LSM4	AT4G32260	1.30619	2.08855
LSM4	AT4G32590	1.29855	2.17043
LSM4	AT4G34640	1.59242	4.54976
LSM4	AT4G35100	2.96128	1.1966
LSM4	AT4G35450	3.53153	1.03784
LSM4	AT4G37930	1.23985	5.33137
LSM4	AT5G02870	2.86222	2.688
LSM4	AT5G03350	1.38272	3.2
LSM4	AT5G08530	2.46541	2.11321
LSM4	AT5G09660	1.38272	1.73827
LSM4	AT5G10360	6.43243	2.33514
LSM4	AT5G13430	2.63768	22.2261
LSM4	AT5G13440	1.6092	39.3931
LSM4	AT5G19770	1.09804	1.41176
LSM4	AT5G26780	1.13131	1.55152
LSM4	AT5G26830	1.26554	1.46441
LSM4	AT5G27700	1.85124	1.26942
LSM4	AT5G28840	1.63384	1.9326
LSM4	AT5G35620	24.0264	2.85149
LSM4	AT5G35970	1.10891	73.5683
LSM4	AT5G42080	2.70531	2.22609
LSM4	AT5G42790	5.14943	2.64828
LSM4	AT5G47690	4.95575	1.01947
LSM4	AT5G48480	6.09524	2.1551
LSM4	AT5G53560	1.49333	1.536
LSM4	AT5G57345	1.48148	6.78095
LSM4	AT5G59850	1.84985	3.11351
LSM4	AT5G63310	2.02715	4.17014
LSM4	AT5G64350	2.12865	3.95789
LSM4	AT5G65620	1.42222	4.57143
LSM5	AT2G46670	4.20818	6.55451
LSM5	AT1G77940	1.24792	1.29581
LSM5	AT1G78630	3.10712	1.07545
LSM5	AT2G38530	1.04696	1.08714
LSM5	AT3G45780	1.21073	1.2572
LSM5	AT3G51950	1.18427	1.22972
LSM5	AT5G13780	1.88453	1.95686
LSM5	AT5G41685	1.22441	1.2714
LSM5	AT5G57345	1.72001	8.03708
LSM6A	AT1G61000	4.82892	9.31976
LSM6A	AT4G14455	6.25971	3.62435
LSM6A	AT1G60560	3.38025	4.89287
LSM6A	AT4G37190	5.14385	1.41822
LSM6A	AT5G06280	1.12675	1.08731
LSM6A	AT5G19320	2.66862	13.7344
LSM6A	AT5G40550	1.20723	1.16497
LSM6A	AT3G48030	2.20451	2.83645
LSM6A	AT3G58580	2.11265	1.01935
LSM6A	AT5G22070	2.81687	2.71826
LSM6A	AT2G03730	1.25194	1.81218
LSM6A	AT4G33090	1.76054	1.01935
LSM6A	AT1G01060	1.39261	2.68772
LSM6A	AT1G72640	1.17137	1.04963
LSM6A	AT1G77940	1.39492	1.25217
LSM6A	AT3G53740	1.33431	30.3122
LSM6B	AT4G19130	15.7662	12.1714
LSM6B	AT1G56045	8.67483	27.9703
LSM6B	AT2G17360	10.1793	6.76188
LSM6B	AT3G02520	4.50461	13.0408
LSM6B	AT1G19490	2.25231	4.34692
LSM6B	AT1G60660	2.62769	5.07141
LSM6B	AT1G69730	12.2626	1.69047
LSM6B	AT2G04520	4.72985	1.52142
LSM6B	AT2G36130	2.42556	1.17033
LSM6B	AT3G55830	2.03434	1.47235
LSM6B	AT3G61100	2.62769	2.53571
LSM6B	AT4G14455	1.16786	1.69047
LSM6B	AT4G31920	1.43329	1.38311
LSM6B	AT5G04950	3.15323	1.52142
LSM6B	AT5G51710	2.86657	1.38311
LSM6B	AT5G64120	1.12615	1.08673
LSM6B	AT1G48440	1.53069	1.62482
LSM6B	AT1G60560	26.8025	1.52142
LSM6B	AT2G17480	2.10215	4.05713
LSM6B	AT2G41820	1.12615	475.988
LSM6B	AT3G26400	14.8903	1.69047
LSM6B	AT4G18390	1.32489	2.42916
LSM6B	AT4G38460	2.14993	1.38311
LSM6B	AT5G19550	7.88308	1.08673
LSM6B	AT5G61220	2.11497	1.11324
LSM6B	AT1G10740	2.48939	2.00187
LSM6B	AT1G13440	2.65189	1.32009
LSM6B	AT1G14910	1.05108	1.01428
LSM6B	AT1G23310	1.17997	2.54009
LSM6B	AT1G28330	2.25231	230.659
LSM6B	AT1G41880	1.4808	13.2809
LSM6B	AT1G57720	1.00103	1.12698
LSM6B	AT1G60170	2.33573	1.69047
LSM6B	AT2G06520	1.75484	1.2436
LSM6B	AT2G34420	6.87209	1.79816
LSM6B	AT2G34720	1.40144	1.35238
LSM6B	AT3G02450	2.82982	1.17033
LSM6B	AT3G05530	1.89954	1.00817
LSM6B	AT3G11400	2.00205	1.20748
LSM6B	AT3G55620	6.10303	2.45391
LSM6B	AT4G12310	2.0213	1.17033
LSM6B	AT4G16520	5.9379	2.04174
LSM6B	AT4G20330	1.31385	9.29759
LSM6B	AT4G25030	1.69636	2.21473
LSM6B	AT4G28030	2.33573	1.40873
LSM6B	AT4G37210	21.0215	1.01428
LSM6B	AT4G37310	2.25231	1.97587
LSM6B	AT5G08290	1.63968	1.33885
LSM6B	AT5G38430	3.30875	1.80604
LSM6B	AT5G54770	1.83371	2.48098
LSM6B	AT5G63510	1.16786	1.12698
LSM6B	AT2G21660	3.32509	9.64409
LSM6B	AT3G29185	12.6129	3.34713
LSM6B	AT1G09750	1.26976	1.53163
LSM6B	AT1G14320	2.58663	1.52539
LSM6B	AT1G15120	4.90833	1.00471
LSM6B	AT1G15690	2.23633	4.50107
LSM6B	AT1G70490	14.1103	2.01467
LSM6B	AT1G77940	1.99725	2.01494
LSM6B	AT2G23930	1.383	3.46991
LSM6B	AT3G11830	11.8853	1.63846
LSM6B	AT3G54890	1.42008	1.20686
LSM6B	AT4G01310	2.70277	3.83978
LSM6B	AT4G11600	1.2488	15.3649
LSM6B	AT4G12830	14.2995	2.47674
LSM6B	AT4G32020	2.0086	7.48763
LSM6B	AT5G07090	4.09781	1.54153
LSM6B	AT5G14740	1.11995	1.91925
LSM7	AT1G01370	21.0389	14.5642
LSM7	AT1G03590	20.4013	148.29
LSM7	AT1G10780	20.4013	14.1229
LSM7	AT1G11390	10.2007	699.081
LSM7	AT1G12850	1907.53	12.946
LSM7	AT1G34760	24.935	25.8919
LSM7	AT1G57620	10.9471	11.3672
LSM7	AT1G61000	32.0593	11018.9
LSM7	AT1G64185	49.87	25.8919
LSM7	AT1G68940	17.2627	17.9252
LSM7	AT1G72750	10.2007	31.7764
LSM7	AT2G37790	160.296	16.6448
LSM7	AT3G02710	10.6864	22.1931
LSM7	AT3G04770	44.883	209.724
LSM7	AT3G08650	20.4013	211.843
LSM7	AT3G08890	120.839	35.8503
LSM7	AT3G12690	673.244	349.541
LSM7	AT3G13404	138.469	89.2444
LSM7	AT3G20630	14.0259	14.5642
LSM7	AT3G25150	56.1037	582.568
LSM7	AT3G27120	42.0778	116.514
LSM7	AT3G27670	32.0593	1597.9
LSM7	AT3G56710	40.8027	21.1843
LSM7	AT3G63390	44.883	46.6054
LSM7	AT4G00230	17.2627	35.8503
LSM7	AT4G00270	44.883	23.3027
LSM7	AT4G11410	12.4675	12.946
LSM7	AT4G14455	16.6233	25.8919
LSM7	AT4G26090	32.0593	33.2896
LSM7	AT4G27490	13.2009	13.7075
LSM7	AT4G30080	22.4415	69.9081
LSM7	AT4G34530	49.87	155.351
LSM7	AT5G03406	44.883	15.5351
LSM7	AT5G06180	24.935	12.946
LSM7	AT5G06280	14.961	15.5351
LSM7	AT5G18590	179.532	46.6054
LSM7	AT5G19320	23.6226	134.91
LSM7	AT5G19420	11.8113	12.2646
LSM7	AT5G20300	448.83	46.6054
LSM7	AT5G23860	22.4415	116.514
LSM7	AT5G42480	138.101	35.8503
LSM7	AT5G47420	28.0519	43.6926
LSM7	AT5G56350	29.922	15.5351
LSM7	AT1G01290	98.1815	14.5642
LSM7	AT1G07980	24.935	15.5351
LSM7	AT1G14020	13.3979	13.9121
LSM7	AT1G16740	405.193	12.946
LSM7	AT1G24240	101.622	26.3804
LSM7	AT1G28050	12.4675	25.8919
LSM7	AT1G28330	24.0444	66.5792
LSM7	AT1G53250	18.7012	77.6757
LSM7	AT1G55160	50.4933	34.9541
LSM7	AT1G58230	12.4675	12.946
LSM7	AT1G59610	11.8113	12.2646
LSM7	AT1G59750	277.218	13.7075
LSM7	AT1G60560	246.856	1607.89
LSM7	AT1G69770	14.961	31.0703
LSM7	AT1G70100	13.2009	82.2449
LSM7	AT1G70600	13.8338	438.921
LSM7	AT2G04340	14.0259	14.5642
LSM7	AT2G26210	290.908	34.5225
LSM7	AT2G32765	12.4675	25.8919
LSM7	AT2G38300	11.2207	40.7797
LSM7	AT2G44520	42.0778	14.5642
LSM7	AT2G46230	10.4379	13.5481
LSM7	AT3G09100	19.5143	30.3948
LSM7	AT3G12050	11.2207	34.9541
LSM7	AT3G27830	12.8277	15.0765
LSM7	AT3G60030	25.4055	17.587
LSM7	AT3G60250	10.2007	10.5921
LSM7	AT3G61260	84.9137	50.3842
LSM7	AT3G63460	128.237	16.6448
LSM7	AT4G10110	22.4415	11.6514
LSM7	AT4G21160	96.1778	33.2896
LSM7	AT4G38460	10.2007	667.305
LSM7	AT5G27840	16.0296	11.0965
LSM7	AT5G38410	13.4483	14.6119
LSM7	AT5G47570	57.8247	20.0146
LSM7	AT5G52510	32.0593	11.0965
LSM7	AT1G02780	21.7296	42.793
LSM7	AT1G11650	13.4842	59.0069
LSM7	AT1G13020	72.5381	18.8305
LSM7	AT1G23310	14.0824	13.9521
LSM7	AT1G29910	10.4848	50.3531
LSM7	AT1G29930	12.6026	11.3751
LSM7	AT1G31650	287.836	10.1316
LSM7	AT1G63680	19.948	20.7135
LSM7	AT1G67090	12.3523	20.3587
LSM7	AT1G70760	19.415	14.8236
LSM7	AT1G71220	44.0815	12.4836
LSM7	AT1G72640	19.9974	116.514
LSM7	AT1G77940	659.461	1042.14
LSM7	AT1G79720	20.0968	41.7362
LSM7	AT2G19540	20.4013	14.1229
LSM7	AT2G36830	109.936	16.9817
LSM7	AT2G39730	30.4195	24.7624
LSM7	AT2G43750	56.3308	16.0383
LSM7	AT3G11400	17.8107	22.1931
LSM7	AT3G13040	15.2146	15.7984
LSM7	AT3G16140	19.3342	47.0834
LSM7	AT3G18500	12.2408	12.7106
LSM7	AT3G22120	11.3922	29.9552
LSM7	AT3G43810	25.5912	10.2205
LSM7	AT3G44720	14.961	88.0325
LSM7	AT3G55380	153.766	12.946
LSM7	AT3G55750	58.2185	31.5181
LSM7	AT3G60245	301.429	11.1434
LSM7	AT4G16520	72.862	678.906
LSM7	AT4G24770	11.6764	396.264
LSM7	AT4G30480	17.8107	25.8919
LSM7	AT4G31560	12.4675	30.2072
LSM7	AT4G40030	53.9259	96.0537
LSM7	AT5G05010	20.6698	41.393
LSM7	AT5G08290	184.918	13.0495
LSM7	AT5G13770	257.661	12.946
LSM7	AT5G19760	11.1214	10.3109
LSM7	AT5G38430	36.7155	16.4863
LSM7	AT5G42030	10.8858	12.1731
LSM7	AT5G47320	15.4769	16.0708
LSM7	AT5G50160	51.2087	18.7673
LSM7	AT5G58490	30.2097	13.4439
LSM7	AT5G59910	92.0262	33.5291
LSM7	AT1G11840	44.883	43.2765
LSM7	AT1G15690	42.5183	13.4575
LSM7	AT1G20260	94.8451	95.7941
LSM7	AT1G20810	70.0302	120.645
LSM7	AT1G22840	27.8584	65.8904
LSM7	AT1G43670	18.7012	71.4339
LSM7	AT1G47200	25.1894	23.7783
LSM7	AT1G69620	15.9663	12.8948
LSM7	AT1G70490	11.272	24.4732
LSM7	AT1G72370	20.8758	10.8385
LSM7	AT1G73060	20.0968	31.3022
LSM7	AT1G78900	105.125	13.161
LSM7	AT2G17360	62.0005	27.2915
LSM7	AT2G19730	21.3221	25.7382
LSM7	AT2G31400	60.4868	25.4873
LSM7	AT2G34420	10.5341	13.8683
LSM7	AT2G41430	10.7674	48.8415
LSM7	AT2G42590	13.6009	42.3686
LSM7	AT3G47470	17.3585	11.4776
LSM7	AT4G17560	38.8677	29.789
LSM7	AT4G24220	17.6506	2971.75
LSM7	AT4G28780	55.4826	27.5161
LSM7	AT4G31700	44.5755	12.7686
LSM7	AT4G37550	18.1607	22.8986
LSM7	AT4G38970	12.5052	25.8695
LSM7	AT4G39200	64.2707	149.698
LSM7	AT5G10360	18.1958	262.943
LSM7	AT5G11480	16.0296	10.403
LSM7	AT5G12150	13.5635	23.0466
LSM7	AT5G13650	489.405	205.112
LSM7	AT5G15230	10.4942	567.48
LSM7	AT5G20290	47.9691	35.1805
LSM7	AT5G50250	35.0005	12.8272
LSM7	AT5G55190	35.0648	14.5642
LSM7	AT5G66190	22.8015	13.3959
LSM7	AT1G76860	8.63134	8.96258
LSM7	AT4G37020	24.935	8.63063
LSM7	AT5G21170	9.75717	20.2632
LSM7	AT5G42660	6.23374	6.47298
LSM7	AT1G27650	7.48049	15.5351
LSM7	AT1G51140	7.48049	7.76757
LSM7	AT1G53430	23.8739	9.91605
LSM7	AT1G54370	6.23374	71.2027
LSM7	AT1G71865	10.4379	5.41924
LSM7	AT2G15020	7.48049	7.76757
LSM7	AT2G32810	5.75423	221.077
LSM7	AT2G36410	6.23374	6.47298
LSM7	AT2G40610	6.80045	7.06143
LSM7	AT2G45560	7.73844	32.1417
LSM7	AT2G47500	23.6226	6.13229
LSM7	AT3G02060	8.31166	8.63063
LSM7	AT3G09700	8.63134	8.96258
LSM7	AT3G10740	17.9532	9.32108
LSM7	AT3G16090	143.243	9.91605
LSM7	AT3G20870	8.01481	16.6448
LSM7	AT3G21390	9.0979	15.7451
LSM7	AT3G22425	7.23919	7.517
LSM7	AT3G50950	6.60044	13.7075
LSM7	AT3G56410	8.63134	35.8503
LSM7	AT3G57080	11.2207	5.82568
LSM7	AT3G59800	8.16054	144.053
LSM7	AT4G00830	6.06527	8.39737
LSM7	AT4G02970	7.01296	7.2821
LSM7	AT4G19200	7.23919	7.517
LSM7	AT4G20030	5.75423	11.9501
LSM7	AT4G22530	7.73844	8.03542
LSM7	AT4G23940	7.23919	22.551
LSM7	AT4G25370	505.588	8.16048
LSM7	AT4G26140	8.16054	12.7106
LSM7	AT4G27040	6.80045	317.764
LSM7	AT4G28710	6.06527	25.1921
LSM7	AT4G32620	125.408	6.85374
LSM7	AT4G32640	8.74343	12.1053
LSM7	AT5G02740	9.75717	5.06581
LSM7	AT5G05370	9.54957	12.3951
LSM7	AT5G10060	5.10034	42.3686
LSM7	AT5G10810	59.844	7.76757
LSM7	AT5G14590	5.34321	22.1931
LSM7	AT5G15530	8.01481	12.4836
LSM7	AT5G20890	3749.31	7.06143
LSM7	AT5G61770	6.80045	7.06143
LSM7	AT5G62210	6.41185	19.9738
LSM7	AT5G63410	5.34321	16.6448
LSM7	AT5G66100	14.961	7.76757
LSM7	AT1G01970	39.6026	9.13832
LSM7	AT1G05190	7.28394	12.6058
LSM7	AT1G05200	6.23374	12.946
LSM7	AT1G07080	11.2207	5.82568
LSM7	AT1G07650	7.23919	7.517
LSM7	AT1G09840	5.34321	11.0965
LSM7	AT1G10630	53.8596	9.32108
LSM7	AT1G10740	8.85848	9.19844
LSM7	AT1G12900	6.69895	25.4255
LSM7	AT1G13440	5.98294	195.413
LSM7	AT1G14910	7.48049	7.76757
LSM7	AT1G18500	8.88772	6.9216
LSM7	AT1G19910	288.533	8.3224
LSM7	AT1G20640	5.21895	5.41924
LSM7	AT1G23130	6.35136	6.59511
LSM7	AT1G25520	5.47353	28.4179
LSM7	AT1G29070	15.3315	9.15393
LSM7	AT1G29920	6.83596	7.0983
LSM7	AT1G30380	5.43846	37.518
LSM7	AT1G47530	49.87	8.63063
LSM7	AT1G51080	8.31166	25.8919
LSM7	AT1G52220	6.71008	7.74176
LSM7	AT1G52740	5.5184	5.73018
LSM7	AT1G53240	24.0605	7.23832
LSM7	AT1G55360	6.80045	14.1229
LSM7	AT1G56045	8.8198	19.3341
LSM7	AT1G58520	307.531	8.63063
LSM7	AT1G60940	9.65225	12.5283
LSM7	AT1G60950	5.78163	26.2843
LSM7	AT1G64355	6.16524	28.1681
LSM7	AT1G68660	5.37521	15.3491
LSM7	AT1G70560	7.23919	22.551
LSM7	AT1G72770	12.2408	8.47371
LSM7	AT1G76140	6.06527	18.8941
LSM7	AT1G79040	5.79985	8.72569
LSM7	AT1G80560	6.60044	381.525
LSM7	AT2G03730	311.687	8.63063
LSM7	AT2G06520	7.41545	12.4619
LSM7	AT2G18940	8.97659	9.32108
LSM7	AT2G23820	11.5827	9.0204
LSM7	AT2G26920	5.68139	176.983
LSM7	AT2G27290	8.97659	18.6422
LSM7	AT2G30570	9.71939	13.5011
LSM7	AT2G30860	5.57552	11.579
LSM7	AT2G32850	53.9732	8.84913
LSM7	AT2G33210	5.21895	10.8385
LSM7	AT2G33370	8.37369	29.5631
LSM7	AT2G33450	5.66704	11.4748
LSM7	AT2G36250	8.31166	8.63063
LSM7	AT2G37250	6.63949	8.27315
LSM7	AT2G37860	5.90565	12.2646
LSM7	AT2G37940	10.9471	5.68359
LSM7	AT2G38610	5.61037	5.82568
LSM7	AT2G39390	5.49587	6.65792
LSM7	AT2G40510	56.4243	5.32633
LSM7	AT2G46670	8.71514	203.616
LSM7	AT2G48070	6.23374	6.47298
LSM7	AT3G02170	27.2018	7.06143
LSM7	AT3G05530	24.3341	5.61511
LSM7	AT3G06700	5.15896	16.0708
LSM7	AT3G07770	54.8928	5.02936
LSM7	AT3G11940	5.31656	13.3656
LSM7	AT3G12780	9.15335	104.223
LSM7	AT3G13410	56.8323	7.56582
LSM7	AT3G13570	5.90565	6.13229
LSM7	AT3G24570	48.0889	6.65792
LSM7	AT3G25717	5.40759	33.6907
LSM7	AT3G27890	10.7257	8.56717
LSM7	AT3G44890	7.05941	190.331
LSM7	AT3G47650	6.8367	37.6251
LSM7	AT3G51280	9.75717	5.06581
LSM7	AT3G52720	6.90507	7.17007
LSM7	AT3G55800	6.11485	10.5825
LSM7	AT3G57520	6.60044	13.7075
LSM7	AT3G60190	5.61037	75.7338
LSM7	AT3G62830	9.0979	12.5961
LSM7	AT4G02480	43.4351	7.517
LSM7	AT4G02680	5.47353	5.68359
LSM7	AT4G02840	7.35786	19.1006
LSM7	AT4G07410	13.6838	8.52538
LSM7	AT4G10340	11.3463	8.00441
LSM7	AT4G10710	14.0259	9.70946
LSM7	AT4G10770	5.34321	22.1931
LSM7	AT4G12910	6.80045	14.1229
LSM7	AT4G25210	8.31166	8.63063
LSM7	AT4G27900	16.4206	5.68359
LSM7	AT4G32530	7.23919	37.585
LSM7	AT4G33000	5.15896	34.8201
LSM7	AT4G33090	70.1296	9.70946
LSM7	AT4G34730	13.2009	6.85374
LSM7	AT4G40040	6.06527	491.246
LSM7	AT5G04490	17.2627	5.97505
LSM7	AT5G11550	29.2715	5.06581
LSM7	AT5G14910	8.38412	160.478
LSM7	AT5G16070	15.5844	6.47298
LSM7	AT5G16390	6.24097	13.501
LSM7	AT5G17770	24.3929	5.06581
LSM7	AT5G20060	9.15979	14.267
LSM7	AT5G22880	15.5083	8.52538
LSM7	AT5G27330	8.01481	178.932
LSM7	AT5G27700	70.4774	5.77753
LSM7	AT5G28350	5.34321	5.54826
LSM7	AT5G35560	8.63134	215.102
LSM7	AT5G38420	8.92861	11.4972
LSM7	AT5G41600	5.34321	343.992
LSM7	AT5G41770	37.4025	5.54826
LSM7	AT5G52840	6.60044	20.5612
LSM7	AT5G52882	8.46848	39.5706
LSM7	AT5G55910	8.07248	5.02936
LSM7	AT5G56670	6.64933	5.17838
LSM7	AT5G61220	27.3677	5.68359
LSM7	AT5G64740	56.1037	7.76757
LSM7	AT1G01470	9.63745	15.7258
LSM7	AT1G04410	13.6526	9.74638
LSM7	AT1G08830	6.64933	138.09
LSM7	AT1G09340	5.05614	6.46176
LSM7	AT1G10590	68.0045	7.06143
LSM7	AT1G11860	9.6671	22.2272
LSM7	AT1G15500	20.4013	9.4964
LSM7	AT1G16610	6.32154	9.84622
LSM7	AT1G17840	5.1788	5.37755
LSM7	AT1G20620	11.6852	6.22235
LSM7	AT1G23820	19.6855	6.13229
LSM7	AT1G44575	5.07907	31.7827
LSM7	AT1G45688	8.8253	28.8011
LSM7	AT1G48350	8.81387	12.6722
LSM7	AT1G49760	25.3372	7.517
LSM7	AT1G57720	5.9369	27.1249
LSM7	AT1G63700	9.22253	6.3843
LSM7	AT1G68590	5.70009	10.3032
LSM7	AT1G74060	7.56454	5.23656
LSM7	AT1G75350	10.9266	6.98209
LSM7	AT2G10940	6.61956	8.59199
LSM7	AT2G18020	14.0259	9.3627
LSM7	AT2G23090	10.8508	7.17007
LSM7	AT2G24090	36.0485	5.79932
LSM7	AT2G31360	158.983	6.73813
LSM7	AT2G31610	18.4704	5.75376
LSM7	AT2G33800	15.4105	5.00058
LSM7	AT2G34430	8.06885	42.4162
LSM7	AT2G36530	6.66579	6.3448
LSM7	AT2G36620	9.56313	15.2262
LSM7	AT2G39470	5.14284	16.5061
LSM7	AT2G40300	6.60044	17.1343
LSM7	AT2G40880	7.60728	5.92442
LSM7	AT2G45810	43.473	7.32022
LSM7	AT2G46830	44.5807	5.49222
LSM7	AT2G47730	8.31166	8.63063
LSM7	AT3G04120	8.23541	19.9534
LSM7	AT3G04840	17.2025	7.30747
LSM7	AT3G08590	6.23374	9.70946
LSM7	AT3G08940	5.73584	21.5904
LSM7	AT3G11830	6.90507	37.0453
LSM7	AT3G16080	9.08346	6.10309
LSM7	AT3G20790	11.8113	7.35875
LSM7	AT3G24430	22.3175	9.0121
LSM7	AT3G47070	5.20684	5.54183
LSM7	AT3G48500	5.04303	23.5645
LSM7	AT3G48990	128.237	9.79106
LSM7	AT3G49910	9.86439	18.7787
LSM7	AT3G52380	6.6134	5.49376
LSM7	AT3G52880	7.84667	9.77736
LSM7	AT3G53500	6.1204	16.9474
LSM7	AT3G53870	6.4735	14.004
LSM7	AT3G54050	14.4925	5.47226
LSM7	AT3G54890	5.8573	14.43
LSM7	AT3G57890	5.39459	5.60161
LSM7	AT3G58730	6.69895	38.2582
LSM7	AT3G61440	8.656	5.99213
LSM7	AT3G62030	40.0388	5.64603
LSM7	AT3G63490	7.06998	8.52538
LSM7	AT4G01150	7.54336	12.1053
LSM7	AT4G01690	40.6752	7.2821
LSM7	AT4G09320	7.57228	6.43326
LSM7	AT4G12800	6.58996	10.9116
LSM7	AT4G13780	20.0968	6.95603
LSM7	AT4G14440	5.90565	6.13229
LSM7	AT4G16380	38.4456	5.57037
LSM7	AT4G16983	59.844	6.00692
LSM7	AT4G19410	5.73788	7.2821
LSM7	AT4G21770	17.2627	7.17007
LSM7	AT4G22670	5.15896	21.4278
LSM7	AT4G23820	5.5184	7.64023
LSM7	AT4G25030	7.10173	38.3462
LSM7	AT4G34290	5.40759	5.61511
LSM7	AT4G37830	5.40759	11.2302
LSM7	AT5G01530	19.3073	5.35537
LSM7	AT5G04590	181.988	8.11537
LSM7	AT5G07090	11.8633	9.23896
LSM7	AT5G08180	5.15896	48.2125
LSM7	AT5G09880	29.0908	6.47298
LSM7	AT5G11500	7.69422	10.6527
LSM7	AT5G11770	6.23374	6.47298
LSM7	AT5G13120	5.08877	9.51131
LSM7	AT5G15200	11.8226	6.47298
LSM7	AT5G17870	5.96451	133.158
LSM7	AT5G19400	7.39829	12.8037
LSM7	AT5G22440	5.73584	7.44496
LSM7	AT5G28840	5.40167	9.68822
LSM7	AT5G46430	5.21895	7.38987
LSM7	AT5G49910	5.43565	6.45058
LSM7	AT5G51720	5.62796	17.5318
LSM7	AT5G54770	9.95605	7.26463
LSM7	AT5G57930	1357.82	9.41524
LSM7	AT5G61000	6.14835	9.57646
LSM7	AT5G63400	6.73244	6.21406
LSM7	AT5G66570	5.75423	13.1451
LSM7	AT5G67360	7.23919	5.01134
LSM7	ATCG00440	5.02421	6.95603
LSM7	AT2G39130	4.87858	10.1316
LSM7	AT5G48520	3.80364	114.539
LSM7	AT1G15350	121.558	4.85473
LSM7	AT1G26130	3.74025	11.6514
LSM7	AT2G32910	22.8995	4.75566
LSM7	AT2G36000	4.4883	144.477
LSM7	AT2G36230	3.45254	7.17007
LSM7	AT3G02740	4.87858	5.06581
LSM7	AT3G05070	4.40029	4.56916
LSM7	AT3G05230	19.0182	3.94961
LSM7	AT3G12685	4.00741	2708.94
LSM7	AT3G28715	12.947	4.48129
LSM7	AT3G59080	3.25239	3.3772
LSM7	AT4G02120	6.60044	3.42687
LSM7	AT4G08980	4.77478	69.4123
LSM7	AT4G09890	9.25422	4.80468
LSM7	AT4G11630	20.4013	4.88868
LSM7	AT5G14880	4.4883	9.32108
LSM7	AT5G27970	4.87858	5.06581
LSM7	AT5G41070	1330.17	4.23686
LSM7	AT5G41360	4.77478	9.91605
LSM7	AT5G54640	4.40029	4.56916
LSM7	AT5G56180	3.34947	3.47802
LSM7	AT5G65750	7.8742	4.0882
LSM7	AT1G02080	3.56214	3.69884
LSM7	AT1G03860	3.80364	7.89922
LSM7	AT1G04200	3.40022	3.53071
LSM7	AT1G04480	4.61521	6.58946
LSM7	AT1G10670	3.80364	27.6473
LSM7	AT1G20340	3.58182	11.3009
LSM7	AT1G24180	20.957	4.5336
LSM7	AT1G27330	4.00741	4.1612
LSM7	AT1G27390	3.56214	3.69884
LSM7	AT1G27950	4.25431	7.73076
LSM7	AT1G28395	4.44386	13.8432
LSM7	AT1G31812	3.63916	21.4133
LSM7	AT1G32060	3.9057	69.9588
LSM7	AT1G32580	78.0573	3.3772
LSM7	AT1G36160	4.00741	4.1612
LSM7	AT1G41880	4.95944	223.371
LSM7	AT1G48230	3.25239	13.5088
LSM7	AT1G48440	4.35757	47.5104
LSM7	AT1G50732	5.8543	4.05265
LSM7	AT1G51400	3.68649	31.1022
LSM7	AT1G55335	4.67531	14.5642
LSM7	AT1G55673	3.51447	5.24178
LSM7	AT1G57660	3.89159	10.7758
LSM7	AT1G58380	3.86922	4.01771
LSM7	AT1G63970	3.45254	3.58503
LSM7	AT1G69960	4.31567	4.48129
LSM7	AT1G75990	17.9532	4.66054
LSM7	AT1G77510	3.80364	59.2442
LSM7	AT1G78150	4.31567	22.4065
LSM7	AT2G02100	3.07418	3.19215
LSM7	AT2G03820	4.40029	4.56916
LSM7	AT2G16660	11.8113	4.0882
LSM7	AT2G18328	3.146	42.4676
LSM7	AT2G20530	4.4883	4.66054
LSM7	AT2G27730	3.76114	10.4146
LSM7	AT2G29650	3.61959	26.3095
LSM7	AT2G34770	4.15583	17.2613
LSM7	AT2G42070	4.67531	14.5642
LSM7	AT2G42840	10.2904	3.77765
LSM7	AT2G43970	3.77168	11.7493
LSM7	AT2G44650	4.61126	11.9706
LSM7	AT3G01310	4.4883	9.32108
LSM7	AT3G03150	3.9371	4.0882
LSM7	AT3G04830	3.03263	15.7451
LSM7	AT3G05840	5.34321	3.69884
LSM7	AT3G06810	4.40029	9.13832
LSM7	AT3G07230	4.85221	5.03842
LSM7	AT3G10405	4.62711	19.2187
LSM7	AT3G11510	3.45254	186.422
LSM7	AT3G15030	3.67893	34.3811
LSM7	AT3G16370	3.33454	9.69504
LSM7	AT3G18890	4.00741	23.4067
LSM7	AT3G20050	5.47353	3.41015
LSM7	AT3G21055	46.8105	4.88452
LSM7	AT3G23400	3.56214	7.39769
LSM7	AT3G23980	3.80364	3.94961
LSM7	AT3G27080	3.45254	3.58503
LSM7	AT3G27160	3.59064	6.99081
LSM7	AT3G27850	13.0569	4.04855
LSM7	AT3G28270	3.9371	18.3969
LSM7	AT3G46590	4.31567	8.96258
LSM7	AT3G49260	4.77478	4.95802
LSM7	AT3G50480	9.61778	3.32896
LSM7	AT3G52800	6.80045	3.53071
LSM7	AT3G55770	4.45857	3.08645
LSM7	AT3G56020	6.4891	4.49209
LSM7	AT3G61110	4.91746	10.2123
LSM7	AT3G61470	3.87608	29.5154
LSM7	AT3G61600	3.67893	129.884
LSM7	AT4G01080	3.9371	4.0882
LSM7	AT4G11110	64.1185	4.1612
LSM7	AT4G11740	5.9844	3.10703
LSM7	AT4G14320	9.8845	3.80142
LSM7	AT4G14770	9.35062	4.85473
LSM7	AT4G15802	6.32154	4.92311
LSM7	AT4G17190	3.20593	9.98688
LSM7	AT4G18740	4.4883	13.9816
LSM7	AT4G20850	4.87858	8.86516
LSM7	AT4G21860	4.44875	8.21241
LSM7	AT4G22513	3.56214	3.69884
LSM7	AT4G23990	4.31567	44.8129
LSM7	AT4G26670	60.8583	3.94961
LSM7	AT4G26900	91.0669	3.3772
LSM7	AT4G28750	3.30995	34.3698
LSM7	AT4G31340	111.082	3.89677
LSM7	AT4G31850	25.6474	3.32896
LSM7	AT4G32020	3.52484	6.10019
LSM7	AT4G32260	4.21135	20.8272
LSM7	AT4G33580	10.7892	4.48129
LSM7	AT4G38710	4.77478	4.95802
LSM7	AT5G02790	4.77478	14.8741
LSM7	AT5G11520	4.57989	4.75566
LSM7	AT5G14200	4.27457	4.43861
LSM7	AT5G14970	4.67531	4.85473
LSM7	AT5G15970	3.54732	4.84665
LSM7	AT5G16290	3.9371	20.441
LSM7	AT5G18400	4.08027	4.23686
LSM7	AT5G23010	3.32466	3.45225
LSM7	AT5G24460	3.88597	11.0965
LSM7	AT5G25270	4.67531	9.70946
LSM7	AT5G42240	3.34947	38.2582
LSM7	AT5G42900	6.1204	4.23686
LSM7	AT5G55610	5.90565	3.06615
LSM7	AT5G56290	4544.76	3.0068
LSM7	AT5G60390	4.94863	14.8181
LSM7	AT5G64040	4.43541	73.6015
LSM7	AT5G64500	13.0096	3.3772
LSM7	AT5G65430	4.00741	22.8866
LSM7	AT1G02820	1.59159	52.8856
LSM7	AT1G67620	2.80519	8.73852
LSM7	AT1G02920	17.8512	2.64804
LSM7	AT1G05805	2.11712	2.19837
LSM7	AT1G08040	2.36226	4.90583
LSM7	AT1G35340	10.3179	2.67847
LSM7	AT1G47420	2.85273	6.91182
LSM7	AT1G59359	2.79355	10.3138
LSM7	AT1G64850	2.36226	17.1704
LSM7	AT1G65010	37.4025	2.15766
LSM7	AT1G72020	2.39759	5.97505
LSM7	AT1G72320	2.11712	4.39674
LSM7	AT1G76930	2.96957	4.84555
LSM7	AT2G16500	17.1892	2.97481
LSM7	AT2G20050	2.4661	5.12148
LSM7	AT2G22425	2.20015	2.28458
LSM7	AT2G32100	2.55017	5.29607
LSM7	AT2G35410	2.9922	9.32108
LSM7	AT2G37470	2.95283	3.06615
LSM7	AT2G38230	2.05885	2.13786
LSM7	AT2G42880	2.95283	30.6615
LSM7	AT2G47840	2.36226	2.45292
LSM7	AT3G02780	2.77055	7.1922
LSM7	AT3G05900	2.84069	5.89942
LSM7	AT3G09980	2.36226	2.45292
LSM7	AT3G11630	2.3798	5.35411
LSM7	AT3G13520	41.9166	1.67405
LSM7	AT3G18680	2.9922	4.66054
LSM7	AT3G19180	2.33765	63.1115
LSM7	AT3G19860	2.4661	2.56074
LSM7	AT3G22210	2.01269	32.3939
LSM7	AT3G22840	2.76203	16.4912
LSM7	AT3G23390	1.85979	24.1396
LSM7	AT3G26100	2.64017	2.7415
LSM7	AT3G57560	20.7791	2.15766
LSM7	AT3G58990	2.55017	2.64804
LSM7	AT3G60630	2.33765	4.85473
LSM7	AT3G62700	14.2035	2.94971
LSM7	AT3G63160	2.37435	21.9507
LSM7	AT4G00570	5.21895	2.70962
LSM7	AT4G01590	2.64017	71.2789
LSM7	AT4G01730	6.66579	2.3072
LSM7	AT4G05180	2.43929	6.15134
LSM7	AT4G14210	2.52151	11.7823
LSM7	AT4G22310	11.0822	2.87688
LSM7	AT4G34265	11.9436	1.95821
LSM7	AT4G39080	4.1177	2.13786
LSM7	AT5G02710	2.77055	2.87688
LSM7	AT5G03740	2.26682	4.70762
LSM7	AT5G03760	2.87711	2.98753
LSM7	AT5G04560	2.80519	2.91284
LSM7	AT5G10920	2.43929	2.5329
LSM7	AT5G11070	2.4935	5.17838
LSM7	AT5G11640	2.4935	2.58919
LSM7	AT5G16270	4.54895	1.57451
LSM7	AT5G16750	7.16217	2.47901
LSM7	AT5G23210	1.6145	1.67645
LSM7	AT5G39990	2.80519	5.82568
LSM7	AT5G41210	2.84069	5595.6
LSM7	AT5G43060	2.93353	3.04611
LSM7	AT5G47030	3.22319	2.51017
LSM7	AT5G56150	4.67531	2.42737
LSM7	AT5G57170	1.90182	15.7984
LSM7	AT5G58720	7.48049	2.58919
LSM7	AT5G63780	2.95283	21.463
LSM7	AT5G66400	1.65011	18.8478
LSM7	AT1G01630	36.5326	3.61282
LSM7	AT1G02280	7.6723	4.97921
LSM7	AT1G02305	19.0182	3.94961
LSM7	AT1G03130	3.95793	5.75376
LSM7	AT1G03680	3.30717	13.2458
LSM7	AT1G07920	4.32491	56.3856
LSM7	AT1G07930	4.64307	4.82125
LSM7	AT1G07940	3.03263	9.44705
LSM7	AT1G08380	3.47033	12.8125
LSM7	AT1G09310	4.01392	57.2148
LSM7	AT1G09640	8.74343	4.53949
LSM7	AT1G10960	3.57024	4.76646
LSM7	AT1G14450	3.41315	4.43017
LSM7	AT1G17100	4.987	8.63063
LSM7	AT1G17880	3.61959	14.0944
LSM7	AT1G18540	6.69127	3.2068
LSM7	AT1G22850	4.33652	3.3772
LSM7	AT1G23190	4.06181	10.5442
LSM7	AT1G26550	4.77478	4.95802
LSM7	AT1G26850	3.09538	3.21417
LSM7	AT1G26920	3.60024	87.2294
LSM7	AT1G27435	3.07418	3.19215
LSM7	AT1G27970	4.25431	3.31318
LSM7	AT1G29670	3.41748	17.7432
LSM7	AT1G31330	3.82897	19.5886
LSM7	AT1G32070	4.40029	4.56916
LSM7	AT1G32470	3.44771	9.11279
LSM7	AT1G33120	7.41545	3.64738
LSM7	AT1G43170	4.21436	7.65817
LSM7	AT1G47490	3.53409	3.66972
LSM7	AT1G53570	15.9034	3.66972
LSM7	AT1G54780	4.85221	4.72352
LSM7	AT1G56070	4.53873	7.85485
LSM7	AT1G62780	33.9898	4.67755
LSM7	AT1G64390	3.05326	3.17044
LSM7	AT1G64510	3.75469	8.09747
LSM7	AT1G64790	3.16077	13.1283
LSM7	AT1G66200	4.54895	9.44705
LSM7	AT1G70370	314.804	3.23649
LSM7	AT1G70580	3.56214	5.54826
LSM7	AT1G72040	4.40029	141.644
LSM7	AT1G73660	49.4473	3.94961
LSM7	AT1G78370	3.53807	15.7451
LSM7	AT1G79850	3.46141	138.978
LSM7	AT2G05070	3.46406	4.95802
LSM7	AT2G05620	4.60338	3.58503
LSM7	AT2G05710	3.16077	9.84622
LSM7	AT2G15970	3.30833	4.00784
LSM7	AT2G21660	4.5202	6.07417
LSM7	AT2G25510	3.20593	4.99344
LSM7	AT2G26250	3.64479	3.244
LSM7	AT2G26500	4.91214	34.5387
LSM7	AT2G26670	6.75496	4.67613
LSM7	AT2G27710	6.43483	4.17611
LSM7	AT2G28000	3.70934	9.62922
LSM7	AT2G28840	3.67893	3.82012
LSM7	AT2G32060	6.06527	4.19869
LSM7	AT2G33255	8.01481	4.1612
LSM7	AT2G33530	3.67893	7.64023
LSM7	AT2G42540	4.3779	3.16237
LSM7	AT2G43030	21.1837	3.43698
LSM7	AT2G43710	34.3054	4.45275
LSM7	AT2G44060	3.03263	15.7451
LSM7	AT2G46820	4.60589	3.45979
LSM7	AT2G47170	7.12428	4.93179
LSM7	AT3G01500	4.04912	11.805
LSM7	AT3G02870	6.17655	4.27573
LSM7	AT3G03770	3.64902	3.78906
LSM7	AT3G06680	3.9371	28.6174
LSM7	AT3G07320	342.743	4.23686
LSM7	AT3G08580	4.01006	6.93992
LSM7	AT3G08730	3.23675	20.1658
LSM7	AT3G09500	4.37883	5.68359
LSM7	AT3G12345	3.59064	9.32108
LSM7	AT3G13490	4.40029	13.7075
LSM7	AT3G14110	4.26104	54.5696
LSM7	AT3G14290	3.25239	175.615
LSM7	AT3G14420	4.70471	6.83937
LSM7	AT3G14930	3.11687	12.946
LSM7	AT3G15020	4.19467	6.53347
LSM7	AT3G15190	3.60796	16.8589
LSM7	AT3G18080	3.13867	6.51824
LSM7	AT3G23450	3.80364	29.6221
LSM7	AT3G26060	3.2933	4.39674
LSM7	AT3G27690	5.46936	3.37206
LSM7	AT3G28710	3.56214	20.3436
LSM7	AT3G28900	3.56214	14.7954
LSM7	AT3G29185	260.321	4.66054
LSM7	AT3G42050	12.1149	4.19329
LSM7	AT3G47520	4.54281	10.3777
LSM7	AT3G53740	3.69103	13.0311
LSM7	AT3G55280	4.41472	140.58
LSM7	AT3G55440	3.3124	4.29939
LSM7	AT3G58610	3.47391	12.2646
LSM7	AT3G60770	37.2989	4.51853
LSM7	AT3G62530	6.14835	3.19215
LSM7	AT4G00360	4.77478	12.3951
LSM7	AT4G01050	5.69168	3.79936
LSM7	AT4G02510	3.26818	6.2216
LSM7	AT4G03280	4.44386	4.42213
LSM7	AT4G05320	9.10405	4.25404
LSM7	AT4G10920	4.00741	4.1612
LSM7	AT4G11175	87.4837	3.94961
LSM7	AT4G11420	3.30022	3.42687
LSM7	AT4G12830	3.4793	5.41924
LSM7	AT4G14960	9.23518	4.7948
LSM7	AT4G15470	3.34947	6.95603
LSM7	AT4G17300	8.68703	3.0068
LSM7	AT4G21110	3.11687	6.47298
LSM7	AT4G23100	10.2673	3.04611
LSM7	AT4G24190	4.40029	7.10758
LSM7	AT4G26110	3.11687	12.946
LSM7	AT4G27440	3.90448	4.73005
LSM7	AT4G28080	4.37688	4.95802
LSM7	AT4G29390	3.25239	11.2573
LSM7	AT4G30310	4.57989	9.51131
LSM7	AT4G31580	100.6	4.01771
LSM7	AT4G32285	3.34947	6.95603
LSM7	AT4G33010	3.5849	9.3062
LSM7	AT4G34190	4.0877	8.48915
LSM7	AT4G34620	3.56214	26.2282
LSM7	AT4G34720	3.67034	77.8572
LSM7	AT4G35100	117.611	3.9608
LSM7	AT4G35250	26.7768	3.97205
LSM7	AT4G37930	4.55454	6.66406
LSM7	AT4G38770	3.79545	11.7517
LSM7	AT4G39730	3.9371	28.6174
LSM7	AT5G01410	5.21895	3.61282
LSM7	AT5G03300	15.4178	3.55767
LSM7	AT5G03850	3.0802	5.93991
LSM7	AT5G05270	5.86705	4.56916
LSM7	AT5G08060	12.4675	3.23649
LSM7	AT5G08280	3.20593	9.98688
LSM7	AT5G09510	4.31567	40.3316
LSM7	AT5G10390	17.1164	3.94961
LSM7	AT5G13100	3.07418	9.57646
LSM7	AT5G13450	3.84711	4.99344
LSM7	AT5G14030	4.72452	3.67938
LSM7	AT5G17310	602.767	3.85169
LSM7	AT5G19190	46.3791	3.10703
LSM7	AT5G19780	3.11687	19.4189
LSM7	AT5G22640	4.43508	4.60528
LSM7	AT5G23820	24.34	3.53837
LSM7	AT5G24314	3.70934	21.1843
LSM7	AT5G27770	4.20778	4.36926
LSM7	AT5G35630	5.71238	4.23686
LSM7	AT5G40370	6.4735	4.48129
LSM7	AT5G42800	4.57989	9.51131
LSM7	AT5G44340	4.48015	3.38333
LSM7	AT5G46420	3.16077	6.56414
LSM7	AT5G50920	31.4301	3.11811
LSM7	AT5G51110	3.61959	13.1548
LSM7	AT5G53300	8.72724	3.23649
LSM7	AT5G54600	4.50519	259.634
LSM7	AT5G54760	10.1677	4.5248
LSM7	AT5G58110	3.74025	3.88379
LSM7	AT5G58250	18.0132	3.11742
LSM7	AT5G59320	3.61959	5.63775
LSM7	AT5G59690	30.5326	3.17044
LSM7	AT5G61020	3.30022	3.42687
LSM7	AT5G62140	3.42618	3.55767
LSM7	AT5G62300	3.01633	7.3082
LSM7	AT5G64840	3.26818	19.2304
LSM7	ATCG00740	12.5194	3.30504
LSM7	AT1G01050	1.37678	10.0073
LSM7	AT1G01060	1.68101	26.1828
LSM7	AT1G01080	1.2972	5.38791
LSM7	AT1G01140	4.87858	1.6886
LSM7	AT1G01320	2.45071	2.54476
LSM7	AT1G02560	1.43856	3.48545
LSM7	AT1G02910	1.44784	4.5102
LSM7	AT1G04170	2.02176	2.09934
LSM7	AT1G04690	1.53709	1.59608
LSM7	AT1G05850	1.80847	9.21866
LSM7	AT1G06000	12.4675	2.58919
LSM7	AT1G06040	1.08413	7.88014
LSM7	AT1G06680	2.55905	25.0964
LSM7	AT1G07320	1.67474	4.34752
LSM7	AT1G07590	4.96249	1.1451
LSM7	AT1G07770	36.9142	1.21685
LSM7	AT1G07890	6.49134	1.92584
LSM7	AT1G08360	1.79174	6.04661
[truncated: 1,214 more rows]
